# Supplementary material for: Distinct Clinical Impact and Biological Function of Angiopoietin and Angiopoietin-like Proteins in Human Breast Cancer
Source: Cells. 2021 Sep 29;10(10):2590. doi: 10.3390/cells10102590 (PMC8534176; doi:10.3390/cells10102590)
Supplement: Supplementary file 1 [file cells-10-02590-s001.zip › Table S1.xlsx]

## Sheet: Sheet1
Table S1 Fold change (FC) and adjusted p-value (adj.P.Val)for angiopoietin/angiopoietin-like genes in different GEO datasets generated by GEO2R.
Gene symbol	Affymetrix probe ID	DCIS				IDC
		GSE21422		GSE29044		GSE3744		GSE10780		GSE21422		GSE29044
		adj.P.Val	logFC	adj.P.Val	logFC	adj.P.Val	logFC	adj.P.Val	logFC	adj.P.Val	logFC	adj.P.Val	logFC
ANGPT1	1552939_at	0.792	-0.0143	0.272	-0.0496853	0.311	0.217369	0.249	-0.0269737	0.703889	-0.0235952	0.966	0.000854
	205609_at	0.00111	-3.87	0.557	-0.421947	0.678	-0.254269	8.61e-15	-1.3436	0.0032777	-4.50884	2.19e-09	-1.43
ANGPT1	205608_s_at	0.000535	-3.34	0.902	-0.0960664	0.859	-0.184947	1.52e-15	-1.4112	0.0093664	-3.19626	2.23e-05	-1.17
ANGPT2	237261_at	0.283	-0.501	0.802	-0.0855358	0.859	0.0299922	0.341	-0.0545737	0.593588	-0.413092	0.27	-0.142
	211148_s_at	0.152	-0.723	0.63	0.287735	0.868	-0.093094	0.438	-0.0944415	0.612729	-0.438262	0.811	-0.0786
	205572_at	0.282	-0.561	0.51	0.518431	0.884	0.107585	0.156	-0.183443	0.779573	-0.24982	0.732	-0.134
	236034_at	0.191	-0.607	0.777	-0.165698	0.995	-0.0025455	0.714	-0.0397044	0.341254	-0.678284	0.107	-0.361
ANGPT4	221134_at	0.542	-0.109	0.605	0.0216072	0.555	0.203198	0.884	-0.00837083	0.61714	-0.129309	0.51	0.0161
ANGPTL1	224339_s_at	0.0366	-2.66	0.285	-1.15038	1.77e-08	-1.54239	8.16e-13	-0.999603	0.001538	-3.81207	3.93e-11	-2.06
	231773_at	0.029	-2.47	0.122	-1.176	6.19e-08	-1.81196	1.26e-17	-1.50682	0.0006295	-3.73595	1.37e-14	-2.82
	239183_at	0.0214	-2.48	0.345	-0.962033	0.0247	-0.540228	8.21e-09	-0.802429	0.0021539	-3.34506	1.52e-09	-1.57
ANGPTL2	213004_at	0.0214	-2.18	0.435	-0.526212	0.000106	-1.54499	7.58e-10	-0.875961	0.005881	-2.63234	0.00388	-0.878
	213001_at	0.0207	-2.32	0.367	-0.716559	0.000115	-2.27879	8.27e-13	-1.15672	0.0065773	-2.76426	0.00827	-0.847
	219514_at	0.0117	-2.8	0.973	0.0278781	0.00127	-1.65287	0.00173	-0.542167	0.0129451	-3.03291	0.32	-0.352
ANGPTL3	219803_at	0.832	0.0199	0.38	-0.0706892	0.252	0.139706	0.513	-0.021821	0.769849	-0.014121	0.491	-0.0178
	231684_at	0.937	-0.00409	0.265	-0.0406344	0.469	0.135576	0.599	0.0244449	0.738444	-0.013542	0.736	-0.00479
	243799_x_at	0.606	-0.0375	0.595	-0.0785489	0.563	0.136895	0.117	0.0289718	0.736746	-0.0327878	0.605	-0.0277
ANGPTL4	223333_s_at	0.00167	-2.51	0.46	-0.613754	0.00224	-1.47455	7.56e-05	-0.409876	0.0221625	-2.90696	0.0336	-0.462
	221009_s_at	0.0312	-3.1	0.48	-0.553649	0.058	-1.44573	1.06e-08	-0.796653	0.0640748	-3.19495	0.00331	-0.677
ANGPTL6	223967_at	0.81	0.0355	0.675	-0.0265683	0.432	0.0789664	0.277	0.0568169	0.827228	-0.00634768	0.577	-0.0143
ANGPTL7	206423_at	0.264	-0.0566	0.522	-0.12257	0.912	-0.0752121	1.08e-06	-0.382819	0.810868	-0.0204829	0.00857	-0.119
ANGPTL8	220437_at	0.127	-1.52	0.76	-0.0951464	0.488	0.082398	0.00113	-0.23193	0.323081	-1.52285	0.0157	-0.184
