# Supplementary material for: Distinct Clinical Impact and Biological Function of Angiopoietin and Angiopoietin-like Proteins in Human Breast Cancer
Source: Cells. 2021 Sep 29;10(10):2590. doi: 10.3390/cells10102590 (PMC8534176; doi:10.3390/cells10102590)
Supplement: Supplementary file 1 [file cells-10-02590-s001.zip › Table S2.xlsx]

## Sheet: ANGPT1
Table S2 List of the genes significantly co-expressed with angiopoietin/angiopoietin-like genes in RNA-seq data.
ANGPT1
Positive correlations with ANGPT1						Negative correlations with ANGPT1
#	Gene symbol	Pearson's correlation coefficient	p-value	No. patients		#	Gene symbol	Pearson's correlation coefficient	p-value	No. patients
1	CAV2	0.6099	< 0.0001	4712		1	KRT18	-0.4545	< 0.0001	4712
2	MAP7D3	0.5922	< 0.0001	4712		2	SMIM22	-0.4393	< 0.0001	4307
3	MRAS	0.5855	< 0.0001	4712		3	MRPS34	-0.4198	< 0.0001	4712
4	MCAM	0.5851	< 0.0001	3678		4	COPZ1	-0.4178	< 0.0001	4712
5	FAM126A	0.5667	< 0.0001	4712		5	NUDT16L1	-0.4167	< 0.0001	4712
6	CCDC82	0.5646	< 0.0001	4712		6	AP1M2	-0.4124	< 0.0001	4712
7	CCDC3	0.5602	< 0.0001	4712		7	PAFAH1B3	-0.4096	< 0.0001	4712
8	FAM49A	0.5568	< 0.0001	4712		8	CHCHD5	-0.4054	< 0.0001	4712
9	NRN1	0.5543	< 0.0001	4712		9	TJP3	-0.4051	< 0.0001	4712
10	ANXA1	0.5531	< 0.0001	4712		10	APEH	-0.403	< 0.0001	4712
11	BMP2	0.5523	< 0.0001	4712		11	NECAB3	-0.4017	< 0.0001	4712
12	FAM89A	0.5513	< 0.0001	4712		12	SYNE4	-0.4016	< 0.0001	4712
13	MAML2	0.5484	< 0.0001	4712		13	HID1	-0.4015	< 0.0001	4307
14	CRYAB	0.5455	< 0.0001	4712		14	ATP5MC2	-0.4001	< 0.0001	4712
15	SLC16A7	0.5444	< 0.0001	4712
16	FHL1	0.5428	< 0.0001	4712
17	CPNE8	0.5391	< 0.0001	4712
18	CFH	0.5372	< 0.0001	4712
19	NT5E	0.5348	< 0.0001	4712
20	ARHGAP31	0.5336	< 0.0001	4712
21	DDR2	0.5329	< 0.0001	4712
22	STON1	0.5328	< 0.0001	4712
23	DOCK11	0.5308	< 0.0001	4712
24	DMD	0.5301	< 0.0001	4712
25	PTGFR	0.5294	< 0.0001	4712
26	CAV1	0.5293	< 0.0001	4712
27	PLAGL1	0.5276	< 0.0001	4712
28	ROR1	0.5266	< 0.0001	4712
29	TGFBR2	0.5256	< 0.0001	4712
30	CARD6	0.525	< 0.0001	4712
31	ZEB2	0.5242	< 0.0001	4712
32	HSPB2	0.524	< 0.0001	4712
33	RBMS1	0.5232	< 0.0001	4712
34	ACSL4	0.5229	< 0.0001	4712
35	LIX1L	0.5227	< 0.0001	4712
36	QKI	0.519	< 0.0001	4712
37	FGFBP2	0.5185	< 0.0001	4712
38	PLEKHG1	0.5181	< 0.0001	4712
39	BOC	0.5178	< 0.0001	4712
40	EPB41L2	0.5177	< 0.0001	4712
41	RGL1	0.517	< 0.0001	4712
42	PLS3	0.5154	< 0.0001	4712
43	GYPC	0.5149	< 0.0001	4712
44	SRPX	0.5139	< 0.0001	4712
45	CYYR1	0.5138	< 0.0001	4712
46	FGF7	0.5116	< 0.0001	4712
47	RNF150	0.5095	< 0.0001	4712
48	GNAI1	0.5068	< 0.0001	4712
49	CHST3	0.5053	< 0.0001	4712
50	PROS1	0.5044	< 0.0001	4712
51	MALL	0.5036	< 0.0001	4712
52	VIM	0.5032	< 0.0001	4712
53	PCDH18	0.503	< 0.0001	4712
54	FBLN5	0.5028	< 0.0001	4712
55	TMEM100	0.5026	< 0.0001	4712
56	NPR2	0.5021	< 0.0001	4712
57	FERMT2	0.5011	< 0.0001	4712
58	PCOLCE2	0.4995	< 0.0001	4712
59	DZIP1	0.4993	< 0.0001	4712
60	FYN	0.4985	< 0.0001	4712
61	ETS1	0.4978	< 0.0001	4712
62	MEF2C	0.4975	< 0.0001	4712
63	CD200	0.4958	< 0.0001	4712
64	PALM2-AKAP2	0.4951	< 0.0001	4712
65	C1R	0.4941	< 0.0001	4712
66	SYNE3	0.4934	< 0.0001	4712
67	EBF1	0.4931	< 0.0001	4712
68	SPAAR	0.4931	< 0.0001	4307
69	MAGI2-AS3	0.493	< 0.0001	4307
70	PLPPR4	0.4926	< 0.0001	4712
71	GNG2	0.4923	< 0.0001	4712
72	PRKD3	0.4903	< 0.0001	4712
73	ADGRF5	0.4894	< 0.0001	4712
74	EGFR	0.4892	< 0.0001	4712
75	PID1	0.4885	< 0.0001	4712
76	FMO2	0.4883	< 0.0001	4712
77	SLC9A9	0.488	< 0.0001	4712
78	AFAP1L1	0.4871	< 0.0001	4712
79	PLA2G4A	0.4864	< 0.0001	4712
80	EOGT	0.4859	< 0.0001	4712
81	MBNL1-AS1	0.4856	< 0.0001	4307
82	ADAMTS3	0.4855	< 0.0001	4712
83	PECAM1	0.4846	< 0.0001	4307
84	GLIPR1	0.4846	< 0.0001	4712
85	HSPB7	0.4844	< 0.0001	4712
86	CYP26B1	0.4835	< 0.0001	4712
87	FXYD6	0.483	< 0.0001	4712
88	CCDC50	0.4827	< 0.0001	4712
89	CUBN	0.4823	< 0.0001	4712
90	KCTD12	0.4816	< 0.0001	4712
91	FOXC1	0.4816	< 0.0001	4712
92	ID4	0.4814	< 0.0001	4712
93	AVPR1A	0.4811	< 0.0001	4712
94	ABCC9	0.4806	< 0.0001	4712
95	STARD9	0.4805	< 0.0001	4712
96	ANKRD53	0.4797	< 0.0001	4712
97	NRP1	0.4793	< 0.0001	4712
98	WWTR1	0.4791	< 0.0001	4712
99	CCDC88A	0.4789	< 0.0001	4712
100	LRIG3	0.4789	< 0.0001	4712
101	CLCN4	0.4786	< 0.0001	4712
102	PDGFRA	0.4785	< 0.0001	4712
103	CCN3	0.4782	< 0.0001	4712
104	MSN	0.4778	< 0.0001	4712
105	DPYSL2	0.4773	< 0.0001	4712
106	FAT4	0.4771	< 0.0001	4712
107	C1QTNF1	0.477	< 0.0001	4712
108	FAM180A	0.477	< 0.0001	4712
109	PABPC4L	0.4769	< 0.0001	4712
110	FAM13C	0.4759	< 0.0001	4712
111	ADARB1	0.4755	< 0.0001	4712
112	DAB2	0.4754	< 0.0001	4712
113	SERPINE2	0.4753	< 0.0001	4712
114	MOB3B	0.4749	< 0.0001	4712
115	MME	0.4747	< 0.0001	4712
116	GPX3	0.4747	< 0.0001	4712
117	BVES	0.4746	< 0.0001	4712
118	PRKCA	0.4744	< 0.0001	4712
119	FOXN3	0.4737	< 0.0001	4712
120	SOBP	0.4733	< 0.0001	4712
121	LAMA4	0.4731	< 0.0001	4712
122	VGLL3	0.473	< 0.0001	4712
123	CALD1	0.4729	< 0.0001	4712
124	CLEC1A	0.472	< 0.0001	4712
125	PLPP3	0.4719	< 0.0001	4712
126	PTX3	0.4715	< 0.0001	4712
127	PEAK1	0.4714	< 0.0001	4712
128	NECTIN3	0.4714	< 0.0001	4712
129	MYOM1	0.471	< 0.0001	4712
130	S100B	0.4706	< 0.0001	4712
131	SAMD4A	0.4705	< 0.0001	4712
132	HRCT1	0.4705	< 0.0001	4712
133	ABCD2	0.47	< 0.0001	4712
134	CD209	0.4697	< 0.0001	4712
135	BMP6	0.4694	< 0.0001	4712
136	C1S	0.4691	< 0.0001	4712
137	KIAA0754	0.469	< 0.0001	3678
138	MID1	0.4685	< 0.0001	4712
139	CSRP2	0.4683	< 0.0001	4712
140	PXDC1	0.4682	< 0.0001	4712
141	LRRC8C	0.4681	< 0.0001	4712
142	SMAD9	0.4672	< 0.0001	4712
143	ADAMTS5	0.467	< 0.0001	4712
144	RGMA	0.467	< 0.0001	4712
145	AKAP2	0.4669	< 0.0001	4712
146	NPR1	0.4669	< 0.0001	4712
147	GSN	0.4667	< 0.0001	4712
148	CLMP	0.4665	< 0.0001	4712
149	PRELP	0.4659	< 0.0001	4712
150	AMOTL1	0.4657	< 0.0001	4712
151	SLFN11	0.4655	< 0.0001	4712
152	TBX18	0.4654	< 0.0001	4712
153	FLI1	0.4652	< 0.0001	4712
154	PTPN14	0.4651	< 0.0001	4712
155	SERPING1	0.465	< 0.0001	4712
156	RNF145	0.4643	< 0.0001	4712
157	SH3KBP1	0.4643	< 0.0001	4712
158	CTTNBP2NL	0.4642	< 0.0001	4712
159	DEPP1	0.4641	< 0.0001	4712
160	FMNL2	0.4638	< 0.0001	4712
161	KLF11	0.4638	< 0.0001	4712
162	LPL	0.4637	< 0.0001	4712
163	SNAI2	0.4632	< 0.0001	4712
164	IFI16	0.4632	< 0.0001	4712
165	FAM171A1	0.4632	< 0.0001	4712
166	SMIM10	0.4629	< 0.0001	4712
167	PDE3A	0.4629	< 0.0001	4712
168	TNS1	0.4624	< 0.0001	4712
169	CAVIN1	0.4619	< 0.0001	4712
170	ARAP3	0.461	< 0.0001	4712
171	MDFIC	0.4609	< 0.0001	4712
172	BICC1	0.4607	< 0.0001	4712
173	MAPRE2	0.4606	< 0.0001	4712
174	PYGM	0.4605	< 0.0001	4712
175	MRC1	0.4603	< 0.0001	4712
176	ENPP2	0.4599	< 0.0001	4712
177	KLHL29	0.4599	< 0.0001	4712
178	MYLK	0.4593	< 0.0001	4712
179	FNDC4	0.4581	< 0.0001	4712
180	MFGE8	0.4574	< 0.0001	4712
181	HIF3A	0.4571	< 0.0001	4712
182	PRNP	0.4571	< 0.0001	4712
183	LINC02693	0.4562	< 0.0001	4712
184	MGAT3	0.456	< 0.0001	4712
185	ADGRL2	0.4553	< 0.0001	4712
186	LGI4	0.4552	< 0.0001	4712
187	ANTXR2	0.4543	< 0.0001	4712
188	CNKSR2	0.4536	< 0.0001	4712
189	NEXN	0.4536	< 0.0001	4712
190	RCAN2	0.4534	< 0.0001	4712
191	TUBB6	0.4531	< 0.0001	4712
192	SENCR	0.4526	< 0.0001	4307
193	LOXL4	0.4523	< 0.0001	4712
194	GIMAP8	0.452	< 0.0001	4712
195	UACA	0.4516	< 0.0001	4712
196	ACVRL1	0.4514	< 0.0001	4712
197	DYSF	0.4511	< 0.0001	4712
198	PQLC2L	0.4511	< 0.0001	4712
199	SOD3	0.4509	< 0.0001	4712
200	LINC00968	0.4509	< 0.0001	4307
201	EHBP1	0.4508	< 0.0001	4712
202	GGTA1P	0.4508	< 0.0001	4307
203	PPP1R14A	0.4504	< 0.0001	4712
204	STAC	0.4502	< 0.0001	4712
205	ANKDD1A	0.4497	< 0.0001	4712
206	STARD8	0.4494	< 0.0001	4712
207	PALMD	0.4493	< 0.0001	4712
208	CEP85L	0.4493	< 0.0001	4712
209	PPM1F	0.449	< 0.0001	4712
210	LATS2	0.4489	< 0.0001	4712
211	ICAM2	0.4485	< 0.0001	4712
212	SPNS2	0.4482	< 0.0001	3678
213	DNAJB4	0.4482	< 0.0001	4712
214	ITGA1	0.4481	< 0.0001	4712
215	CPNE2	0.4481	< 0.0001	4712
216	CYP7B1	0.4478	< 0.0001	4712
217	LRCH2	0.4477	< 0.0001	4712
218	PLD1	0.4473	< 0.0001	4712
219	LBH	0.4471	< 0.0001	4712
220	MET	0.4471	< 0.0001	4712
221	CRYBG3	0.447	< 0.0001	4307
222	ARHGEF4	0.4469	< 0.0001	4712
223	VCAM1	0.4469	< 0.0001	4712
224	LIMS2	0.4469	< 0.0001	4712
225	IL34	0.4466	< 0.0001	4712
226	LHFPL6	0.4465	< 0.0001	4712
227	TMEM273	0.4462	< 0.0001	4712
228	PLTP	0.4461	< 0.0001	4712
229	MAF	0.4454	< 0.0001	4712
230	MAP4K4	0.4448	< 0.0001	4712
231	AOC3	0.4442	< 0.0001	4712
232	CCDC102B	0.4437	< 0.0001	4712
233	FAM107A	0.4436	< 0.0001	4712
234	ACVR1C	0.4435	< 0.0001	4712
235	SLC7A10	0.4433	< 0.0001	4712
236	PKD2	0.4433	< 0.0001	4712
237	MBNL1	0.4432	< 0.0001	4712
238	RECK	0.4431	< 0.0001	4712
239	CELF2	0.443	< 0.0001	4712
240	LDB2	0.4411	< 0.0001	4712
241	GPR176	0.4406	< 0.0001	4712
242	DOK5	0.4404	< 0.0001	4712
243	ZC3H12C	0.4402	< 0.0001	4712
244	ADAMTS9	0.44	< 0.0001	4712
245	TSPAN18	0.4398	< 0.0001	4712
246	TLE4	0.4398	< 0.0001	4712
247	SLC22A3	0.4396	< 0.0001	4712
248	KIRREL1	0.4394	< 0.0001	4712
249	APCDD1	0.4392	< 0.0001	4712
250	LINC01140	0.4391	< 0.0001	4307
251	HRH1	0.4389	< 0.0001	4712
252	LPCAT2	0.4388	< 0.0001	4712
253	SLC19A3	0.4388	< 0.0001	4712
254	SYNPO	0.4378	< 0.0001	4712
255	CDH5	0.4377	< 0.0001	4712
256	CD93	0.4373	< 0.0001	4712
257	TRAM2	0.4365	< 0.0001	4712
258	LUZP1	0.4362	< 0.0001	4712
259	EBF3	0.4361	< 0.0001	4712
260	FSTL1	0.436	< 0.0001	4712
261	KCNT2	0.4357	< 0.0001	4712
262	RFTN2	0.4355	< 0.0001	4712
263	GJC1	0.4351	< 0.0001	4712
264	C2orf88	0.4347	< 0.0001	4712
265	SYT11	0.4347	< 0.0001	4712
266	SFRP1	0.4347	< 0.0001	4712
267	GTDC1	0.4346	< 0.0001	4712
268	CLIC2	0.4345	< 0.0001	4712
269	VSIR	0.4341	< 0.0001	4712
270	RSPO3	0.434	< 0.0001	4712
271	PHACTR2	0.434	< 0.0001	4712
272	LOC101926960	0.434	< 0.0001	3273
273	SIRPA	0.4337	< 0.0001	4712
274	ANKS6	0.4334	< 0.0001	4712
275	C8orf88	0.4332	< 0.0001	4307
276	ALKAL2	0.4331	< 0.0001	4712
277	PPARA	0.4329	< 0.0001	4712
278	ADGRL4	0.4328	< 0.0001	4712
279	RCBTB2	0.4327	< 0.0001	4712
280	B3GNT5	0.4327	< 0.0001	4712
281	CREB5	0.4324	< 0.0001	4712
282	JPH2	0.4324	< 0.0001	4712
283	HEG1	0.4323	< 0.0001	4712
284	SLC9A6	0.4323	< 0.0001	4712
285	COL15A1	0.4322	< 0.0001	4712
286	TLR4	0.4318	< 0.0001	4712
287	RYR3	0.4314	< 0.0001	4712
288	PDE1C	0.4314	< 0.0001	4712
289	ITGA7	0.4311	< 0.0001	4712
290	CPED1	0.431	< 0.0001	4712
291	ANK2	0.4308	< 0.0001	4712
292	ALDH1L1	0.4305	< 0.0001	4712
293	ROBO4	0.4302	< 0.0001	4712
294	RPS6KA3	0.4302	< 0.0001	4712
295	SAA1	0.4299	< 0.0001	4712
296	CFI	0.4296	< 0.0001	4712
297	CFL2	0.4295	< 0.0001	4712
298	S1PR1	0.4295	< 0.0001	4712
299	IRX6	0.4294	< 0.0001	4712
300	FBLN2	0.4292	< 0.0001	4712
301	RDH5	0.4292	< 0.0001	4712
302	TACR1	0.4289	< 0.0001	4712
303	TLN1	0.4289	< 0.0001	4712
304	IFNAR2	0.4287	< 0.0001	4712
305	RAB7B	0.4287	< 0.0001	4307
306	HEPACAM	0.4287	< 0.0001	4712
307	DUSP7	0.4284	< 0.0001	4712
308	LEP	0.4283	< 0.0001	4712
309	CNRIP1	0.4283	< 0.0001	4712
310	CKMT2	0.4277	< 0.0001	4712
311	PAK3	0.4275	< 0.0001	4712
312	MCTP1	0.4273	< 0.0001	4712
313	GRIP2	0.427	< 0.0001	4712
314	CDC14B	0.4267	< 0.0001	4712
315	GLIPR2	0.4265	< 0.0001	4712
316	HAPLN3	0.4263	< 0.0001	4712
317	CMKLR1	0.4261	< 0.0001	4712
318	CEP112	0.4259	< 0.0001	4712
319	DMRT3	0.4255	< 0.0001	4712
320	CSGALNACT1	0.4254	< 0.0001	4712
321	DAAM2	0.4251	< 0.0001	4712
322	SCARF1	0.4249	< 0.0001	4712
323	ADAMTS1	0.4248	< 0.0001	4712
324	FOXN2	0.4248	< 0.0001	4712
325	PTGER4	0.4247	< 0.0001	4712
326	ATP8B4	0.4244	< 0.0001	4712
327	EPHA2	0.4243	< 0.0001	4712
328	LINC01354	0.4242	< 0.0001	1034
329	ZNF521	0.4238	< 0.0001	4712
330	RBP4	0.4236	< 0.0001	4712
331	SORBS1	0.4236	< 0.0001	4712
332	KIAA1614	0.4235	< 0.0001	4712
333	TSPAN2	0.4235	< 0.0001	4712
334	AQP1	0.4233	< 0.0001	4712
335	TRHDE-AS1	0.4233	< 0.0001	4307
336	AKR1C1	0.4231	< 0.0001	4712
337	ITPRIPL1	0.4231	< 0.0001	4712
338	NFIB	0.423	< 0.0001	4712
339	RASGRP3	0.4229	< 0.0001	4712
340	EPHB1	0.4223	< 0.0001	4712
341	HOXA4	0.4221	< 0.0001	4712
342	FAM20A	0.4218	< 0.0001	4712
343	GIMAP6	0.4215	< 0.0001	4712
344	LARP6	0.4201	< 0.0001	4712
345	JAM2	0.42	< 0.0001	4712
346	GNG11	0.4199	< 0.0001	4712
347	TSPAN11	0.4193	< 0.0001	4712
348	SVEP1	0.4187	< 0.0001	4712
349	TFPI	0.4184	< 0.0001	4712
350	PLCL2	0.4181	< 0.0001	4712
351	FOLR2	0.4181	< 0.0001	4712
352	PPARGC1B	0.4181	< 0.0001	4712
353	ADGRA2	0.418	< 0.0001	4712
354	PLSCR4	0.4177	< 0.0001	4712
355	SHE	0.4176	< 0.0001	4712
356	ERG	0.4176	< 0.0001	4712
357	HOXA1	0.4175	< 0.0001	4712
358	COL25A1	0.4174	< 0.0001	4712
359	JAZF1	0.4173	< 0.0001	4712
360	TBC1D2B	0.4172	< 0.0001	4712
361	COL4A2	0.4171	< 0.0001	4712
362	A2M	0.4168	< 0.0001	4712
363	RHOQ	0.4166	< 0.0001	4712
364	GJA5	0.4165	< 0.0001	4712
365	KIFC3	0.4164	< 0.0001	4712
366	GPBAR1	0.4163	< 0.0001	4712
367	ALDH1L1-AS2	0.4159	< 0.0001	4307
368	DISC1	0.4159	< 0.0001	4712
369	EMP1	0.4158	< 0.0001	4712
370	DIPK2B	0.4155	< 0.0001	4712
371	PRSS12	0.4153	< 0.0001	4712
372	LVRN	0.4152	< 0.0001	4712
373	HTR2A	0.4151	< 0.0001	4712
374	ITIH5	0.4149	< 0.0001	4712
375	PRICKLE1	0.4148	< 0.0001	4712
376	FAM13A	0.4147	< 0.0001	4712
377	EPAS1	0.4144	< 0.0001	4712
378	PLCG2	0.4142	< 0.0001	4712
379	PLPP1	0.4141	< 0.0001	4712
380	EVC2	0.4139	< 0.0001	4712
381	ITGA9	0.4138	< 0.0001	4712
382	DLX5	0.4134	< 0.0001	4712
383	GUCY1B1	0.4133	< 0.0001	4712
384	TACC1	0.4132	< 0.0001	4712
385	CHRDL1	0.4131	< 0.0001	4712
386	CYTH3	0.4131	< 0.0001	4712
387	XG	0.413	< 0.0001	4712
388	PRRG1	0.4127	< 0.0001	4712
389	DPT	0.4125	< 0.0001	4712
390	SPRY2	0.4122	< 0.0001	4712
391	STK17B	0.4122	< 0.0001	4712
392	TMEM220	0.412	< 0.0001	4712
393	IGF2BP2	0.4119	< 0.0001	4712
394	KIAA1755	0.4118	< 0.0001	4712
395	MIR100HG	0.4116	< 0.0001	4307
396	ARHGAP23	0.4116	< 0.0001	4712
397	EMILIN2	0.4113	< 0.0001	4712
398	PDE3B	0.4112	< 0.0001	4712
399	BNIP2	0.4109	< 0.0001	4712
400	ENPEP	0.4109	< 0.0001	4712
401	TBX15	0.4108	< 0.0001	4712
402	MYO1E	0.4107	< 0.0001	4712
403	OLFML1	0.4105	< 0.0001	4712
404	CLEC2B	0.4105	< 0.0001	4712
405	CHST2	0.4104	< 0.0001	4712
406	ZNF454	0.4102	< 0.0001	4712
407	SLC43A3	0.4101	< 0.0001	4712
408	KIAA0355	0.41	< 0.0001	4712
409	SLIT3	0.4098	< 0.0001	4712
410	LOX	0.4095	< 0.0001	4712
411	RAPGEF2	0.4095	< 0.0001	4712
412	FLRT2	0.4094	< 0.0001	4712
413	PDE1B	0.4094	< 0.0001	4712
414	TNMD	0.4093	< 0.0001	4712
415	MIR99AHG	0.4092	< 0.0001	4307
416	EDN1	0.4091	< 0.0001	4712
417	JRKL	0.4091	< 0.0001	4712
418	TMEM246	0.4091	< 0.0001	4712
419	ECM2	0.409	< 0.0001	4712
420	TRHDE	0.4089	< 0.0001	4712
421	MOXD1	0.4088	< 0.0001	4712
422	FILIP1	0.4088	< 0.0001	4712
423	BHMT2	0.4088	< 0.0001	4712
424	CARD8-AS1	0.4087	< 0.0001	1034
425	SKAP2	0.4086	< 0.0001	4712
426	SSPN	0.4085	< 0.0001	4712
427	CCN2	0.4084	< 0.0001	4712
428	GPR146	0.4083	< 0.0001	4712
429	FEZ1	0.4083	< 0.0001	4712
430	G0S2	0.4082	< 0.0001	4712
431	ITM2C	0.4075	< 0.0001	4712
432	GLYAT	0.4074	< 0.0001	4712
433	KIAA0408	0.4074	< 0.0001	4712
434	P2RY14	0.4074	< 0.0001	4712
435	LRP1	0.4072	< 0.0001	4712
436	PRDM8	0.4071	< 0.0001	4712
437	DYNC1I1	0.407	< 0.0001	4712
438	NMUR1	0.407	< 0.0001	4712
439	LEFTY2	0.4065	< 0.0001	4712
440	LINC01197	0.4061	< 0.0001	4307
441	SOX7	0.406	< 0.0001	4712
442	TRPM6	0.406	< 0.0001	4712
443	CCDC80	0.4058	< 0.0001	4712
444	PDCD1LG2	0.4058	< 0.0001	4712
445	KLHL30	0.4057	< 0.0001	4712
446	SLIT2	0.4057	< 0.0001	4712
447	CDK6	0.4052	< 0.0001	4712
448	P2RY1	0.4051	< 0.0001	4712
449	PLEKHM3	0.405	< 0.0001	4712
450	TMEM43	0.405	< 0.0001	4712
451	REM1	0.4049	< 0.0001	4712
452	NPR3	0.4048	< 0.0001	4712
453	FOXO1	0.4047	< 0.0001	4712
454	KCNJ2	0.4045	< 0.0001	4712
455	BHLHE22	0.4045	< 0.0001	4712
456	ATOH8	0.4041	< 0.0001	4712
457	NMB	0.4039	< 0.0001	4712
458	TRIM2	0.4039	< 0.0001	4712
459	PPARGC1A	0.4038	< 0.0001	4712
460	TMEM37	0.4038	< 0.0001	4712
461	TIAM2	0.4036	< 0.0001	4712
462	ANGPTL1	0.4034	< 0.0001	4712
463	DENND2A	0.4031	< 0.0001	4712
464	ENG	0.403	< 0.0001	4712
465	GIMAP5	0.4029	< 0.0001	4712
466	RASL12	0.4028	< 0.0001	4712
467	ETS2	0.4026	< 0.0001	4712
468	RBMS3	0.4022	< 0.0001	4712
469	LAMB1	0.4022	< 0.0001	4712
470	KCNB1	0.4021	< 0.0001	4712
471	PAQR8	0.4019	< 0.0001	4712
472	CPVL	0.4019	< 0.0001	4712
473	FABP5	0.4016	< 0.0001	4712
474	FAT1	0.4016	< 0.0001	4712
475	SHANK3	0.4015	< 0.0001	4712
476	PELI1	0.4012	< 0.0001	4712
477	SH3RF3	0.4012	< 0.0001	4712
478	NOTCH1	0.4008	< 0.0001	4712
479	TRPC1	0.4006	< 0.0001	4712
480	WIPF1	0.4006	< 0.0001	4712
481	SV2B	0.4005	< 0.0001	4712
482	PTCH1	0.4002	< 0.0001	4712
483	HABP4	0.4	< 0.0001	4712

## Sheet: ANGPT2
Table S2 (Continue)
ANGPT2
Positive correlations with ANGPT2						Negative correlations with ANGPT2
#	Gene symbol	Pearson's correlation coefficient	p-value	No. patients		#	Gene symbol	Pearson's correlation coefficient	p-value	No. patients
1	FLT1	0.6438	< 0.0001	4712
2	ITGA1	0.6326	< 0.0001	4712
3	ENPEP	0.6194	< 0.0001	4712
4	DLL4	0.6154	< 0.0001	4712
5	MCAM	0.6096	< 0.0001	3678
6	GPR4	0.5956	< 0.0001	4712
7	COL4A1	0.5897	< 0.0001	4712
8	LAMA4	0.5881	< 0.0001	4712
9	ADGRF5	0.5879	< 0.0001	4712
10	CDH13	0.5864	< 0.0001	4712
11	NID1	0.557	< 0.0001	4712
12	NRP1	0.556	< 0.0001	4712
13	ITGA5	0.5514	< 0.0001	4712
14	PCDH12	0.5472	< 0.0001	4712
15	CD93	0.5429	< 0.0001	4712
16	COL4A2	0.5425	< 0.0001	4712
17	CDH6	0.5386	< 0.0001	4712
18	ESAM	0.5385	< 0.0001	4712
19	AFAP1L1	0.5314	< 0.0001	4712
20	NID2	0.5247	< 0.0001	4712
21	CCDC102B	0.5222	< 0.0001	4712
22	BCL6B	0.5199	< 0.0001	4712
23	PLXDC1	0.5164	< 0.0001	4712
24	LAMB1	0.5161	< 0.0001	4712
25	PDGFRB	0.5157	< 0.0001	4712
26	HEYL	0.5157	< 0.0001	4712
27	AVPR1A	0.5086	< 0.0001	4712
28	CALD1	0.5083	< 0.0001	4712
29	ELFN1	0.5034	< 0.0001	4712
30	LAMC1	0.5029	< 0.0001	4712
31	JCAD	0.5006	< 0.0001	4712
32	OLFML2A	0.4984	< 0.0001	4712
33	IGFBP7	0.4941	< 0.0001	4712
34	HEG1	0.4918	< 0.0001	4712
35	NOTCH4	0.4914	< 0.0001	4712
36	ROBO4	0.4906	< 0.0001	4712
37	CHSY3	0.4897	< 0.0001	4712
38	KDR	0.4894	< 0.0001	4712
39	ANGPTL2	0.4892	< 0.0001	4712
40	MRVI1	0.4887	< 0.0001	4712
41	CDH5	0.4879	< 0.0001	4712
42	ABCC9	0.4859	< 0.0001	4712
43	GJC1	0.4852	< 0.0001	4712
44	COL5A3	0.485	< 0.0001	4712
45	THY1	0.4833	< 0.0001	4712
46	CD248	0.4788	< 0.0001	4712
47	UACA	0.4788	< 0.0001	4712
48	SYDE1	0.4784	< 0.0001	4712
49	LOXL2	0.4779	< 0.0001	4712
50	FEZ1	0.4765	< 0.0001	4712
51	LZTS1	0.4755	< 0.0001	4712
52	TIE1	0.4743	< 0.0001	4712
53	PDE3A	0.4722	< 0.0001	4712
54	PLVAP	0.4719	< 0.0001	4712
55	PGF	0.4712	< 0.0001	4712
56	COL18A1	0.4708	< 0.0001	4712
57	KCNJ2	0.4701	< 0.0001	4712
58	IGFBP3	0.4696	< 0.0001	4712
59	RFLNB	0.4691	< 0.0001	4712
60	GUCY1B1	0.4686	< 0.0001	4712
61	PCDH17	0.4678	< 0.0001	4712
62	ADGRL4	0.4678	< 0.0001	4712
63	FILIP1	0.4675	< 0.0001	4712
64	ADAMTS7	0.4668	< 0.0001	4712
65	TRPC6	0.4665	< 0.0001	4712
66	FERMT2	0.4664	< 0.0001	4712
67	SPRY4	0.4663	< 0.0001	4712
68	FLT4	0.4659	< 0.0001	4712
69	ADGRA2	0.464	< 0.0001	4712
70	HSPG2	0.4636	< 0.0001	4712
71	RCAN2	0.4625	< 0.0001	4712
72	TBX2	0.4617	< 0.0001	4712
73	NOVA2	0.4609	< 0.0001	4712
74	TSPAN18	0.4596	< 0.0001	4712
75	LOX	0.4592	< 0.0001	4712
76	HRH1	0.459	< 0.0001	4712
77	CD34	0.4587	< 0.0001	4712
78	CALHM5	0.457	< 0.0001	4712
79	PEAK1	0.457	< 0.0001	4712
80	DDR2	0.457	< 0.0001	4712
81	FSTL1	0.4565	< 0.0001	4712
82	ADAMTS12	0.4554	< 0.0001	4712
83	PAPPA	0.4549	< 0.0001	4712
84	DIPK2B	0.4546	< 0.0001	4712
85	ADAMTS9	0.4542	< 0.0001	4712
86	SYPL2	0.4539	< 0.0001	4712
87	BMP1	0.4535	< 0.0001	4712
88	ITGB1	0.4518	< 0.0001	4712
89	LAYN	0.4518	< 0.0001	4712
90	CAVIN1	0.4516	< 0.0001	4712
91	TNFAIP6	0.4516	< 0.0001	4712
92	JAM3	0.4499	< 0.0001	4712
93	SPARC	0.4488	< 0.0001	4712
94	NT5E	0.4485	< 0.0001	4712
95	DENND2A	0.4471	< 0.0001	4712
96	ACVRL1	0.4458	< 0.0001	4712
97	PLPPR4	0.4457	< 0.0001	4712
98	ESM1	0.4457	< 0.0001	4712
99	ARAP3	0.4456	< 0.0001	4712
100	EXOC3L2	0.4453	< 0.0001	3678
101	LRRC32	0.4443	< 0.0001	4712
102	PKD2	0.4429	< 0.0001	4712
103	ZEB1	0.4415	< 0.0001	4712
104	PRKG1	0.4408	< 0.0001	4712
105	TCF4	0.4407	< 0.0001	4712
106	OLFML2B	0.4402	< 0.0001	4712
107	VEGFC	0.4397	< 0.0001	4712
108	KIRREL1	0.4393	< 0.0001	4712
109	HEPH	0.4392	< 0.0001	4712
110	TSHZ3	0.439	< 0.0001	4712
111	ZFPM2	0.4389	< 0.0001	4712
112	SHROOM4	0.4388	< 0.0001	4712
113	MSRB3	0.4381	< 0.0001	4712
114	TIMP2	0.4378	< 0.0001	4712
115	COL15A1	0.4375	< 0.0001	4712
116	MYCT1	0.4373	< 0.0001	4712
117	RHOJ	0.4371	< 0.0001	4712
118	COL6A2	0.4362	< 0.0001	4712
119	FILIP1L	0.4355	< 0.0001	4712
120	ID3	0.4355	< 0.0001	4712
121	PRRX1	0.4332	< 0.0001	4712
122	CAV1	0.4331	< 0.0001	4712
123	DYSF	0.4331	< 0.0001	4712
124	PCDHGA12	0.433	< 0.0001	4712
125	ELK3	0.4325	< 0.0001	4712
126	OLFML1	0.4325	< 0.0001	4712
127	LRCH2	0.4324	< 0.0001	4712
128	DKK3	0.4321	< 0.0001	4712
129	COL6A3	0.4313	< 0.0001	4712
130	CYGB	0.4308	< 0.0001	4712
131	GIPC3	0.4305	< 0.0001	4712
132	COL5A2	0.4294	< 0.0001	4712
133	TRAM2	0.4291	< 0.0001	4712
134	NRN1	0.4285	< 0.0001	4712
135	LHFPL6	0.4285	< 0.0001	4712
136	SEC23A	0.4274	< 0.0001	4712
137	ERG	0.4272	< 0.0001	4712
138	VIM	0.4263	< 0.0001	4712
139	NRP2	0.426	< 0.0001	4712
140	PLS3	0.4252	< 0.0001	4712
141	ITPRIP	0.425	< 0.0001	4712
142	STARD8	0.4245	< 0.0001	4712
143	EDNRA	0.424	< 0.0001	4712
144	MAP4K4	0.4239	< 0.0001	4712
145	VSTM4	0.4232	< 0.0001	4712
146	LDB2	0.4226	< 0.0001	4712
147	LATS2	0.4225	< 0.0001	4712
148	MAP1B	0.4224	< 0.0001	4712
149	SNAI2	0.4222	< 0.0001	4712
150	BGN	0.4221	< 0.0001	4712
151	ARMH4	0.422	< 0.0001	4712
152	PCOLCE	0.4216	< 0.0001	4712
153	ANTXR1	0.4206	< 0.0001	4712
154	DAB2	0.4194	< 0.0001	4712
155	NEXN	0.4193	< 0.0001	4712
156	CHN1	0.4193	< 0.0001	4712
157	GREM1	0.4193	< 0.0001	4712
158	ARHGAP31	0.4192	< 0.0001	4712
159	ZEB2	0.4192	< 0.0001	4712
160	FKBP7	0.4191	< 0.0001	4712
161	PRKD1	0.4184	< 0.0001	4712
162	SLC6A1	0.4181	< 0.0001	4712
163	GPR176	0.4179	< 0.0001	4712
164	SH3RF3	0.4174	< 0.0001	4712
165	GOLIM4	0.4174	< 0.0001	4712
166	DCHS1	0.4172	< 0.0001	4712
167	FBN1	0.417	< 0.0001	4712
168	GNG11	0.4161	< 0.0001	4712
169	BNC2	0.4149	< 0.0001	4712
170	TGFB1I1	0.4149	< 0.0001	4712
171	TMEM246	0.4146	< 0.0001	4712
172	PTPRG	0.4146	< 0.0001	4712
173	VWF	0.4145	< 0.0001	4712
174	GRID1	0.4143	< 0.0001	4712
175	CSPG4	0.4136	< 0.0001	4712
176	PDGFA	0.4136	< 0.0001	4712
177	CAV2	0.4131	< 0.0001	4712
178	MSC-AS1	0.4129	< 0.0001	1034
179	CNRIP1	0.4127	< 0.0001	4712
180	COL5A1	0.4121	< 0.0001	4712
181	COL6A1	0.4121	< 0.0001	4712
182	ECM2	0.4119	< 0.0001	4712
183	COL1A2	0.4116	< 0.0001	4712
184	EBF1	0.4114	< 0.0001	4712
185	ADAMTS2	0.4114	< 0.0001	4712
186	BICC1	0.4114	< 0.0001	4712
187	EHD2	0.4108	< 0.0001	4712
188	MAP1A	0.4106	< 0.0001	4712
189	MAP3K7CL	0.4105	< 0.0001	4712
190	PCDHGC3	0.4103	< 0.0001	4712
191	AKAP12	0.4102	< 0.0001	4712
192	DACT3	0.41	< 0.0001	4712
193	VCAN	0.4082	< 0.0001	4712
194	C3orf80	0.4082	< 0.0001	4712
195	PTPRM	0.408	< 0.0001	4712
196	HMCN1	0.4072	< 0.0001	4712
197	DACT1	0.4061	< 0.0001	4712
198	DLC1	0.4048	< 0.0001	4712
199	MRC2	0.4043	< 0.0001	3678
200	DPYSL3	0.4038	< 0.0001	4712
201	COL3A1	0.4036	< 0.0001	4712
202	ACKR4	0.4034	< 0.0001	4307
203	ACTA2	0.4029	< 0.0001	4712
204	SYNPO	0.4025	< 0.0001	4712
205	MMP14	0.4024	< 0.0001	4712
206	MAGI2-AS3	0.402	< 0.0001	4307
207	JAG1	0.4017	< 0.0001	4712
208	THBS2	0.4017	< 0.0001	4712
209	LINC01614	0.401	< 0.0001	1034

## Sheet: ANGPT4
Table S2 (Continue)
ANGPT4
Positive correlations with ANGPT4						Negative correlations with ANGPT4
#	Gene symbol	Pearson's correlation coefficient	p-value	No. patients		#	Gene symbol	Pearson's correlation coefficient	p-value	No. patients
1	PDE2A	0.6805	< 0.0001	4712		1	UBE2T	-0.4622	< 0.0001	4712
2	CAVIN2	0.6757	< 0.0001	4712		2	CKS2	-0.4593	< 0.0001	4712
3	ATOH8	0.6735	< 0.0001	4712		3	TPX2	-0.4584	< 0.0001	4712
4	CLDN5	0.6528	< 0.0001	4712		4	CCNB1	-0.4577	< 0.0001	4712
5	GPIHBP1	0.6487	< 0.0001	4712		5	PLK1	-0.4527	< 0.0001	4712
6	LHFPL6	0.6477	< 0.0001	4712		6	NCAPG	-0.4519	< 0.0001	4712
7	INMT	0.6463	< 0.0001	4712		7	CEP55	-0.4465	< 0.0001	4712
8	MMRN2	0.6462	< 0.0001	4712		8	KIFC1	-0.4442	< 0.0001	4712
9	PEAR1	0.6459	< 0.0001	4712		9	KIF4A	-0.4431	< 0.0001	4712
10	BMX	0.6429	< 0.0001	4712		10	NEK2	-0.4423	< 0.0001	4712
11	LDB2	0.6427	< 0.0001	4712		11	CDCA5	-0.4416	< 0.0001	4712
12	FXYD1	0.639	< 0.0001	4712		12	FOXM1	-0.44	< 0.0001	4712
13	CCL14	0.638	< 0.0001	4712		13	CDCA3	-0.439	< 0.0001	4712
14	DIPK2B	0.6377	< 0.0001	4712		14	CCNB2	-0.4388	< 0.0001	4712
15	EBF1	0.6366	< 0.0001	4712		15	AURKB	-0.4387	< 0.0001	4712
16	GPR146	0.6362	< 0.0001	4712		16	UBE2C	-0.4386	< 0.0001	4712
17	AVPR2	0.636	< 0.0001	4712		17	HJURP	-0.4376	< 0.0001	4712
18	FHL5	0.6353	< 0.0001	4712		18	CCNA2	-0.4374	< 0.0001	4712
19	CAV1	0.6303	< 0.0001	4712		19	MELK	-0.4368	< 0.0001	4712
20	SVEP1	0.6278	< 0.0001	4712		20	EXO1	-0.4368	< 0.0001	4712
21	JAM2	0.6273	< 0.0001	4712		21	BIRC5	-0.4357	< 0.0001	4712
22	PYGM	0.6271	< 0.0001	4712		22	CDC45	-0.4355	< 0.0001	4712
23	SRL	0.6257	< 0.0001	4712		23	CDK1	-0.4342	< 0.0001	4712
24	PLCXD3	0.624	< 0.0001	4712		24	HMMR	-0.434	< 0.0001	4712
25	CADM3-AS1	0.6235	< 0.0001	4307		25	PTTG1	-0.4326	< 0.0001	4712
26	AOC3	0.623	< 0.0001	4712		26	DLGAP5	-0.4312	< 0.0001	4712
27	TSPAN7	0.6225	< 0.0001	4712		27	SPC25	-0.4311	< 0.0001	4712
28	TNXB	0.6216	< 0.0001	4712		28	NUSAP1	-0.43	< 0.0001	4712
29	SHE	0.6211	< 0.0001	4712		29	PIMREG	-0.4295	< 0.0001	4712
30	CASQ2	0.6194	< 0.0001	4712		30	KIF2C	-0.4282	< 0.0001	4712
31	LGI4	0.6192	< 0.0001	4712		31	MAD2L1	-0.428	< 0.0001	4712
32	PREX2	0.6184	< 0.0001	4712		32	BUB1	-0.4276	< 0.0001	4712
33	S1PR1	0.6172	< 0.0001	4712		33	MCM10	-0.4267	< 0.0001	4712
34	ANGPTL1	0.617	< 0.0001	4712		34	KIF23	-0.4263	< 0.0001	4712
35	CD34	0.6166	< 0.0001	4712		35	KIF18B	-0.4262	< 0.0001	4712
36	HSPB6	0.6165	< 0.0001	4712		36	KIF20A	-0.4261	< 0.0001	4712
37	LEPR	0.6158	< 0.0001	4712		37	PRC1	-0.4258	< 0.0001	4712
38	ADAMTS9-AS2	0.6147	< 0.0001	4307		38	CDC20	-0.425	< 0.0001	4712
39	ITIH5	0.6146	< 0.0001	4712		39	CKAP2L	-0.4246	< 0.0001	4712
40	PTPRB	0.6136	< 0.0001	4712		40	PKMYT1	-0.4239	< 0.0001	4712
41	ABCA8	0.6132	< 0.0001	4712		41	AURKA	-0.4236	< 0.0001	4712
42	FAM13C	0.6104	< 0.0001	4712		42	BUB1B	-0.4234	< 0.0001	4712
43	SCN4B	0.6099	< 0.0001	4712		43	NDC80	-0.4233	< 0.0001	4712
44	NPR1	0.6096	< 0.0001	4712		44	ASF1B	-0.4231	< 0.0001	4712
45	USHBP1	0.609	< 0.0001	4712		45	CDT1	-0.4226	< 0.0001	4712
46	EMCN	0.6088	< 0.0001	4712		46	PBK	-0.4223	< 0.0001	4712
47	AQP1	0.6087	< 0.0001	4712		47	CDCA8	-0.4218	< 0.0001	4712
48	TNS1	0.6068	< 0.0001	4712		48	KIF11	-0.421	< 0.0001	4712
49	LOC100128593	0.6061	< 0.0001	3273		49	SKA3	-0.4202	< 0.0001	4712
50	MYOM1	0.6061	< 0.0001	4712		50	FAM83D	-0.4197	< 0.0001	4712
51	LINC01537	0.6034	< 0.0001	1034		51	ZWINT	-0.419	< 0.0001	4712
52	GNG11	0.6029	< 0.0001	4712		52	KPNA2	-0.4189	< 0.0001	4712
53	PDE1A	0.6023	< 0.0001	4712		53	RACGAP1	-0.4187	< 0.0001	4712
54	TMEM132C	0.6021	< 0.0001	4712		54	NCAPH	-0.4185	< 0.0001	4712
55	RERGL	0.6017	< 0.0001	4712		55	DEPDC1B	-0.4171	< 0.0001	4712
56	FAT4	0.6017	< 0.0001	4712		56	TTK	-0.4168	< 0.0001	4712
57	PLAC9	0.6016	< 0.0001	4712		57	GTSE1	-0.4158	< 0.0001	4712
58	PGM5	0.6016	< 0.0001	4712		58	TROAP	-0.4156	< 0.0001	4712
59	MMRN1	0.6007	< 0.0001	4712		59	CENPM	-0.4154	< 0.0001	4712
60	ITGA7	0.6005	< 0.0001	4712		60	E2F1	-0.4152	< 0.0001	4712
61	ECSCR	0.6005	< 0.0001	4712		61	HMGB3	-0.4142	< 0.0001	4712
62	CLEC14A	0.6002	< 0.0001	4712		62	H2AFZ	-0.4138	< 0.0001	4712
63	TGFBR2	0.5986	< 0.0001	4712		63	CENPA	-0.4136	< 0.0001	4712
64	PHYHIP	0.5976	< 0.0001	4712		64	NEIL3	-0.4136	< 0.0001	4712
65	SOX17	0.5976	< 0.0001	4712		65	TRIP13	-0.4135	< 0.0001	4712
66	MYCT1	0.5975	< 0.0001	4712		66	NUF2	-0.4131	< 0.0001	4712
67	IGF1	0.5972	< 0.0001	4712		67	RRM2	-0.4126	< 0.0001	4712
68	ABCA9	0.596	< 0.0001	4712		68	UHRF1	-0.4125	< 0.0001	4712
69	ARHGEF15	0.5957	< 0.0001	4712		69	FEN1	-0.4109	< 0.0001	4712
70	NRIP2	0.5946	< 0.0001	4712		70	SPC24	-0.4101	< 0.0001	4712
71	CCDC178	0.594	< 0.0001	4712		71	EZH2	-0.41	< 0.0001	4712
72	CD300LG	0.5909	< 0.0001	4712		72	SKA1	-0.4096	< 0.0001	4712
73	VWF	0.5905	< 0.0001	4712		73	TOP2A	-0.4095	< 0.0001	4712
74	CDH5	0.5902	< 0.0001	4712		74	DEPDC1	-0.4095	< 0.0001	4712
75	TEK	0.5897	< 0.0001	4712		75	ANLN	-0.4091	< 0.0001	4712
76	TSHZ2	0.588	< 0.0001	4712		76	TEDC2	-0.4087	< 0.0001	4712
77	FAM110D	0.5876	< 0.0001	4712		77	CDC6	-0.4084	< 0.0001	4712
78	LRRN4CL	0.5875	< 0.0001	4712		78	RAD51	-0.4083	< 0.0001	4712
79	GIPC2	0.5863	< 0.0001	4712		79	ASPM	-0.4079	< 0.0001	4712
80	GDF10	0.5862	< 0.0001	4712		80	JPT1	-0.4074	< 0.0001	4712
81	COL14A1	0.5859	< 0.0001	4712		81	UBE2S	-0.4073	< 0.0001	4712
82	PLPP1	0.5859	< 0.0001	4712		82	PCLAF	-0.4066	< 0.0001	4712
83	PECAM1	0.5858	< 0.0001	4307		83	SHCBP1	-0.4062	< 0.0001	4712
84	SPARCL1	0.5857	< 0.0001	4712		84	RAN	-0.4056	< 0.0001	4712
85	ABCA6	0.5855	< 0.0001	4712		85	TK1	-0.4056	< 0.0001	4712
86	C7	0.5854	< 0.0001	4712		86	RAD54L	-0.4048	< 0.0001	4712
87	KANK3	0.5849	< 0.0001	4712		87	CDC25C	-0.4046	< 0.0001	4712
88	GSN	0.5837	< 0.0001	4712		88	ORC6	-0.4035	< 0.0001	4712
89	SCN3A	0.5835	< 0.0001	4712		89	MKI67	-0.4024	< 0.0001	4712
90	ADAM33	0.5825	< 0.0001	4712		90	KIF18A	-0.4023	< 0.0001	4712
91	ANK2	0.5817	< 0.0001	4712		91	POC1A	-0.4021	< 0.0001	4712
92	FHL1	0.581	< 0.0001	4712		92	CDC25A	-0.4002	< 0.0001	4712
93	CCM2L	0.5795	< 0.0001	4712
94	FREM1	0.5783	< 0.0001	4712
95	EBF3	0.577	< 0.0001	4712
96	MAB21L1	0.5766	< 0.0001	4712
97	PROS1	0.576	< 0.0001	4712
98	SLIT2	0.5749	< 0.0001	4712
99	ROBO4	0.5735	< 0.0001	4712
100	RHOJ	0.5732	< 0.0001	4712
101	MEOX2	0.5728	< 0.0001	4712
102	MYH11	0.5728	< 0.0001	4712
103	STARD9	0.5728	< 0.0001	4712
104	THSD1	0.5721	< 0.0001	4712
105	ADGRL4	0.5708	< 0.0001	4712
106	LCN6	0.5704	< 0.0001	4712
107	CARMN	0.5692	< 0.0001	1034
108	CLEC1A	0.5684	< 0.0001	4712
109	SPRY1	0.5678	< 0.0001	4712
110	ADGRA2	0.5675	< 0.0001	4712
111	IL33	0.5671	< 0.0001	4712
112	F10	0.5661	< 0.0001	4712
113	LDLRAD2	0.5661	< 0.0001	4712
114	RBMS3	0.5649	< 0.0001	4712
115	RUNX1T1	0.564	< 0.0001	4712
116	BTNL9	0.5629	< 0.0001	4712
117	MFAP4	0.5628	< 0.0001	4712
118	LINC01197	0.5626	< 0.0001	4307
119	EBF2	0.5616	< 0.0001	4712
120	NAALAD2	0.5609	< 0.0001	4712
121	ZCCHC24	0.5598	< 0.0001	4712
122	MAP1LC3C	0.5597	< 0.0001	4712
123	ALDH1A1	0.5588	< 0.0001	4712
124	ITIH3	0.5587	< 0.0001	4712
125	ERG	0.5587	< 0.0001	4712
126	GPRASP1	0.5569	< 0.0001	4712
127	ABCA10	0.5563	< 0.0001	4712
128	LTBP4	0.556	< 0.0001	4712
129	PGM5P4	0.5558	< 0.0001	1034
130	LAMA2	0.5558	< 0.0001	4712
131	CPED1	0.5554	< 0.0001	4712
132	FAM162B	0.5549	< 0.0001	4712
133	SEMA3G	0.5537	< 0.0001	4712
134	MYOCD	0.5536	< 0.0001	4712
135	AKAP12	0.5516	< 0.0001	4712
136	LRRC70	0.5515	< 0.0001	4712
137	TIE1	0.5514	< 0.0001	4712
138	LMOD1	0.5511	< 0.0001	4712
139	SCN7A	0.5492	< 0.0001	4712
140	ATP1B2	0.5488	< 0.0001	4712
141	STARD8	0.548	< 0.0001	4712
142	CORO2B	0.5473	< 0.0001	4712
143	IGFBP6	0.5473	< 0.0001	4712
144	ACKR1	0.5469	< 0.0001	4712
145	LRRC4B	0.5464	< 0.0001	4712
146	TMEM88	0.5455	< 0.0001	4712
147	HSPA12B	0.5451	< 0.0001	4712
148	ADCY4	0.5451	< 0.0001	4712
149	SLC17A7	0.545	< 0.0001	4712
150	SYNE3	0.5445	< 0.0001	4712
151	TMEM252	0.5441	< 0.0001	4712
152	GRASP	0.5435	< 0.0001	4712
153	CNRIP1	0.5425	< 0.0001	4712
154	ZNF366	0.5417	< 0.0001	4712
155	VEGFD	0.5411	< 0.0001	4712
156	CHRDL1	0.5405	< 0.0001	4712
157	CLEC3B	0.5404	< 0.0001	4712
158	ALDH1A2	0.5402	< 0.0001	4712
159	ATP1A2	0.5399	< 0.0001	4712
160	PLSCR4	0.5395	< 0.0001	4712
161	SCN4A	0.5388	< 0.0001	4712
162	LINC00924	0.5382	< 0.0001	4307
163	ABCB1	0.5378	< 0.0001	4712
164	PLPP3	0.5378	< 0.0001	4712
165	MASP1	0.5377	< 0.0001	4712
166	PPP1R12B	0.5371	< 0.0001	4712
167	EPAS1	0.5355	< 0.0001	4712
168	OGN	0.5337	< 0.0001	4712
169	TNNT3	0.5334	< 0.0001	4712
170	COPG2IT1	0.5331	< 0.0001	3273
171	MEOX1	0.5326	< 0.0001	4712
172	SLIT3	0.5323	< 0.0001	4712
173	TXNIP	0.5321	< 0.0001	4712
174	ADGRF5	0.5314	< 0.0001	4712
175	PGM5-AS1	0.5311	< 0.0001	4307
176	IGSF10	0.5309	< 0.0001	4712
177	THSD7A	0.5302	< 0.0001	4712
178	SCARA5	0.5299	< 0.0001	4712
179	TMEM100	0.5293	< 0.0001	4712
180	TMEM246	0.528	< 0.0001	4712
181	ESAM	0.5276	< 0.0001	4712
182	EDNRB	0.5273	< 0.0001	4712
183	CDO1	0.5273	< 0.0001	4712
184	TCEAL5	0.5272	< 0.0001	4712
185	SELP	0.5271	< 0.0001	4712
186	ITM2A	0.5254	< 0.0001	4712
187	ADH1B	0.5252	< 0.0001	4712
188	LIMS2	0.525	< 0.0001	4712
189	TAL1	0.5248	< 0.0001	4712
190	FAM180B	0.5248	< 0.0001	4712
191	TPO	0.5247	< 0.0001	4712
192	YPEL4	0.5245	< 0.0001	4712
193	ADH1C	0.5243	< 0.0001	4712
194	GREM2	0.5236	< 0.0001	4712
195	TNS2	0.5228	< 0.0001	4712
196	CYGB	0.5221	< 0.0001	4712
197	ABCB5	0.5218	< 0.0001	4712
198	TACR1	0.5215	< 0.0001	4712
199	CLDN11	0.5213	< 0.0001	4712
200	HSPB7	0.5198	< 0.0001	4712
201	PDK4	0.5195	< 0.0001	4712
202	FLRT2	0.5195	< 0.0001	4712
203	ABI3BP	0.5195	< 0.0001	4712
204	ADCYAP1R1	0.5187	< 0.0001	4712
205	LINC01697	0.5184	< 0.0001	1034
206	GPX3	0.5183	< 0.0001	4712
207	FAM107A	0.5181	< 0.0001	4712
208	LOC101926960	0.5178	< 0.0001	3273
209	LINC00840	0.5178	< 0.0001	4307
210	WSCD1	0.5178	< 0.0001	4712
211	CYTL1	0.517	< 0.0001	4712
212	MYOC	0.5168	< 0.0001	4712
213	ADH1A	0.5166	< 0.0001	4712
214	LIFR	0.5162	< 0.0001	4712
215	AQP7P1	0.516	< 0.0001	4307
216	IGFN1	0.5157	< 0.0001	4712
217	CADM3	0.5156	< 0.0001	4712
218	ADGRD1	0.5154	< 0.0001	4712
219	MRGPRF	0.515	< 0.0001	4712
220	TCEAL7	0.5148	< 0.0001	4712
221	TMEM119	0.5146	< 0.0001	4712
222	FAM124B	0.5146	< 0.0001	4712
223	PCSK5	0.5145	< 0.0001	4712
224	NGFR	0.5144	< 0.0001	4712
225	SRPX	0.5144	< 0.0001	4712
226	TDRD10	0.5136	< 0.0001	4712
227	GEM	0.5136	< 0.0001	4712
228	HEPACAM	0.5133	< 0.0001	4712
229	KANK2	0.5131	< 0.0001	4712
230	SLC1A7	0.5131	< 0.0001	4712
231	CCDC80	0.5128	< 0.0001	4712
232	SPRY2	0.5126	< 0.0001	4712
233	LDB3	0.512	< 0.0001	4712
234	CMA1	0.5108	< 0.0001	4712
235	ECRG4	0.5106	< 0.0001	4712
236	SMAD9	0.5106	< 0.0001	4712
237	SCN2B	0.5104	< 0.0001	4712
238	PAMR1	0.5102	< 0.0001	4712
239	GIMAP8	0.5099	< 0.0001	4712
240	MAGI2-AS3	0.5099	< 0.0001	4307
241	ACTA2-AS1	0.5091	< 0.0001	1034
242	DPT	0.5089	< 0.0001	4712
243	HRC	0.5086	< 0.0001	4712
244	C1QTNF7	0.5076	< 0.0001	4712
245	ANGPTL7	0.5075	< 0.0001	4712
246	THSD7B	0.5073	< 0.0001	4712
247	MOCS1	0.5073	< 0.0001	4712
248	PDE7B	0.5073	< 0.0001	4712
249	ENPP2	0.507	< 0.0001	4712
250	FZD4	0.5065	< 0.0001	4712
251	ACVRL1	0.5062	< 0.0001	4712
252	RCAN2	0.5062	< 0.0001	4712
253	GLYAT	0.5062	< 0.0001	4712
254	SH3D19	0.5057	< 0.0001	4712
255	PODN	0.5056	< 0.0001	4712
256	SYNPO2	0.5051	< 0.0001	4712
257	TMEM273	0.505	< 0.0001	4712
258	TFPI	0.505	< 0.0001	4712
259	KIAA0408	0.5049	< 0.0001	4712
260	CA4	0.5042	< 0.0001	4712
261	CCDC3	0.5041	< 0.0001	4712
262	PDGFD	0.5029	< 0.0001	4712
263	DNASE1L3	0.5027	< 0.0001	4712
264	CD93	0.5022	< 0.0001	4712
265	MAMDC2	0.5021	< 0.0001	4712
266	IGF2	0.5021	< 0.0001	4712
267	HLF	0.502	< 0.0001	4712
268	ASPA	0.5013	< 0.0001	4712
269	GRID1	0.5012	< 0.0001	4712
270	ABCC9	0.5011	< 0.0001	4712
271	GGTA1P	0.5008	< 0.0001	4307
272	CXCL12	0.5	< 0.0001	4712
273	FBLN5	0.5	< 0.0001	4712
274	JAM3	0.5	< 0.0001	4712
275	KLHL33	0.4997	< 0.0001	4712
276	ADAMTS9-AS1	0.4993	< 0.0001	1034
277	CCN3	0.4989	< 0.0001	4712
278	KLF15	0.4989	< 0.0001	4712
279	BHMT2	0.4985	< 0.0001	4712
280	TRHDE-AS1	0.4984	< 0.0001	4307
281	AQP7	0.4982	< 0.0001	4712
282	DBX2	0.4979	< 0.0001	4712
283	KCTD12	0.4976	< 0.0001	4712
284	TRARG1	0.4966	< 0.0001	4712
285	CBLN4	0.4962	< 0.0001	4712
286	MCTP1	0.4961	< 0.0001	4712
287	KIF17	0.4953	< 0.0001	4712
288	PRDM16	0.4948	< 0.0001	4712
289	ACACB	0.4947	< 0.0001	4712
290	LRFN5	0.4946	< 0.0001	4712
291	PCDH18	0.4942	< 0.0001	4712
292	ALDH1L1	0.4941	< 0.0001	4712
293	HPSE2	0.4936	< 0.0001	4712
294	SLC7A3	0.493	< 0.0001	4712
295	LINC01140	0.493	< 0.0001	4307
296	TTC28	0.4929	< 0.0001	4712
297	CEP112	0.4927	< 0.0001	4712
298	SYNPO	0.4925	< 0.0001	4712
299	PRELP	0.4921	< 0.0001	4712
300	NR5A2	0.4917	< 0.0001	4712
301	RUNDC3B	0.4916	< 0.0001	4712
302	EGFLAM	0.4914	< 0.0001	4712
303	PTGFR	0.4912	< 0.0001	4712
304	ARAP3	0.4911	< 0.0001	4712
305	MIR99AHG	0.4909	< 0.0001	4307
306	HMCN2	0.4906	< 0.0001	1034
307	FMO2	0.4905	< 0.0001	4712
308	ARHGAP20	0.4905	< 0.0001	4712
309	MMP23B	0.4905	< 0.0001	4712
310	CDH6	0.4904	< 0.0001	4712
311	C14orf180	0.4902	< 0.0001	4712
312	PTCH2	0.4901	< 0.0001	4712
313	CPA1	0.49	< 0.0001	4712
314	ANKRD29	0.49	< 0.0001	4712
315	LOC101928370	0.4899	< 0.0001	3273
316	CAV2	0.4897	< 0.0001	4712
317	FCER1A	0.4897	< 0.0001	4712
318	BOC	0.4894	< 0.0001	4712
319	FILIP1	0.4894	< 0.0001	4712
320	SLCO1C1	0.4892	< 0.0001	4712
321	LEP	0.4889	< 0.0001	4712
322	PALMD	0.4885	< 0.0001	4712
323	CYYR1	0.4884	< 0.0001	4712
324	ELK3	0.4883	< 0.0001	4712
325	SLC2A4	0.4883	< 0.0001	4712
326	HTR2B	0.4882	< 0.0001	4712
327	CRHBP	0.4882	< 0.0001	4712
328	ARHGAP6	0.4881	< 0.0001	4712
329	CTSG	0.4878	< 0.0001	4712
330	PLIN1	0.487	< 0.0001	4712
331	MIR143	0.4867	< 0.0001	3273
332	GLI1	0.4867	< 0.0001	4712
333	RDH5	0.4856	< 0.0001	4712
334	DHH	0.485	< 0.0001	4712
335	TRABD2B	0.4847	< 0.0001	4307
336	TRHDE	0.4846	< 0.0001	4712
337	LRRC2	0.4845	< 0.0001	4712
338	NDN	0.4842	< 0.0001	4712
339	KCNIP2	0.4837	< 0.0001	4712
340	AOX1	0.4828	< 0.0001	4712
341	SH2D3C	0.4821	< 0.0001	4712
342	ZNF423	0.4819	< 0.0001	4712
343	FAM43A	0.4818	< 0.0001	4712
344	CIDEC	0.4817	< 0.0001	4712
345	C1QTNF9	0.4816	< 0.0001	4712
346	LYVE1	0.4808	< 0.0001	4712
347	CFH	0.4803	< 0.0001	4712
348	LPL	0.48	< 0.0001	4712
349	RELN	0.4794	< 0.0001	4712
350	ADRB2	0.4794	< 0.0001	4712
351	PID1	0.4792	< 0.0001	4712
352	GPD1	0.479	< 0.0001	4712
353	RFTN2	0.4781	< 0.0001	4712
354	KCNS2	0.478	< 0.0001	4712
355	CCDC69	0.4778	< 0.0001	4712
356	LRRTM2	0.4775	< 0.0001	4712
357	DMGDH	0.4775	< 0.0001	4712
358	FLT4	0.4773	< 0.0001	4712
359	LINC01352	0.4771	< 0.0001	1034
360	CHST7	0.4764	< 0.0001	4712
361	TSPAN11	0.4764	< 0.0001	4712
362	FOXO1	0.4754	< 0.0001	4712
363	IL11RA	0.4752	< 0.0001	4712
364	FABP4	0.4749	< 0.0001	4712
365	ALDH1L1-AS2	0.4749	< 0.0001	4307
366	PLVAP	0.4747	< 0.0001	4712
367	ECM2	0.4746	< 0.0001	4712
368	HGF	0.4746	< 0.0001	4712
369	ACVR1C	0.4742	< 0.0001	4712
370	KIF26A	0.4738	< 0.0001	4712
371	OLFML1	0.4735	< 0.0001	4712
372	ABCG2	0.473	< 0.0001	4712
373	XPNPEP2	0.4729	< 0.0001	4712
374	PTGDR2	0.4727	< 0.0001	4712
375	RASL12	0.4725	< 0.0001	4712
376	SOD3	0.4723	< 0.0001	4712
377	LOC401463	0.471	< 0.0001	3273
378	ADIPOQ	0.471	< 0.0001	4712
379	NLGN3	0.4706	< 0.0001	4712
380	PPARG	0.4706	< 0.0001	4712
381	BHLHE22	0.47	< 0.0001	4712
382	AQP7P2	0.4699	< 0.0001	1034
383	EHD2	0.4695	< 0.0001	4712
384	MEF2C	0.4692	< 0.0001	4712
385	CACHD1	0.469	< 0.0001	4712
386	LHX6	0.4688	< 0.0001	4712
387	CIDEA	0.4685	< 0.0001	4712
388	KCNA5	0.468	< 0.0001	4712
389	SCN3B	0.4679	< 0.0001	4712
390	ZBTB16	0.4678	< 0.0001	4712
391	NOTCH4	0.4676	< 0.0001	4712
392	MRGPRF-AS1	0.4671	< 0.0001	1034
393	MGARP	0.4669	< 0.0001	4712
394	TBC1D2B	0.4663	< 0.0001	4712
395	RSPO3	0.4662	< 0.0001	4712
396	CD36	0.4655	< 0.0001	4712
397	ADM5	0.4651	< 0.0001	4712
398	PCAT19	0.4648	< 0.0001	4307
399	SGCA	0.4648	< 0.0001	4712
400	FGF7	0.4642	< 0.0001	4712
401	GALNT15	0.4641	< 0.0001	4307
402	CBX7	0.4638	< 0.0001	4712
403	CFI	0.4635	< 0.0001	4712
404	C8orf88	0.4634	< 0.0001	4307
405	LIPE	0.4633	< 0.0001	4712
406	GJA4	0.4632	< 0.0001	4712
407	CAPN11	0.4631	< 0.0001	4712
408	PLIN4	0.4631	< 0.0001	4712
409	HAND2-AS1	0.4628	< 0.0001	4307
410	NR2F1	0.4628	< 0.0001	4712
411	CRTAP	0.4627	< 0.0001	4712
412	LRP1	0.4627	< 0.0001	4712
413	OSR1	0.4626	< 0.0001	4712
414	CALCRL	0.4625	< 0.0001	4712
415	FBLN7	0.4624	< 0.0001	4712
416	CKMT2	0.4622	< 0.0001	4712
417	NRXN2	0.4621	< 0.0001	4712
418	TBX15	0.4621	< 0.0001	4712
419	OAF	0.4619	< 0.0001	4712
420	PI16	0.4613	< 0.0001	4712
421	KLF9	0.4612	< 0.0001	4712
422	ADAMTS1	0.4609	< 0.0001	4712
423	HIF3A	0.4609	< 0.0001	4712
424	GIMAP1	0.4609	< 0.0001	4712
425	CHL1	0.4607	< 0.0001	4712
426	KLF2	0.46	< 0.0001	4712
427	LRRN3	0.4599	< 0.0001	4712
428	KL	0.4598	< 0.0001	4712
429	CFD	0.459	< 0.0001	4712
430	KLHL29	0.4588	< 0.0001	4712
431	A2M	0.4585	< 0.0001	4712
432	SHROOM4	0.4585	< 0.0001	4712
433	PDE1B	0.4585	< 0.0001	4712
434	LMO2	0.4584	< 0.0001	4712
435	PDE3A	0.4582	< 0.0001	4712
436	CDKN1C	0.4579	< 0.0001	4712
437	GJC2	0.4577	< 0.0001	4712
438	PEAK1	0.4576	< 0.0001	4712
439	SV2B	0.4568	< 0.0001	4712
440	HSPB2	0.4566	< 0.0001	4712
441	CLIC2	0.4566	< 0.0001	4712
442	GYPC	0.4565	< 0.0001	4712
443	SNCAIP	0.4564	< 0.0001	4712
444	HSD17B11	0.4563	< 0.0001	4712
445	ENG	0.4561	< 0.0001	4712
446	ALX4	0.4561	< 0.0001	4712
447	MEIS2	0.456	< 0.0001	4712
448	MATN2	0.4559	< 0.0001	4712
449	MICU3	0.4558	< 0.0001	4712
450	GSTM5	0.4557	< 0.0001	4712
451	SLC19A3	0.4556	< 0.0001	4712
452	PTH1R	0.4554	< 0.0001	4712
453	PRCD	0.4554	< 0.0001	4712
454	ZEB2	0.4553	< 0.0001	4712
455	ZEB1	0.4547	< 0.0001	4712
456	TACC1	0.4547	< 0.0001	4712
457	CD302	0.4542	< 0.0001	4712
458	TNMD	0.4541	< 0.0001	4712
459	C6	0.4541	< 0.0001	4712
460	RBP4	0.4541	< 0.0001	4712
461	BCL6B	0.4538	< 0.0001	4712
462	RCBTB2	0.4534	< 0.0001	4712
463	GAS7	0.4527	< 0.0001	4712
464	VWCE	0.4523	< 0.0001	4712
465	MIR100HG	0.4518	< 0.0001	4307
466	GPAM	0.4517	< 0.0001	4712
467	NKAPL	0.4514	< 0.0001	4712
468	GIMAP6	0.4513	< 0.0001	4712
469	MMP28	0.4512	< 0.0001	4712
470	PTN	0.4509	< 0.0001	4712
471	MUSTN1	0.4508	< 0.0001	4712
472	C20orf194	0.4508	< 0.0001	4712
473	ADIPOQ-AS1	0.4505	< 0.0001	4307
474	SMIM10	0.4498	< 0.0001	4712
475	TCF23	0.4498	< 0.0001	4712
476	SYN2	0.449	< 0.0001	4712
477	ADH4	0.4473	< 0.0001	4712
478	PCDHGB7	0.4473	< 0.0001	4712
479	STAB2	0.4469	< 0.0001	4712
480	FLNC	0.4469	< 0.0001	4712
481	SENCR	0.4468	< 0.0001	4307
482	ADAMTS5	0.445	< 0.0001	4712
483	HIC1	0.4448	< 0.0001	4712
484	DCN	0.4445	< 0.0001	4712
485	KCNAB1	0.4444	< 0.0001	4712
486	ANKRD53	0.4444	< 0.0001	4712
487	GNAL	0.4438	< 0.0001	4712
488	CACNA1G	0.4437	< 0.0001	4712
489	GNG2	0.4434	< 0.0001	4712
490	PAPPA2	0.4433	< 0.0001	4712
491	DLC1	0.4433	< 0.0001	4712
492	CLIC5	0.4432	< 0.0001	4712
493	MRAP	0.4429	< 0.0001	4712
494	ZNF300P1	0.4428	< 0.0001	4307
495	TRDN	0.4426	< 0.0001	4712
496	HOXA4	0.4425	< 0.0001	4712
497	SORBS1	0.4424	< 0.0001	4712
498	LINC00517	0.4424	< 0.0001	1034
499	CSRNP3	0.4415	< 0.0001	4712
500	SSTR1	0.4414	< 0.0001	4712
501	ETS2	0.4414	< 0.0001	4712
502	METTL7A	0.4413	< 0.0001	4712
503	BMPER	0.4412	< 0.0001	4712
504	FLI1	0.441	< 0.0001	4712
505	NPY2R	0.4408	< 0.0001	4712
506	IGFBP7	0.4405	< 0.0001	4712
507	RGL1	0.4405	< 0.0001	4712
508	CUBN	0.44	< 0.0001	4712
509	DEPP1	0.4397	< 0.0001	4712
510	HTR2A	0.4397	< 0.0001	4712
511	LRCH2	0.4396	< 0.0001	4712
512	CEP68	0.4392	< 0.0001	4712
513	LVRN	0.4392	< 0.0001	4712
514	LCN10	0.4389	< 0.0001	4712
515	ADGRL3	0.4379	< 0.0001	4712
516	SOX7	0.4378	< 0.0001	4712
517	TSLP	0.4377	< 0.0001	4712
518	LOC286437	0.4377	< 0.0001	3273
519	NPR2	0.4377	< 0.0001	4712
520	IGDCC4	0.4375	< 0.0001	4712
521	CASP12	0.4375	< 0.0001	4712
522	CPEB1	0.4374	< 0.0001	4712
523	NIPSNAP3B	0.4373	< 0.0001	4712
524	CRY2	0.4373	< 0.0001	4712
525	PTGIS	0.4369	< 0.0001	4712
526	RPS6KA2	0.4368	< 0.0001	4712
527	GGT5	0.4363	< 0.0001	4712
528	PRX	0.4355	< 0.0001	4712
529	BMP6	0.4355	< 0.0001	4712
530	CLDN19	0.4352	< 0.0001	4712
531	ICAM2	0.4351	< 0.0001	4712
532	NRN1	0.4344	< 0.0001	4712
533	LTBP2	0.4342	< 0.0001	4712
534	ARHGAP24	0.434	< 0.0001	4712
535	TMEM220	0.4337	< 0.0001	4712
536	SOBP	0.4336	< 0.0001	4712
537	ITSN1	0.4335	< 0.0001	4712
538	PPP1R14A	0.4332	< 0.0001	4712
539	HSD17B13	0.4328	< 0.0001	4712
540	NR3C2	0.4327	< 0.0001	4712
541	TIMP4	0.4326	< 0.0001	4712
542	COL17A1	0.4323	< 0.0001	4712
543	GLI2	0.4321	< 0.0001	4712
544	MAS1L	0.4321	< 0.0001	4712
545	ZFHX4	0.4315	< 0.0001	4712
546	FRZB	0.4314	< 0.0001	4712
547	NR3C1	0.4311	< 0.0001	4712
548	PKD2	0.4308	< 0.0001	4712
549	ID1	0.4307	< 0.0001	4712
550	SLC9A9	0.4306	< 0.0001	4712
551	AFAP1L1	0.4306	< 0.0001	4712
552	PRRG3	0.4306	< 0.0001	4712
553	CPXM2	0.4303	< 0.0001	4712
554	AVPR1A	0.43	< 0.0001	4712
555	KCNJ16	0.4299	< 0.0001	4712
556	FBXO31	0.4299	< 0.0001	4712
557	RAPGEF3	0.4299	< 0.0001	4712
558	ZC3H12B	0.4299	< 0.0001	4712
559	RGS7BP	0.4298	< 0.0001	4712
560	CES1	0.4296	< 0.0001	4712
561	F2R	0.4296	< 0.0001	4712
562	PELI2	0.4293	< 0.0001	4712
563	MRVI1	0.4293	< 0.0001	4712
564	VSIR	0.4292	< 0.0001	4712
565	FAM149A	0.4292	< 0.0001	4712
566	PRDM16-DT	0.429	< 0.0001	4307
567	KLHL3	0.4288	< 0.0001	4712
568	PPM1F	0.4288	< 0.0001	4712
569	ACSM5	0.4288	< 0.0001	4712
570	PCK1	0.4286	< 0.0001	4712
571	INKA1	0.4285	< 0.0001	4712
572	GPR20	0.4283	< 0.0001	4712
573	AOC4P	0.4282	< 0.0001	4307
574	KLB	0.4274	< 0.0001	4712
575	CNN1	0.4274	< 0.0001	4712
576	LRRC32	0.427	< 0.0001	4712
577	TAC1	0.4264	< 0.0001	4712
578	PTPRM	0.4261	< 0.0001	4712
579	SHANK3	0.426	< 0.0001	4712
580	SAMD5	0.426	< 0.0001	4712
581	MFNG	0.4256	< 0.0001	4712
582	THBS4	0.4254	< 0.0001	4712
583	RAB3C	0.4253	< 0.0001	4712
584	LINC01359	0.425	< 0.0001	1034
585	CCDC36	0.4249	< 0.0001	4712
586	DKK2	0.4249	< 0.0001	4712
587	RASIP1	0.4248	< 0.0001	4712
588	FOXN3	0.4247	< 0.0001	4712
589	RASSF9	0.4246	< 0.0001	4712
590	NRP1	0.4245	< 0.0001	4712
591	NNAT	0.4245	< 0.0001	4712
592	SOCS2	0.4241	< 0.0001	4712
593	CPZ	0.4239	< 0.0001	4712
594	PAPLN	0.4238	< 0.0001	4712
595	GFAP	0.4237	< 0.0001	4712
596	SFRP4	0.4234	< 0.0001	4712
597	SLC16A7	0.4234	< 0.0001	4712
598	DIO3OS	0.4231	< 0.0001	4307
599	PAK5	0.423	< 0.0001	4712
600	PLPPR4	0.4219	< 0.0001	4712
601	TMEM204	0.4219	< 0.0001	4712
602	WDFY3-AS2	0.4219	< 0.0001	4307
603	ST6GALNAC6	0.4218	< 0.0001	4712
604	CLCN6	0.4218	< 0.0001	4712
605	CRYBG3	0.4217	< 0.0001	4307
606	LOC100506022	0.4216	< 0.0001	3273
607	EMX2OS	0.4214	< 0.0001	4307
608	CAVIN1	0.4207	< 0.0001	4712
609	H6PD	0.4206	< 0.0001	4712
610	RAMP2	0.42	< 0.0001	4712
611	POU6F1	0.4199	< 0.0001	3678
612	PLXNA4	0.4197	< 0.0001	4712
613	SELENOP	0.4197	< 0.0001	4712
614	ELN	0.4194	< 0.0001	4712
615	RRAD	0.4192	< 0.0001	4712
616	GRIA4	0.4192	< 0.0001	4712
617	FZD10-AS1	0.4191	< 0.0001	4307
618	TMTC1	0.4191	< 0.0001	4712
619	FBLN1	0.4188	< 0.0001	4712
620	PLN	0.4188	< 0.0001	4712
621	DPYSL2	0.4188	< 0.0001	4712
622	ASTN1	0.4186	< 0.0001	4712
623	TESC	0.4185	< 0.0001	4712
624	DST	0.4185	< 0.0001	4712
625	EZH1	0.4185	< 0.0001	4712
626	SAA1	0.4183	< 0.0001	4712
627	TMOD1	0.4183	< 0.0001	4712
628	LEFTY2	0.4182	< 0.0001	4712
629	IL17D	0.4181	< 0.0001	4712
630	NAP1L3	0.4181	< 0.0001	4712
631	CCDC8	0.4179	< 0.0001	4712
632	HYAL1	0.4177	< 0.0001	4712
633	COX4I2	0.4173	< 0.0001	4712
634	NATD1	0.4173	< 0.0001	4712
635	LGALS12	0.4172	< 0.0001	4712
636	CCDC152	0.4172	< 0.0001	4712
637	MT1M	0.4168	< 0.0001	4712
638	HOXA5	0.4166	< 0.0001	4712
639	OPRPN	0.4162	< 0.0001	4712
640	VSTM4	0.4162	< 0.0001	4712
641	VIT	0.4162	< 0.0001	4712
642	CRHR2	0.4159	< 0.0001	4712
643	MSRB3	0.4157	< 0.0001	4712
644	COL25A1	0.4151	< 0.0001	4712
645	LINC01589	0.4148	< 0.0001	1034
646	HEG1	0.4144	< 0.0001	4712
647	CLIP3	0.4143	< 0.0001	4712
648	EGR1	0.4141	< 0.0001	4712
649	NAALADL1	0.4139	< 0.0001	4712
650	NR2F1-AS1	0.4138	< 0.0001	4307
651	LINC01366	0.4135	< 0.0001	1034
652	CD200R1L-AS1	0.4133	< 0.0001	1034
653	SLC7A10	0.4133	< 0.0001	4712
654	PDGFRA	0.4129	< 0.0001	4712
655	ITGA9	0.4127	< 0.0001	4712
656	ST6GALNAC3	0.4123	< 0.0001	4712
657	PCDHB15	0.4121	< 0.0001	4712
658	GIMAP7	0.4121	< 0.0001	4712
659	KIAA0355	0.412	< 0.0001	4712
660	HOXD9	0.4119	< 0.0001	4712
661	FRMD1	0.4116	< 0.0001	4712
662	DAB2	0.4114	< 0.0001	4712
663	CYP2U1	0.411	< 0.0001	4712
664	PARD3B	0.4106	< 0.0001	4712
665	DDR2	0.4101	< 0.0001	4712
666	AQP7P3	0.4098	< 0.0001	4307
667	TSSC2	0.4098	< 0.0001	1034
668	SLC16A12	0.4098	< 0.0001	4712
669	SNCA	0.4096	< 0.0001	4712
670	F2RL2	0.4096	< 0.0001	4712
671	PCDHGA3	0.4095	< 0.0001	4712
672	UTRN	0.4094	< 0.0001	4712
673	ARHGAP23	0.4093	< 0.0001	4712
674	ARID5B	0.4088	< 0.0001	4712
675	TRIM63	0.4084	< 0.0001	4712
676	GAS1RR	0.408	< 0.0001	1034
677	KIRREL1	0.4078	< 0.0001	4712
678	RTL3	0.4078	< 0.0001	4712
679	CDH23	0.4074	< 0.0001	4712
680	GRM7	0.4074	< 0.0001	4712
681	SSPN	0.4069	< 0.0001	4712
682	IL3RA	0.4067	< 0.0001	4712
683	TBX18	0.4064	< 0.0001	4712
684	DNM1P46	0.4063	< 0.0001	4307
685	FAXDC2	0.406	< 0.0001	4712
686	NECTIN3	0.4059	< 0.0001	4712
687	PDGFRB	0.4055	< 0.0001	4712
688	ARL15	0.4055	< 0.0001	4712
689	MECOM	0.4053	< 0.0001	4712
690	TWIST2	0.405	< 0.0001	4712
691	CFAP44	0.4049	< 0.0001	4712
692	SPTBN1	0.4048	< 0.0001	4712
693	EEPD1	0.4048	< 0.0001	4712
694	PPP1R16B	0.4047	< 0.0001	4712
695	PLP1	0.4046	< 0.0001	4712
696	MMP27	0.4044	< 0.0001	4712
697	ANTXR2	0.4043	< 0.0001	4712
698	C1QTNF4	0.4043	< 0.0001	4712
699	CCL23	0.4042	< 0.0001	4712
700	ARHGEF40	0.4041	< 0.0001	4712
701	HSPG2	0.404	< 0.0001	4712
702	SOX18	0.404	< 0.0001	4712
703	GAS6	0.4039	< 0.0001	4712
704	DNAJC18	0.4038	< 0.0001	4712
705	AASS	0.4037	< 0.0001	4712
706	SCN9A	0.4034	< 0.0001	4712
707	CLDN15	0.4034	< 0.0001	4712
708	KCNIP1	0.4033	< 0.0001	4712
709	DNM3OS	0.4033	< 0.0001	4307
710	MYRIP	0.4029	< 0.0001	4712
711	GFRA2	0.4029	< 0.0001	4712
712	PCDHGC3	0.4027	< 0.0001	4712
713	HAND2	0.4026	< 0.0001	4712
714	TCF4	0.4021	< 0.0001	4712
715	TNFSF12	0.4019	< 0.0001	4712
716	AKR1C1	0.4019	< 0.0001	4712
717	ITGA8	0.4014	< 0.0001	4712
718	DMD	0.4012	< 0.0001	4712
719	THBD	0.4008	< 0.0001	4712
720	SLC5A4	0.4007	< 0.0001	4712
721	CTTNBP2	0.4005	< 0.0001	4712
722	AGMO	0.4004	< 0.0001	4712

## Sheet: ANGPTL1
Table S2 (Continue)
ANGPTL1
Positive correlations with ANGPTL1						Negative correlations with ANGPTL1
#	Gene symbol	Pearson's correlation coefficient	p-value	No. patients		#	Gene symbol	Pearson's correlation coefficient	p-value	No. patients
1	IGF1	0.7999	< 0.0001	4712		1	CCNB1	-0.5218	< 0.0001	4712
2	EBF1	0.7854	< 0.0001	4712		2	UBE2S	-0.5122	< 0.0001	4712
3	LHFPL6	0.7842	< 0.0001	4712		3	CDCA3	-0.5076	< 0.0001	4712
4	ABCA8	0.7813	< 0.0001	4712		4	UBE2T	-0.5074	< 0.0001	4712
5	COL14A1	0.7696	< 0.0001	4712		5	UBE2C	-0.5064	< 0.0001	4712
6	TNXB	0.7685	< 0.0001	4712		6	PLK1	-0.5032	< 0.0001	4712
7	ANK2	0.7619	< 0.0001	4712		7	TPX2	-0.4988	< 0.0001	4712
8	MFAP4	0.756	< 0.0001	4712		8	TROAP	-0.4965	< 0.0001	4712
9	SVEP1	0.7528	< 0.0001	4712		9	AURKB	-0.4964	< 0.0001	4712
10	PLAC9	0.7513	< 0.0001	4712		10	CDT1	-0.4934	< 0.0001	4712
11	JAM2	0.748	< 0.0001	4712		11	E2F1	-0.4932	< 0.0001	4712
12	FAT4	0.7474	< 0.0001	4712		12	FOXM1	-0.4927	< 0.0001	4712
13	FXYD1	0.7473	< 0.0001	4712		13	ASF1B	-0.4911	< 0.0001	4712
14	INMT	0.7457	< 0.0001	4712		14	KIFC1	-0.4899	< 0.0001	4712
15	OGN	0.7457	< 0.0001	4712		15	CCNB2	-0.4895	< 0.0001	4712
16	ABCA6	0.7454	< 0.0001	4712		16	KIF4A	-0.4891	< 0.0001	4712
17	LDB2	0.7446	< 0.0001	4712		17	AURKA	-0.4885	< 0.0001	4712
18	CAV1	0.743	< 0.0001	4712		18	PTTG1	-0.4882	< 0.0001	4712
19	TGFBR2	0.7428	< 0.0001	4712		19	BIRC5	-0.488	< 0.0001	4712
20	RHOJ	0.742	< 0.0001	4712		20	TEDC2	-0.4872	< 0.0001	4712
21	CAVIN2	0.7383	< 0.0001	4712		21	H2AFZ	-0.4869	< 0.0001	4712
22	SHE	0.7377	< 0.0001	4712		22	PKMYT1	-0.4865	< 0.0001	4712
23	ABCA9	0.7371	< 0.0001	4712		23	CDCA5	-0.4859	< 0.0001	4712
24	HSPB6	0.7361	< 0.0001	4712		24	KIF18B	-0.4826	< 0.0001	4712
25	SLIT2	0.7347	< 0.0001	4712		25	PRC1	-0.4814	< 0.0001	4712
26	CCDC80	0.7343	< 0.0001	4712		26	PIMREG	-0.4811	< 0.0001	4712
27	MEOX2	0.7342	< 0.0001	4712		27	GINS2	-0.4804	< 0.0001	4712
28	GDF10	0.7318	< 0.0001	4712		28	CENPM	-0.4802	< 0.0001	4712
29	RBMS3	0.7317	< 0.0001	4712		29	CDCA8	-0.4793	< 0.0001	4712
30	FHL1	0.7305	< 0.0001	4712		30	HMMR	-0.4793	< 0.0001	4712
31	ITIH5	0.7297	< 0.0001	4712		31	MAD2L1	-0.479	< 0.0001	4712
32	DPT	0.7288	< 0.0001	4712		32	CDK1	-0.4777	< 0.0001	4712
33	GNG11	0.7287	< 0.0001	4712		33	CKS2	-0.4775	< 0.0001	4712
34	AOC3	0.7284	< 0.0001	4712		34	ZWINT	-0.4772	< 0.0001	4712
35	LRRN4CL	0.7279	< 0.0001	4712		35	RNASEH2A	-0.4769	< 0.0001	4712
36	FREM1	0.7275	< 0.0001	4712		36	HJURP	-0.4769	< 0.0001	4712
37	PEAR1	0.7269	< 0.0001	4712		37	CDC25C	-0.4759	< 0.0001	4712
38	EMCN	0.7262	< 0.0001	4712		38	LSM4	-0.475	< 0.0001	4712
39	RUNX1T1	0.7213	< 0.0001	4712		39	NUSAP1	-0.4746	< 0.0001	4712
40	PREX2	0.7208	< 0.0001	4712		40	KIF2C	-0.4732	< 0.0001	4712
41	TNS1	0.7201	< 0.0001	4712		41	CDC45	-0.4723	< 0.0001	4712
42	MAP1LC3C	0.72	< 0.0001	4712		42	CDC20	-0.4716	< 0.0001	4712
43	TSHZ2	0.719	< 0.0001	4712		43	NEK2	-0.4709	< 0.0001	4712
44	ABI3BP	0.7186	< 0.0001	4712		44	NCAPG	-0.4707	< 0.0001	4712
45	ADAM33	0.7184	< 0.0001	4712		45	TK1	-0.4704	< 0.0001	4712
46	AKAP12	0.7182	< 0.0001	4712		46	CCNA2	-0.4699	< 0.0001	4712
47	ADGRA2	0.7179	< 0.0001	4712		47	SPC24	-0.4688	< 0.0001	4712
48	PDE2A	0.7173	< 0.0001	4712		48	CEP55	-0.4688	< 0.0001	4712
49	SPARCL1	0.715	< 0.0001	4712		49	SKA1	-0.4634	< 0.0001	4712
50	LAMA2	0.7145	< 0.0001	4712		50	RACGAP1	-0.4631	< 0.0001	4712
51	ZCCHC24	0.7136	< 0.0001	4712		51	ORC6	-0.462	< 0.0001	4712
52	EBF3	0.7136	< 0.0001	4712		52	WDR62	-0.461	< 0.0001	4712
53	FLRT2	0.7128	< 0.0001	4712		53	SPC25	-0.4608	< 0.0001	4712
54	DIPK2B	0.7124	< 0.0001	4712		54	SPAG5	-0.4608	< 0.0001	4712
55	PDE1A	0.7124	< 0.0001	4712		55	CENPA	-0.4608	< 0.0001	4712
56	CCL14	0.7123	< 0.0001	4712		56	NUF2	-0.4596	< 0.0001	4712
57	CD34	0.7068	< 0.0001	4712		57	DEPDC1B	-0.4592	< 0.0001	4712
58	CHRDL1	0.7037	< 0.0001	4712		58	NCAPH	-0.4589	< 0.0001	4712
59	EBF2	0.7035	< 0.0001	4712		59	BUB1	-0.4588	< 0.0001	4712
60	CORO2B	0.7032	< 0.0001	4712		60	HSPE1	-0.4582	< 0.0001	4712
61	TEK	0.7032	< 0.0001	4712		61	RECQL4	-0.4579	< 0.0001	4712
62	FHL5	0.6967	< 0.0001	4712		62	TPI1	-0.4577	< 0.0001	4712
63	TMEM132C	0.6967	< 0.0001	4712		63	POC1A	-0.4571	< 0.0001	4712
64	MMRN2	0.6964	< 0.0001	4712		64	MELK	-0.4565	< 0.0001	4712
65	BMX	0.6957	< 0.0001	4712		65	H2AFX	-0.4561	< 0.0001	4712
66	MYCT1	0.6953	< 0.0001	4712		66	FAM83D	-0.4553	< 0.0001	4712
67	LEPR	0.695	< 0.0001	4712		67	GTSE1	-0.4545	< 0.0001	4712
68	PROS1	0.6948	< 0.0001	4712		68	UHRF1	-0.4542	< 0.0001	4712
69	C7	0.6943	< 0.0001	4712		69	PBK	-0.4535	< 0.0001	4712
70	SCARA5	0.6941	< 0.0001	4712		70	FEN1	-0.4534	< 0.0001	4712
71	CNRIP1	0.6939	< 0.0001	4712		71	KIF20A	-0.4533	< 0.0001	4712
72	ATOH8	0.6912	< 0.0001	4712		72	TRIP13	-0.4527	< 0.0001	4712
73	ECSCR	0.6905	< 0.0001	4712		73	NEIL3	-0.4525	< 0.0001	4712
74	AVPR2	0.6891	< 0.0001	4712		74	MCM2	-0.452	< 0.0001	4712
75	MMRN1	0.6884	< 0.0001	4712		75	BUB1B	-0.4516	< 0.0001	4712
76	PTPRB	0.688	< 0.0001	4712		76	KPNA2	-0.4513	< 0.0001	4712
77	IL33	0.6872	< 0.0001	4712		77	KIF23	-0.4509	< 0.0001	4712
78	TSPAN7	0.6863	< 0.0001	4712		78	MRPL14	-0.4507	< 0.0001	4712
79	FAM13C	0.6862	< 0.0001	4712		79	TIMM17B	-0.4504	< 0.0001	4712
80	S1PR1	0.6858	< 0.0001	4712		80	RRM2	-0.4493	< 0.0001	4712
81	PCDH18	0.6853	< 0.0001	4712		81	CKAP2L	-0.4482	< 0.0001	4712
82	PGM5	0.6827	< 0.0001	4712		82	CCDC167	-0.4476	< 0.0001	4712
83	ADGRL4	0.6823	< 0.0001	4712		83	ESPL1	-0.4476	< 0.0001	4712
84	SLC17A7	0.6821	< 0.0001	4712		84	SKA3	-0.4468	< 0.0001	4712
85	CPED1	0.6815	< 0.0001	4712		85	PGAM5	-0.4468	< 0.0001	4712
86	AQP1	0.6815	< 0.0001	4712		86	EXO1	-0.4466	< 0.0001	4712
87	ERG	0.6801	< 0.0001	4712		87	NDC80	-0.4463	< 0.0001	4712
88	CFH	0.6799	< 0.0001	4712		88	MCM10	-0.446	< 0.0001	4712
89	CXCL12	0.6793	< 0.0001	4712		89	TOP2A	-0.4457	< 0.0001	4712
90	ARHGEF15	0.6773	< 0.0001	4712		90	RAD51	-0.4456	< 0.0001	4712
91	PYGM	0.6765	< 0.0001	4712		91	RAD54L	-0.4452	< 0.0001	4712
92	GPIHBP1	0.6765	< 0.0001	4712		92	DLGAP5	-0.445	< 0.0001	4712
93	PODN	0.675	< 0.0001	4712		93	KIF11	-0.4429	< 0.0001	4712
94	PLSCR4	0.6733	< 0.0001	4712		94	CCNF	-0.442	< 0.0001	4712
95	SYNE3	0.6731	< 0.0001	4712		95	MYBL2	-0.4406	< 0.0001	4712
96	TNNT3	0.673	< 0.0001	4712		96	SLC52A2	-0.4399	< 0.0001	4307
97	ITM2A	0.6727	< 0.0001	4712		97	RAN	-0.4397	< 0.0001	4712
98	TMEM119	0.6724	< 0.0001	4712		98	CDC6	-0.4381	< 0.0001	4712
99	PLPP1	0.671	< 0.0001	4712		99	TIMELESS	-0.4381	< 0.0001	4712
100	ALDH1A2	0.6705	< 0.0001	4712		100	PCLAF	-0.4377	< 0.0001	4712
101	OLFML1	0.6692	< 0.0001	4712		101	OIP5	-0.4358	< 0.0001	4712
102	SLIT3	0.6691	< 0.0001	4712		102	SLC25A39	-0.4352	< 0.0001	4712
103	HSPA12B	0.669	< 0.0001	4712		103	TACC3	-0.4343	< 0.0001	4712
104	SCN7A	0.6687	< 0.0001	4712		104	CDKN3	-0.4335	< 0.0001	4712
105	NPR1	0.668	< 0.0001	4712		105	STIP1	-0.4335	< 0.0001	4712
106	CD300LG	0.6661	< 0.0001	4712		106	TTK	-0.4331	< 0.0001	4712
107	F10	0.6658	< 0.0001	4712		107	POP7	-0.4329	< 0.0001	4712
108	SRPX	0.6654	< 0.0001	4712		108	GINS1	-0.4327	< 0.0001	4712
109	CASQ2	0.6652	< 0.0001	4712		109	MTFR2	-0.4325	< 0.0001	4712
110	ACKR1	0.6646	< 0.0001	4712		110	DEPDC1	-0.4322	< 0.0001	4712
111	PHYHIP	0.6646	< 0.0001	4712		111	ECE2	-0.4311	< 0.0001	4712
112	SRL	0.6631	< 0.0001	4712		112	IQGAP3	-0.4311	< 0.0001	4712
113	STARD9	0.6631	< 0.0001	4712		113	PCNA	-0.4307	< 0.0001	4712
114	MAGI2-AS3	0.663	< 0.0001	4307		114	EZH2	-0.4299	< 0.0001	4712
115	PECAM1	0.6629	< 0.0001	4307		115	TONSL	-0.4298	< 0.0001	4712
116	IGSF10	0.662	< 0.0001	4712		116	KIF18A	-0.4296	< 0.0001	4712
117	ECM2	0.6611	< 0.0001	4712		117	TOMM40	-0.4291	< 0.0001	3678
118	FGF7	0.6604	< 0.0001	4712		118	HMGB3	-0.4291	< 0.0001	4712
119	CLDN5	0.6598	< 0.0001	4712		119	CDC25A	-0.429	< 0.0001	4712
120	SPRY1	0.6594	< 0.0001	4712		120	SGO1	-0.428	< 0.0001	4712
121	XPNPEP2	0.659	< 0.0001	4712		121	KNSTRN	-0.4277	< 0.0001	4712
122	MRGPRF	0.659	< 0.0001	4712		122	SAPCD2	-0.4276	< 0.0001	4712
123	FAM110D	0.6584	< 0.0001	4712		123	JPT1	-0.4269	< 0.0001	4712
124	FBLN5	0.6582	< 0.0001	4712		124	GAPDH	-0.4239	< 0.0001	4712
125	SCN4B	0.6581	< 0.0001	4712		125	MCM4	-0.4239	< 0.0001	4712
126	CDH5	0.6578	< 0.0001	4712		126	PAM16	-0.4231	< 0.0001	4712
127	ITGA7	0.6572	< 0.0001	4712		127	EBP	-0.4223	< 0.0001	4712
128	ADAMTS9-AS2	0.6569	< 0.0001	4307		128	ORC1	-0.4223	< 0.0001	4712
129	MEOX1	0.6568	< 0.0001	4712		129	HSPD1	-0.4217	< 0.0001	4712
130	ZEB1	0.6567	< 0.0001	4712		130	KIF15	-0.4214	< 0.0001	4712
131	BHMT2	0.6566	< 0.0001	4712		131	FARSA	-0.4212	< 0.0001	4712
132	IGFBP6	0.6561	< 0.0001	4712		132	MKI67	-0.4207	< 0.0001	4712
133	MYOM1	0.6558	< 0.0001	4712		133	DDX39A	-0.4207	< 0.0001	4712
134	GSN	0.6555	< 0.0001	4712		134	EME1	-0.4206	< 0.0001	4712
135	GIPC2	0.6546	< 0.0001	4712		135	RUVBL1	-0.4197	< 0.0001	4712
136	ADH1B	0.6545	< 0.0001	4712		136	TBRG4	-0.4194	< 0.0001	4712
137	OAF	0.6534	< 0.0001	4712		137	SHCBP1	-0.419	< 0.0001	4712
138	THSD1	0.6529	< 0.0001	4712		138	CCT5	-0.4186	< 0.0001	4712
139	JAM3	0.6526	< 0.0001	4712		139	PSMD14	-0.4185	< 0.0001	4712
140	CLEC14A	0.6525	< 0.0001	4712		140	ASPM	-0.4184	< 0.0001	4712
141	PI16	0.6519	< 0.0001	4712		141	ANLN	-0.4179	< 0.0001	4712
142	LGI4	0.6519	< 0.0001	4712		142	RAB5IF	-0.4178	< 0.0001	4712
143	NAALAD2	0.6515	< 0.0001	4712		143	ERCC6L	-0.4157	< 0.0001	4712
144	CCDC178	0.651	< 0.0001	4712		144	E2F2	-0.4145	< 0.0001	4712
145	SELP	0.6506	< 0.0001	4712		145	CIT	-0.414	< 0.0001	4712
146	SLC1A7	0.6504	< 0.0001	4712		146	ACOT7	-0.4138	< 0.0001	4712
147	ARHGAP20	0.65	< 0.0001	4712		147	ALG3	-0.4134	< 0.0001	4712
148	RERGL	0.6498	< 0.0001	4712		148	PPIA	-0.4127	< 0.0001	4712
149	CADM3-AS1	0.6493	< 0.0001	4307		149	POLQ	-0.4124	< 0.0001	4712
150	MYH11	0.6478	< 0.0001	4712		150	TUBA1C	-0.4123	< 0.0001	4712
151	CDO1	0.6475	< 0.0001	4712		151	SRSF9	-0.412	< 0.0001	4712
152	GEM	0.647	< 0.0001	4712		152	RAD51AP1	-0.4119	< 0.0001	4712
153	GAS7	0.6464	< 0.0001	4712		153	HASPIN	-0.4116	< 0.0001	4712
154	PCSK5	0.6462	< 0.0001	4712		154	CENPU	-0.411	< 0.0001	4712
155	MAB21L1	0.6461	< 0.0001	4712		155	PSMC4	-0.4107	< 0.0001	4712
156	ALDH1A1	0.646	< 0.0001	4712		156	TYMS	-0.4105	< 0.0001	4712
157	STARD8	0.646	< 0.0001	4712		157	SAC3D1	-0.4104	< 0.0001	4712
158	FLNC	0.6454	< 0.0001	4712		158	PSMD2	-0.4102	< 0.0001	4712
159	LMOD1	0.6439	< 0.0001	4712		159	STIL	-0.41	< 0.0001	4712
160	GPRASP1	0.6435	< 0.0001	4712		160	FANCI	-0.4099	< 0.0001	4712
161	BHLHE22	0.6435	< 0.0001	4712		161	DTL	-0.4098	< 0.0001	4712
162	NRIP2	0.6431	< 0.0001	4712		162	SNRPB	-0.4094	< 0.0001	4712
163	VEGFD	0.6428	< 0.0001	4712		163	MLF2	-0.4088	< 0.0001	4712
164	GPR146	0.6426	< 0.0001	4712		164	POLD2	-0.4085	< 0.0001	4712
165	ABCC9	0.6423	< 0.0001	4712		165	TUBG1	-0.4082	< 0.0001	4712
166	VWF	0.6421	< 0.0001	4712		166	DIAPH3	-0.4081	< 0.0001	4712
167	PLPP3	0.6416	< 0.0001	4712		167	PSMA7	-0.4074	< 0.0001	4712
168	ABCA10	0.6408	< 0.0001	4712		168	ADRM1	-0.4073	< 0.0001	4712
169	CMA1	0.6407	< 0.0001	4712		169	EXOSC4	-0.4071	< 0.0001	4712
170	LDLRAD2	0.6395	< 0.0001	4712		170	BCAP31	-0.4068	< 0.0001	4712
171	ADGRD1	0.6388	< 0.0001	4712		171	PGK1	-0.4065	< 0.0001	4712
172	LINC01140	0.6385	< 0.0001	4307		172	ESRP1	-0.4064	< 0.0001	4712
173	LRRC70	0.6384	< 0.0001	4712		173	LMNB1	-0.406	< 0.0001	4712
174	TCEAL7	0.638	< 0.0001	4712		174	ATP6V0B	-0.4054	< 0.0001	4712
175	ELK3	0.6375	< 0.0001	4712		175	MRPL12	-0.4051	< 0.0001	4712
176	C1QTNF7	0.6371	< 0.0001	4712		176	SNRPC	-0.4037	< 0.0001	4712
177	PPP1R12B	0.6369	< 0.0001	4712		177	DTYMK	-0.4037	< 0.0001	4712
178	ABCB1	0.6366	< 0.0001	4712		178	TMPO-AS1	-0.4036	< 0.0001	4307
179	SOX17	0.6356	< 0.0001	4712		179	RNFT2	-0.4035	< 0.0001	4712
180	FAM162B	0.6347	< 0.0001	4712		180	NDUFAB1	-0.4028	< 0.0001	4712
181	PTGFR	0.6339	< 0.0001	4712		181	CLSPN	-0.4025	< 0.0001	4712
182	NGFR	0.6337	< 0.0001	4712		182	CYC1	-0.4024	< 0.0001	4712
183	PDGFD	0.6331	< 0.0001	4712		183	NME1	-0.4016	< 0.0001	4712
184	TBX15	0.6321	< 0.0001	4712		184	CENPF	-0.4004	< 0.0001	4712
185	ZEB2	0.6306	< 0.0001	4712		185	APOO	-0.4002	< 0.0001	4712
186	PTGIS	0.6303	< 0.0001	4712
187	GREM2	0.6301	< 0.0001	4712
188	ACVRL1	0.6292	< 0.0001	4712
189	ADCYAP1R1	0.6289	< 0.0001	4712
190	RCAN2	0.6287	< 0.0001	4712
191	CLEC1A	0.6281	< 0.0001	4712
192	TMEM100	0.628	< 0.0001	4712
193	LINC01197	0.6275	< 0.0001	4307
194	KCTD12	0.6272	< 0.0001	4712
195	LRFN5	0.6261	< 0.0001	4712
196	TSPAN11	0.6259	< 0.0001	4712
197	RFTN2	0.6253	< 0.0001	4712
198	DCN	0.6248	< 0.0001	4712
199	SH3D19	0.6245	< 0.0001	4712
200	PLCXD3	0.6234	< 0.0001	4712
201	ROBO4	0.6223	< 0.0001	4712
202	NDN	0.622	< 0.0001	4712
203	SCN2B	0.6217	< 0.0001	4712
204	ZNF423	0.6209	< 0.0001	4712
205	LYVE1	0.6203	< 0.0001	4712
206	MASP1	0.62	< 0.0001	4712
207	SFRP4	0.62	< 0.0001	4712
208	TCEAL5	0.6199	< 0.0001	4712
209	KCNS2	0.6193	< 0.0001	4712
210	CLEC3B	0.6187	< 0.0001	4712
211	ADAMTS5	0.6181	< 0.0001	4712
212	TIE1	0.6176	< 0.0001	4712
213	FAM180B	0.6173	< 0.0001	4712
214	MEDAG	0.6173	< 0.0001	4712
215	ANGPT4	0.617	< 0.0001	4712
216	MMP23B	0.6167	< 0.0001	4712
217	KANK2	0.6161	< 0.0001	4712
218	SCN3A	0.6159	< 0.0001	4712
219	ZNF366	0.6158	< 0.0001	4712
220	LTBP4	0.6158	< 0.0001	4712
221	PDE7B	0.6156	< 0.0001	4712
222	HGF	0.6152	< 0.0001	4712
223	MIR99AHG	0.6146	< 0.0001	4307
224	MYOCD	0.6136	< 0.0001	4712
225	CTSG	0.6133	< 0.0001	4712
226	GRASP	0.6133	< 0.0001	4712
227	LCN6	0.6127	< 0.0001	4712
228	ADGRF5	0.6123	< 0.0001	4712
229	DBX2	0.6121	< 0.0001	4712
230	HIC1	0.6113	< 0.0001	4712
231	MCTP1	0.6112	< 0.0001	4712
232	BOC	0.6107	< 0.0001	4712
233	USHBP1	0.6105	< 0.0001	4712
234	GLI2	0.6102	< 0.0001	4712
235	CADM3	0.6099	< 0.0001	4712
236	TFPI	0.6099	< 0.0001	4712
237	DLC1	0.6099	< 0.0001	4712
238	GRID1	0.6098	< 0.0001	4712
239	HTR2B	0.609	< 0.0001	4712
240	GNG2	0.6085	< 0.0001	4712
241	HMCN2	0.6084	< 0.0001	1034
242	FOXO1	0.6083	< 0.0001	4712
243	ITIH3	0.6082	< 0.0001	4712
244	RASL12	0.6079	< 0.0001	4712
245	GLI1	0.6071	< 0.0001	4712
246	CLDN11	0.6064	< 0.0001	4712
247	SYNPO	0.6057	< 0.0001	4712
248	SMAD9	0.6056	< 0.0001	4712
249	LRCH2	0.605	< 0.0001	4712
250	DNM3OS	0.6047	< 0.0001	4307
251	FSTL1	0.6045	< 0.0001	4712
252	PDGFRA	0.6029	< 0.0001	4712
253	PAMR1	0.6024	< 0.0001	4712
254	RELN	0.6023	< 0.0001	4712
255	YPEL4	0.6022	< 0.0001	4712
256	PEAK1	0.6021	< 0.0001	4712
257	THBS4	0.6015	< 0.0001	4712
258	LIMS2	0.6013	< 0.0001	4712
259	MIR100HG	0.6011	< 0.0001	4307
260	ENPP2	0.6004	< 0.0001	4712
261	CILP	0.5999	< 0.0001	4712
262	ADCY4	0.5998	< 0.0001	4712
263	THSD7A	0.5996	< 0.0001	4712
264	TCF4	0.599	< 0.0001	4712
265	HEG1	0.5972	< 0.0001	4712
266	LRP1	0.5968	< 0.0001	4712
267	PGM5P4	0.5965	< 0.0001	1034
268	TDRD10	0.5959	< 0.0001	4712
269	KANK3	0.5946	< 0.0001	4712
270	TMEM273	0.5943	< 0.0001	4712
271	ELN	0.5941	< 0.0001	4712
272	IGDCC4	0.5941	< 0.0001	4712
273	TTC28	0.5937	< 0.0001	4712
274	MAMDC2	0.5932	< 0.0001	4712
275	ZFHX4	0.5928	< 0.0001	4712
276	EPAS1	0.5926	< 0.0001	4712
277	CCN3	0.5926	< 0.0001	4712
278	CRISPLD2	0.5925	< 0.0001	4712
279	RGL1	0.5925	< 0.0001	4712
280	SEMA3G	0.5923	< 0.0001	4712
281	RECK	0.592	< 0.0001	4712
282	CHL1	0.5918	< 0.0001	4712
283	EMX2OS	0.5917	< 0.0001	4307
284	CD93	0.591	< 0.0001	4712
285	TMEM252	0.591	< 0.0001	4712
286	FCER1A	0.5902	< 0.0001	4712
287	IGF2	0.5896	< 0.0001	4712
288	GALNT15	0.5894	< 0.0001	4307
289	ADH1A	0.5893	< 0.0001	4712
290	VSTM4	0.5888	< 0.0001	4712
291	MEIS2	0.5887	< 0.0001	4712
292	FABP4	0.5886	< 0.0001	4712
293	EGFLAM	0.5883	< 0.0001	4712
294	CYGB	0.5877	< 0.0001	4712
295	F2R	0.5872	< 0.0001	4712
296	CCM2L	0.5867	< 0.0001	4712
297	TWIST2	0.5866	< 0.0001	4712
298	AOX1	0.5863	< 0.0001	4712
299	SYNPO2	0.5861	< 0.0001	4712
300	PALMD	0.5861	< 0.0001	4712
301	CALCRL	0.5859	< 0.0001	4712
302	CEP112	0.5859	< 0.0001	4712
303	SOBP	0.5856	< 0.0001	4712
304	TRABD2B	0.5856	< 0.0001	4307
305	LINC01537	0.5853	< 0.0001	1034
306	LRRC32	0.585	< 0.0001	4712
307	CAV2	0.5848	< 0.0001	4712
308	SPRY2	0.5847	< 0.0001	4712
309	CARMN	0.5843	< 0.0001	1034
310	DMGDH	0.5841	< 0.0001	4712
311	ADAMTS9-AS1	0.5837	< 0.0001	1034
312	ASPA	0.5835	< 0.0001	4712
313	FAM124B	0.5833	< 0.0001	4712
314	MEF2C	0.5831	< 0.0001	4712
315	TACR1	0.583	< 0.0001	4712
316	THSD7B	0.5822	< 0.0001	4712
317	HMCN1	0.5819	< 0.0001	4712
318	BICC1	0.5809	< 0.0001	4712
319	DNASE1L3	0.5809	< 0.0001	4712
320	CH25H	0.5808	< 0.0001	4712
321	BCL6B	0.5804	< 0.0001	4712
322	HSPB7	0.5802	< 0.0001	4712
323	PTH1R	0.5802	< 0.0001	4712
324	TBX18	0.5801	< 0.0001	4712
325	COL15A1	0.5794	< 0.0001	4712
326	LRRC4B	0.5784	< 0.0001	4712
327	KCNA1	0.5783	< 0.0001	4712
328	ADH1C	0.5781	< 0.0001	4712
329	LOC401463	0.578	< 0.0001	3273
330	MYOC	0.5777	< 0.0001	4712
331	DDR2	0.5777	< 0.0001	4712
332	TMEM246	0.5772	< 0.0001	4712
333	FILIP1	0.5767	< 0.0001	4712
334	SLC16A7	0.5757	< 0.0001	4712
335	CIDEC	0.5749	< 0.0001	4712
336	CLIC2	0.5749	< 0.0001	4712
337	BTNL9	0.5749	< 0.0001	4712
338	TRARG1	0.5745	< 0.0001	4712
339	MSRB3	0.5744	< 0.0001	4712
340	EDNRB	0.5743	< 0.0001	4712
341	SCN4A	0.5739	< 0.0001	4712
342	TPO	0.5733	< 0.0001	4712
343	PDE1B	0.5731	< 0.0001	4712
344	LRRC2	0.5728	< 0.0001	4712
345	GIMAP8	0.5726	< 0.0001	4712
346	CFI	0.5718	< 0.0001	4712
347	ESAM	0.5716	< 0.0001	4712
348	CACNA1G	0.5716	< 0.0001	4712
349	NECTIN3	0.5715	< 0.0001	4712
350	PKD2	0.5715	< 0.0001	4712
351	TBC1D2B	0.5712	< 0.0001	4712
352	COPG2IT1	0.5711	< 0.0001	3273
353	PLIN1	0.5692	< 0.0001	4712
354	CIDEA	0.5689	< 0.0001	4712
355	NPR2	0.5685	< 0.0001	4712
356	PGM5-AS1	0.568	< 0.0001	4307
357	EHD2	0.5679	< 0.0001	4712
358	ATP1B2	0.5679	< 0.0001	4712
359	KLHL33	0.5679	< 0.0001	4712
360	ADIPOQ	0.5675	< 0.0001	4712
361	FOXN3	0.5672	< 0.0001	4712
362	AQP7	0.567	< 0.0001	4712
363	PDE3A	0.5661	< 0.0001	4712
364	GPD1	0.5659	< 0.0001	4712
365	LRRN3	0.5657	< 0.0001	4712
366	CRYBG3	0.5657	< 0.0001	4307
367	IL11RA	0.5655	< 0.0001	4712
368	NAP1L3	0.5652	< 0.0001	4712
369	ANTXR2	0.5647	< 0.0001	4712
370	DAB2	0.5642	< 0.0001	4712
371	CCDC69	0.5637	< 0.0001	4712
372	CAVIN1	0.563	< 0.0001	4712
373	SHROOM4	0.563	< 0.0001	4712
374	GPX3	0.5624	< 0.0001	4712
375	NR5A2	0.5614	< 0.0001	4712
376	ABCB5	0.5613	< 0.0001	4712
377	PLPPR4	0.5611	< 0.0001	4712
378	NRXN2	0.5607	< 0.0001	4712
379	TMEM88	0.5603	< 0.0001	4712
380	LOC100128593	0.5603	< 0.0001	3273
381	CYYR1	0.5601	< 0.0001	4712
382	MIR143	0.5596	< 0.0001	3273
383	DHH	0.5596	< 0.0001	4712
384	LTBP2	0.5596	< 0.0001	4712
385	CYTL1	0.5595	< 0.0001	4712
386	ARHGAP6	0.5593	< 0.0001	4712
387	PDK4	0.5593	< 0.0001	4712
388	RCBTB2	0.5589	< 0.0001	4712
389	SNCAIP	0.5586	< 0.0001	4712
390	CD248	0.5586	< 0.0001	4712
391	LINC00840	0.5584	< 0.0001	4307
392	LINC00924	0.5582	< 0.0001	4307
393	ADAMTS1	0.5574	< 0.0001	4712
394	BACH2	0.5573	< 0.0001	4712
395	FBLN1	0.5572	< 0.0001	4712
396	FAM107A	0.5572	< 0.0001	4712
397	ECRG4	0.557	< 0.0001	4712
398	OMD	0.5564	< 0.0001	4712
399	FMO2	0.5562	< 0.0001	4712
400	TAL1	0.5562	< 0.0001	4712
401	C8orf88	0.5562	< 0.0001	4307
402	HAND2-AS1	0.5559	< 0.0001	4307
403	SLCO1C1	0.5555	< 0.0001	4712
404	KLHL29	0.5552	< 0.0001	4712
405	PCAT19	0.5551	< 0.0001	4307
406	MICU3	0.555	< 0.0001	4712
407	C6	0.5549	< 0.0001	4712
408	GGTA1P	0.5549	< 0.0001	4307
409	LINC01697	0.5545	< 0.0001	1034
410	OSR1	0.5544	< 0.0001	4712
411	KLHL4	0.5543	< 0.0001	4712
412	PRELP	0.5534	< 0.0001	4712
413	CDH6	0.5533	< 0.0001	4712
414	CNN1	0.5532	< 0.0001	4712
415	AVPR1A	0.5531	< 0.0001	4712
416	PTCH2	0.5523	< 0.0001	4712
417	HPSE2	0.5522	< 0.0001	4712
418	ADRB2	0.5518	< 0.0001	4712
419	AQP7P1	0.5518	< 0.0001	4307
420	ITGA8	0.5517	< 0.0001	4712
421	DMRT2	0.5514	< 0.0001	4712
422	NRP1	0.5513	< 0.0001	4712
423	BNC2	0.5512	< 0.0001	4712
424	ALX4	0.5509	< 0.0001	4712
425	SLC22A3	0.5508	< 0.0001	4712
426	TXNIP	0.5506	< 0.0001	4712
427	PDGFRL	0.5503	< 0.0001	4712
428	ZNF300P1	0.5503	< 0.0001	4307
429	SSPN	0.5502	< 0.0001	4712
430	RASSF9	0.5501	< 0.0001	4712
431	PELI2	0.5499	< 0.0001	4712
432	SERPING1	0.5492	< 0.0001	4712
433	LOC101926960	0.5492	< 0.0001	3273
434	F2RL2	0.5484	< 0.0001	4712
435	CD36	0.548	< 0.0001	4712
436	SSC5D	0.5474	< 0.0001	4712
437	SOD3	0.5473	< 0.0001	4712
438	ACTA2-AS1	0.5468	< 0.0001	1034
439	LOC101928370	0.5467	< 0.0001	3273
440	PID1	0.5465	< 0.0001	4712
441	KIRREL1	0.5462	< 0.0001	4712
442	CCDC8	0.5462	< 0.0001	4712
443	FZD4	0.5454	< 0.0001	4712
444	SLC19A3	0.5453	< 0.0001	4712
445	KIAA0408	0.545	< 0.0001	4712
446	ARHGAP24	0.545	< 0.0001	4712
447	PCDHGB7	0.5448	< 0.0001	4712
448	A2M	0.5448	< 0.0001	4712
449	NLGN3	0.5439	< 0.0001	4712
450	CLIC5	0.5431	< 0.0001	4712
451	CACHD1	0.543	< 0.0001	4712
452	SCN3B	0.5428	< 0.0001	4712
453	CPXM1	0.5427	< 0.0001	4712
454	HLF	0.5425	< 0.0001	4712
455	JCAD	0.5424	< 0.0001	4712
456	DKK2	0.5423	< 0.0001	4712
457	C14orf180	0.5423	< 0.0001	4712
458	PLIN4	0.5422	< 0.0001	4712
459	ANGPTL7	0.5419	< 0.0001	4712
460	PENK	0.5417	< 0.0001	4712
461	HEPACAM	0.5415	< 0.0001	4712
462	PDGFRB	0.541	< 0.0001	4712
463	KCNIP2	0.541	< 0.0001	4712
464	PAPLN	0.5409	< 0.0001	4712
465	GSTM5	0.5402	< 0.0001	4712
466	SOX7	0.5401	< 0.0001	4712
467	SLC9A9	0.54	< 0.0001	4712
468	FLI1	0.54	< 0.0001	4712
469	LINC01352	0.5398	< 0.0001	1034
470	RSPO3	0.5394	< 0.0001	4712
471	ADGRL3	0.5394	< 0.0001	4712
472	CCDC3	0.5393	< 0.0001	4712
473	SH2D3C	0.5386	< 0.0001	4712
474	PLPP7	0.5385	< 0.0001	4712
475	CCL21	0.5382	< 0.0001	4712
476	MAP1A	0.5378	< 0.0001	4712
477	TLL1	0.5377	< 0.0001	4712
478	PHLDB1	0.5376	< 0.0001	4712
479	KL	0.5374	< 0.0001	4712
480	STAB2	0.5372	< 0.0001	4712
481	KERA	0.5369	< 0.0001	4712
482	TACC1	0.5363	< 0.0001	4712
483	C1R	0.5363	< 0.0001	4712
484	CCDC36	0.5357	< 0.0001	4712
485	ACVR1C	0.5355	< 0.0001	4712
486	IGFBP7	0.5355	< 0.0001	4712
487	FOXP2	0.5351	< 0.0001	4712
488	CRTAP	0.5349	< 0.0001	4712
489	LPL	0.5347	< 0.0001	4712
490	H6PD	0.5346	< 0.0001	4712
491	C1S	0.5346	< 0.0001	4712
492	GIMAP6	0.5342	< 0.0001	4712
493	CRHBP	0.5341	< 0.0001	4712
494	MMP19	0.534	< 0.0001	4712
495	ZFPM2	0.5338	< 0.0001	4712
496	CA4	0.5333	< 0.0001	4712
497	SYNE1	0.5332	< 0.0001	4712
498	GLYAT	0.5328	< 0.0001	4712
499	PRDM16	0.5327	< 0.0001	4712
500	AMOTL1	0.5326	< 0.0001	4712
501	PRG4	0.5325	< 0.0001	4712
502	EGR1	0.5324	< 0.0001	4712
503	SV2B	0.5318	< 0.0001	4712
504	C20orf194	0.5314	< 0.0001	4712
505	TGFB3	0.5311	< 0.0001	4712
506	RDH5	0.5309	< 0.0001	4712
507	SORBS1	0.5309	< 0.0001	4712
508	KCNA6	0.5303	< 0.0001	3678
509	CELF2	0.5303	< 0.0001	4712
510	TNS2	0.5302	< 0.0001	4712
511	ADIPOQ-AS1	0.5301	< 0.0001	4307
512	RFPL4B	0.53	< 0.0001	4712
513	IL17D	0.53	< 0.0001	4712
514	FBLN7	0.5297	< 0.0001	4712
515	TRHDE	0.5296	< 0.0001	4712
516	SMIM10	0.5294	< 0.0001	4712
517	LEP	0.5292	< 0.0001	4712
518	ARID5B	0.5288	< 0.0001	4712
519	FILIP1L	0.5281	< 0.0001	4712
520	WSCD1	0.5278	< 0.0001	4712
521	SLC2A4	0.5273	< 0.0001	4712
522	RBP4	0.527	< 0.0001	4712
523	PRRG3	0.5269	< 0.0001	4712
524	MRVI1	0.5268	< 0.0001	4712
525	MEG3	0.5266	< 0.0001	4307
526	LIFR	0.5256	< 0.0001	4712
527	TSPAN2	0.5253	< 0.0001	4712
528	COL16A1	0.5252	< 0.0001	4712
529	ALDH1L1	0.5243	< 0.0001	4712
530	KLF2	0.5242	< 0.0001	4712
531	GYPC	0.5241	< 0.0001	4712
532	HOXA4	0.5241	< 0.0001	4712
533	MMP27	0.5236	< 0.0001	4712
534	CPZ	0.5233	< 0.0001	4712
535	FERMT2	0.5231	< 0.0001	4712
536	ATP1A2	0.5231	< 0.0001	4712
537	SERPINF1	0.5223	< 0.0001	4712
538	PRDM8	0.5219	< 0.0001	4712
539	ARAP3	0.5214	< 0.0001	4712
540	CPXM2	0.5214	< 0.0001	4712
541	ARHGEF40	0.5214	< 0.0001	4712
542	NR3C1	0.521	< 0.0001	4712
543	CUBN	0.5209	< 0.0001	4712
544	ADAM23	0.5207	< 0.0001	4712
545	IGFN1	0.5207	< 0.0001	4712
546	LMO2	0.5205	< 0.0001	4712
547	SFRP2	0.52	< 0.0001	4712
548	ANGPTL2	0.5196	< 0.0001	4712
549	CBLN4	0.5196	< 0.0001	4712
550	CLMP	0.5186	< 0.0001	4712
551	CARD6	0.5181	< 0.0001	4712
552	PLN	0.5179	< 0.0001	4712
553	PPARG	0.5178	< 0.0001	4712
554	PLXDC1	0.5178	< 0.0001	4712
555	CD302	0.5173	< 0.0001	4712
556	CSRNP3	0.5167	< 0.0001	4712
557	LRRTM2	0.5164	< 0.0001	4712
558	LHX6	0.5163	< 0.0001	4712
559	MATN2	0.5162	< 0.0001	4712
560	RUNDC3B	0.5162	< 0.0001	4712
561	ZFHX4-AS1	0.5159	< 0.0001	4307
562	EVC2	0.5155	< 0.0001	4712
563	FBLN2	0.5154	< 0.0001	4712
564	HSD17B11	0.5153	< 0.0001	4712
565	NRN1	0.5153	< 0.0001	4712
566	CKMT2	0.5152	< 0.0001	4712
567	NR2F1	0.5152	< 0.0001	4712
568	P2RY14	0.515	< 0.0001	4712
569	MGARP	0.5149	< 0.0001	4712
570	PCDHGC3	0.5148	< 0.0001	4712
571	FAM126A	0.5145	< 0.0001	4712
572	SNAI2	0.5145	< 0.0001	4712
573	HSPG2	0.5138	< 0.0001	4712
574	LOC100506022	0.5135	< 0.0001	3273
575	LPAR1	0.5133	< 0.0001	4712
576	MSC-AS1	0.5129	< 0.0001	1034
577	FAM43A	0.5125	< 0.0001	4712
578	PLCL2	0.5123	< 0.0001	4712
579	AKAP13	0.5123	< 0.0001	4712
580	BMP6	0.5122	< 0.0001	4712
581	FEZ1	0.512	< 0.0001	4712
582	ANKRD53	0.5118	< 0.0001	4712
583	NIPSNAP3B	0.5116	< 0.0001	4712
584	GPAM	0.5114	< 0.0001	4712
585	PPM1F	0.5112	< 0.0001	4712
586	ASTN1	0.5112	< 0.0001	4712
587	NR2F1-AS1	0.511	< 0.0001	4307
588	TRHDE-AS1	0.511	< 0.0001	4307
589	LEFTY2	0.5108	< 0.0001	4712
590	SLC7A3	0.5106	< 0.0001	4712
591	CACNA2D1	0.5105	< 0.0001	4712
592	CD1C	0.5105	< 0.0001	4712
593	TNN	0.5103	< 0.0001	4712
594	PTPN21	0.5095	< 0.0001	3678
595	MOCS1	0.5094	< 0.0001	4712
596	DACT3	0.5086	< 0.0001	4712
597	HSPB2	0.5085	< 0.0001	4712
598	LAMB1	0.5081	< 0.0001	4712
599	LRCH1	0.5079	< 0.0001	4712
600	ZC3H12B	0.5079	< 0.0001	4712
601	PRDM5	0.5078	< 0.0001	4712
602	GIMAP1	0.5071	< 0.0001	4712
603	AKR1C1	0.5069	< 0.0001	4712
604	PTPRM	0.5068	< 0.0001	4712
605	GNAL	0.5066	< 0.0001	4712
606	PRCD	0.5066	< 0.0001	4712
607	EMX2	0.5065	< 0.0001	4712
608	ARHGAP23	0.5064	< 0.0001	4712
609	NAALADL1	0.5064	< 0.0001	4712
610	AASS	0.5062	< 0.0001	4712
611	PLVAP	0.5057	< 0.0001	4712
612	ZNF521	0.5054	< 0.0001	4712
613	MMP2	0.5053	< 0.0001	4712
614	ARHGAP31	0.5051	< 0.0001	4712
615	TNMD	0.505	< 0.0001	4712
616	CYP2U1	0.5046	< 0.0001	4712
617	KLF9	0.5046	< 0.0001	4712
618	LIPE	0.5045	< 0.0001	4712
619	FLT4	0.5038	< 0.0001	4712
620	PTN	0.5037	< 0.0001	4712
621	KLHL3	0.5034	< 0.0001	4712
622	ENG	0.5034	< 0.0001	4712
623	COL25A1	0.5033	< 0.0001	4712
624	ZFP36L2	0.5028	< 0.0001	4712
625	PTGER4	0.5027	< 0.0001	4712
626	PPP1R16B	0.5026	< 0.0001	4712
627	SNRK	0.5026	< 0.0001	4712
628	ATP8B2	0.5022	< 0.0001	4712
629	GLT8D2	0.5021	< 0.0001	4712
630	CPA1	0.5016	< 0.0001	4712
631	EGR2	0.5015	< 0.0001	4712
632	UACA	0.5013	< 0.0001	4712
633	HRC	0.5012	< 0.0001	4712
634	KIAA0355	0.5011	< 0.0001	4712
635	MAP7D3	0.5011	< 0.0001	4712
636	TMEM204	0.5009	< 0.0001	4712
637	DOCK11	0.5008	< 0.0001	4712
638	MRAP	0.5007	< 0.0001	4712
639	KIF26A	0.5005	< 0.0001	4712
640	C3	0.5003	< 0.0001	4712
641	DNM3	0.5002	< 0.0001	4712
642	NEXN	0.5001	< 0.0001	4712
643	LDB3	0.5001	< 0.0001	4712
644	PRKD1	0.5001	< 0.0001	4712
645	ROR1	0.5	< 0.0001	4712
646	ZFP36	0.5	< 0.0001	4712
647	NKAPL	0.4994	< 0.0001	4712
648	LPAR6	0.4994	< 0.0001	4712
649	EPB41L2	0.4994	< 0.0001	4712
650	PLXNA4	0.4993	< 0.0001	4712
651	ACACB	0.4992	< 0.0001	4712
652	ETS2	0.4991	< 0.0001	4712
653	RPS6KA2	0.4991	< 0.0001	4712
654	PCDHB15	0.499	< 0.0001	4712
655	ABCG2	0.4987	< 0.0001	4712
656	DPYSL2	0.4985	< 0.0001	4712
657	NNAT	0.4982	< 0.0001	4712
658	UTRN	0.4981	< 0.0001	4712
659	LIX1L	0.4977	< 0.0001	4712
660	ZBTB47	0.4972	< 0.0001	4712
661	ITSN1	0.4969	< 0.0001	4712
662	GIMAP7	0.4968	< 0.0001	4712
663	KIF17	0.4966	< 0.0001	4712
664	MMP28	0.4963	< 0.0001	4712
665	TBX5-AS1	0.4961	< 0.0001	4307
666	KCNAB1	0.4957	< 0.0001	4712
667	SGCA	0.4952	< 0.0001	4712
668	SLCO2A1	0.4952	< 0.0001	4712
669	ITGA9	0.4949	< 0.0001	4712
670	COL6A3	0.4941	< 0.0001	4712
671	AKAP2	0.494	< 0.0001	4712
672	CD200	0.4938	< 0.0001	4712
673	MAF	0.4935	< 0.0001	4712
674	KIAA1755	0.4932	< 0.0001	4712
675	MYL3	0.493	< 0.0001	4712
676	DPP4	0.4929	< 0.0001	4712
677	GXYLT2	0.4928	< 0.0001	4712
678	CDC14B	0.4926	< 0.0001	4712
679	SPON1	0.4925	< 0.0001	4712
680	CLEC10A	0.4925	< 0.0001	4712
681	LINC01013	0.4925	< 0.0001	4307
682	RTL3	0.4923	< 0.0001	4712
683	AKT3	0.4922	< 0.0001	4712
684	CFD	0.4921	< 0.0001	4712
685	POU6F1	0.4921	< 0.0001	3678
686	MME	0.4917	< 0.0001	4712
687	LAMA4	0.4916	< 0.0001	4712
688	DMD	0.4916	< 0.0001	4712
689	TSHZ3	0.4914	< 0.0001	4712
690	RRAD	0.4912	< 0.0001	4712
691	PLAGL1	0.4911	< 0.0001	4712
692	TCF23	0.4911	< 0.0001	4712
693	PLP1	0.4911	< 0.0001	4712
694	FZD10-AS1	0.491	< 0.0001	4307
695	MN1	0.4907	< 0.0001	4712
696	SENCR	0.4898	< 0.0001	4307
697	IL1R1	0.4897	< 0.0001	4712
698	PCDHB18P	0.4896	< 0.0001	4307
699	LVRN	0.4895	< 0.0001	4712
700	DOK6	0.4895	< 0.0001	4712
701	GJA4	0.4894	< 0.0001	4712
702	C1QTNF1	0.489	< 0.0001	4712
703	SHOX2	0.4889	< 0.0001	4712
704	CYP11A1	0.4886	< 0.0001	4712
705	PCDHB12	0.4885	< 0.0001	4712
706	DES	0.4885	< 0.0001	4712
707	PCK1	0.488	< 0.0001	4712
708	MFNG	0.4879	< 0.0001	4712
709	HAND2	0.4876	< 0.0001	4712
710	TRPC1	0.4876	< 0.0001	4712
711	TAC1	0.4874	< 0.0001	4712
712	SYT11	0.4872	< 0.0001	4712
713	CCND2	0.4868	< 0.0001	4712
714	SEMA5A	0.4868	< 0.0001	4712
715	CDH23	0.4864	< 0.0001	4712
716	TMEM220	0.4859	< 0.0001	4712
717	FOS	0.4858	< 0.0001	4712
718	ZBTB20	0.4858	< 0.0001	4712
719	FAM149A	0.4858	< 0.0001	4712
720	DEPP1	0.4857	< 0.0001	4712
721	TMOD1	0.4857	< 0.0001	4712
722	VGLL3	0.4856	< 0.0001	4712
723	LUZP1	0.4856	< 0.0001	4712
724	APLNR	0.4856	< 0.0001	4712
725	HTRA1	0.4854	< 0.0001	4712
726	FBN1	0.485	< 0.0001	4712
727	PRSS35	0.4849	< 0.0001	4712
728	ID1	0.4847	< 0.0001	4712
729	TIMP4	0.4842	< 0.0001	4712
730	DCHS1	0.4839	< 0.0001	4712
731	SCN9A	0.4839	< 0.0001	4712
732	ADD3	0.4838	< 0.0001	4712
733	FGF18	0.4833	< 0.0001	4712
734	COL6A6	0.4828	< 0.0001	4712
735	PARD3B	0.4822	< 0.0001	4712
736	CHST7	0.4822	< 0.0001	4712
737	FMNL3	0.4819	< 0.0001	4712
738	GPC3	0.4818	< 0.0001	4712
739	DST	0.4817	< 0.0001	4712
740	ZNF728	0.4816	< 0.0001	4307
741	RBMS2	0.4811	< 0.0001	4712
742	CSGALNACT1	0.481	< 0.0001	4712
743	C1QTNF2	0.4804	< 0.0001	4712
744	UTS2R	0.4804	< 0.0001	4712
745	MYLK	0.4801	< 0.0001	4712
746	ICAM2	0.48	< 0.0001	4712
747	SOCS5	0.4797	< 0.0001	4712
748	CDKL1	0.4794	< 0.0001	4712
749	AFAP1L1	0.4791	< 0.0001	4712
750	ADAMTS9	0.4785	< 0.0001	4712
751	PKDCC	0.4785	< 0.0001	4712
752	BMPER	0.4779	< 0.0001	4712
753	GGT5	0.4778	< 0.0001	4712
754	KCND1	0.4774	< 0.0001	4712
755	CCDC152	0.4772	< 0.0001	4712
756	GFRA2	0.4771	< 0.0001	4712
757	FRZB	0.4771	< 0.0001	4712
758	C1QTNF9	0.4766	< 0.0001	4712
759	VIM	0.4762	< 0.0001	4712
760	EMP1	0.4759	< 0.0001	4712
761	HTR2A	0.4758	< 0.0001	4712
762	SGCD	0.4758	< 0.0001	4712
763	PCDHGA9	0.4755	< 0.0001	4712
764	TRAM2	0.4755	< 0.0001	4712
765	VSIR	0.475	< 0.0001	4712
766	WWTR1	0.4746	< 0.0001	4712
767	VIT	0.4745	< 0.0001	4712
768	ADM5	0.4742	< 0.0001	4712
769	CFAP44	0.4741	< 0.0001	4712
770	IL3RA	0.4741	< 0.0001	4712
771	ALDH1L1-AS2	0.4738	< 0.0001	4307
772	SLC35G2	0.4737	< 0.0001	4712
773	FOSB	0.4735	< 0.0001	4712
774	ST3GAL2	0.4731	< 0.0001	4712
775	CCDC50	0.473	< 0.0001	4712
776	KCNA5	0.473	< 0.0001	4712
777	ETS1	0.4727	< 0.0001	4712
778	ANKRD29	0.4725	< 0.0001	4712
779	JAZF1	0.4725	< 0.0001	4712
780	CTSO	0.4723	< 0.0001	4712
781	CPEB1	0.4716	< 0.0001	4712
782	SAMD5	0.4715	< 0.0001	4712
783	ADAMTSL1	0.4714	< 0.0001	4712
784	AGMO	0.4708	< 0.0001	4712
785	LOC728392	0.4708	< 0.0001	3678
786	C2orf88	0.4708	< 0.0001	4712
787	CRY2	0.4704	< 0.0001	4712
788	CBX7	0.4704	< 0.0001	4712
789	HOXA5	0.47	< 0.0001	4712
790	NEGR1	0.4699	< 0.0001	4712
791	CREB5	0.4697	< 0.0001	4712
792	MAGEL2	0.4694	< 0.0001	4712
793	CCN2	0.4693	< 0.0001	4712
794	LINC01366	0.4692	< 0.0001	1034
795	EEPD1	0.4692	< 0.0001	4712
796	METTL24	0.4689	< 0.0001	4712
797	PCDHGA3	0.4687	< 0.0001	4712
798	DNAJB4	0.4686	< 0.0001	4712
799	ABCD2	0.4685	< 0.0001	4712
800	PRRX1	0.4685	< 0.0001	4712
801	PAPPA2	0.4685	< 0.0001	4712
802	LINC02693	0.4681	< 0.0001	4712
803	KCNT2	0.4681	< 0.0001	4712
804	SPNS2	0.468	< 0.0001	3678
805	CAPN6	0.468	< 0.0001	4712
806	CLIP3	0.468	< 0.0001	4712
807	NHSL2	0.4677	< 0.0001	4712
808	ADH4	0.4672	< 0.0001	4712
809	CLCN6	0.4669	< 0.0001	4712
810	TRDN	0.4666	< 0.0001	4712
811	LRRC17	0.4665	< 0.0001	4712
812	F13A1	0.4662	< 0.0001	4712
813	NOTCH4	0.4661	< 0.0001	4712
814	ISM1	0.4661	< 0.0001	4712
815	TMTC1	0.466	< 0.0001	4712
816	ARL15	0.466	< 0.0001	4712
817	SAMD4A	0.4659	< 0.0001	4712
818	RNF125	0.4659	< 0.0001	4712
819	PRICKLE1	0.4658	< 0.0001	4712
820	SIGLEC17P	0.4657	< 0.0001	4307
821	KCNIP1	0.4656	< 0.0001	4712
822	RAPGEF2	0.4656	< 0.0001	4712
823	ZNF106	0.4655	< 0.0001	4307
824	LGALS12	0.4654	< 0.0001	4712
825	COL17A1	0.4653	< 0.0001	4712
826	LOC286437	0.4653	< 0.0001	3273
827	MAS1L	0.4648	< 0.0001	4712
828	TSLP	0.4648	< 0.0001	4712
829	GJC2	0.4648	< 0.0001	4712
830	NID1	0.4647	< 0.0001	4712
831	ANGPTL5	0.4646	< 0.0001	4712
832	CAPN11	0.4644	< 0.0001	4712
833	AKR1C3	0.4643	< 0.0001	4712
834	KDR	0.4641	< 0.0001	4712
835	SSTR1	0.4639	< 0.0001	4712
836	MUSTN1	0.4639	< 0.0001	4712
837	THBD	0.4637	< 0.0001	4712
838	DAAM2	0.4637	< 0.0001	4712
839	CCN1	0.4635	< 0.0001	4712
840	PRICKLE2	0.4633	< 0.0001	4712
841	CLEC2B	0.4633	< 0.0001	4712
842	ARHGAP28	0.463	< 0.0001	4712
843	RGS7BP	0.4624	< 0.0001	4712
844	FAM49A	0.4624	< 0.0001	4712
845	LAYN	0.4621	< 0.0001	4712
846	KIAA1614	0.4621	< 0.0001	4712
847	DNM1P46	0.462	< 0.0001	4307
848	GPR153	0.462	< 0.0001	4712
849	TLN2	0.4619	< 0.0001	4712
850	CYTH3	0.4619	< 0.0001	4712
851	ADGRL2	0.4619	< 0.0001	4712
852	CDKN1C	0.4618	< 0.0001	4712
853	SORCS2	0.4608	< 0.0001	4712
854	ISLR2	0.4601	< 0.0001	4712
855	LINC01589	0.4597	< 0.0001	1034
856	SELENOP	0.4595	< 0.0001	4712
857	PCOLCE2	0.4593	< 0.0001	4712
858	INKA1	0.4589	< 0.0001	4712
859	CES1	0.4585	< 0.0001	4712
860	ST6GALNAC6	0.4583	< 0.0001	4712
861	FIBIN	0.4581	< 0.0001	4712
862	ST6GALNAC3	0.458	< 0.0001	4712
863	TSSC2	0.4579	< 0.0001	1034
864	KLB	0.4579	< 0.0001	4712
865	PCOLCE	0.4575	< 0.0001	4712
866	CFP	0.4575	< 0.0001	4712
867	MT1M	0.4574	< 0.0001	4712
868	HYAL1	0.4572	< 0.0001	4712
869	SYN2	0.4569	< 0.0001	4712
870	DPYD	0.4569	< 0.0001	4712
871	COL3A1	0.4566	< 0.0001	4712
872	LAMC1	0.4565	< 0.0001	4712
873	ANXA1	0.4564	< 0.0001	4712
874	CSRNP1	0.4564	< 0.0001	4712
875	FAM43B	0.4563	< 0.0001	4712
876	LATS2	0.456	< 0.0001	4712
877	CSDC2	0.4556	< 0.0001	4712
878	MECOM	0.4554	< 0.0001	4712
879	NATD1	0.4554	< 0.0001	4712
880	ZNF436-AS1	0.4554	< 0.0001	4307
881	CLDN19	0.4553	< 0.0001	4712
882	KLF15	0.4551	< 0.0001	4712
883	PRDM16-DT	0.455	< 0.0001	4307
884	PDZRN3	0.455	< 0.0001	4712
885	CAPN5	0.4549	< 0.0001	4712
886	CCN5	0.4548	< 0.0001	4712
887	DOC2B	0.4547	< 0.0001	4712
888	GAS1RR	0.4546	< 0.0001	1034
889	CD200R1L-AS1	0.4542	< 0.0001	1034
890	CASP12	0.454	< 0.0001	4712
891	RORA	0.4539	< 0.0001	4712
892	SFRP1	0.4537	< 0.0001	4712
893	FAM180A	0.4529	< 0.0001	4712
894	ADAMTS3	0.4528	< 0.0001	4712
895	SEMA3D	0.4528	< 0.0001	4712
896	RASL11A	0.4527	< 0.0001	4712
897	ENTPD1	0.4524	< 0.0001	4712
898	TRPC6	0.4524	< 0.0001	4712
899	CREBRF	0.4522	< 0.0001	4712
900	FGD5	0.4522	< 0.0001	4712
901	MBNL1	0.4521	< 0.0001	4712
902	FKBP7	0.452	< 0.0001	4712
903	SLC7A10	0.4519	< 0.0001	4712
904	DUSP1	0.4518	< 0.0001	4712
905	SLC8A3	0.4516	< 0.0001	4712
906	ANO6	0.4512	< 0.0001	4712
907	PLA2R1	0.451	< 0.0001	4712
908	DIXDC1	0.451	< 0.0001	4712
909	SOCS2	0.451	< 0.0001	4712
910	PLEKHA4	0.4509	< 0.0001	4712
911	FGF2	0.4506	< 0.0001	4712
912	LSAMP	0.4505	< 0.0001	4712
913	MPRIP	0.4503	< 0.0001	4712
914	MOB3C	0.4502	< 0.0001	4712
915	LUZP2	0.4501	< 0.0001	4712
916	ID4	0.45	< 0.0001	4712
917	STON1	0.4499	< 0.0001	4712
918	NPY2R	0.4498	< 0.0001	4712
919	FOLR2	0.4492	< 0.0001	4712
920	NLRP1	0.449	< 0.0001	4712
921	TIMP2	0.4489	< 0.0001	4712
922	LCA5	0.4488	< 0.0001	4712
923	CYP1B1-AS1	0.4487	< 0.0001	4307
924	KLF4	0.4486	< 0.0001	4712
925	CPNE8	0.4486	< 0.0001	4712
926	IGIP	0.4485	< 0.0001	4712
927	FYN	0.4479	< 0.0001	4712
928	LINC00968	0.4478	< 0.0001	4307
929	LUM	0.4476	< 0.0001	4712
930	OLFML3	0.4474	< 0.0001	4712
931	MEIS1	0.4473	< 0.0001	4712
932	ITGBL1	0.4471	< 0.0001	4712
933	EFEMP2	0.4468	< 0.0001	4712
934	LMX1A	0.4466	< 0.0001	4712
935	ANKRD65	0.4465	< 0.0001	4712
936	TLE4	0.4462	< 0.0001	4712
937	MMP16	0.4461	< 0.0001	4712
938	USP44	0.4459	< 0.0001	4712
939	SERPINE2	0.4457	< 0.0001	4712
940	SCARF1	0.4457	< 0.0001	4712
941	RAB3IL1	0.4454	< 0.0001	4712
942	LCN10	0.4454	< 0.0001	4712
943	MOB3B	0.445	< 0.0001	4712
944	PCNX1	0.4449	< 0.0001	4712
945	TSPAN18	0.4449	< 0.0001	4712
946	XG	0.4449	< 0.0001	4712
947	ACVR2A	0.4447	< 0.0001	4712
948	CALD1	0.4445	< 0.0001	4712
949	TGFBR3	0.4443	< 0.0001	4712
950	CALHM5	0.4438	< 0.0001	4712
951	HOXD9	0.4435	< 0.0001	4712
952	DTX1	0.4435	< 0.0001	4712
953	CXCL2	0.4435	< 0.0001	4712
954	ZBTB16	0.4429	< 0.0001	4712
955	CCL23	0.4428	< 0.0001	4712
956	AHNAK	0.4428	< 0.0001	4712
957	HOXC8	0.4426	< 0.0001	4712
958	DNAJC18	0.4426	< 0.0001	4712
959	ACTA2	0.4425	< 0.0001	4712
960	HRH1	0.4423	< 0.0001	4712
961	PLEKHH2	0.4423	< 0.0001	4712
962	ITM2B	0.4423	< 0.0001	4712
963	KLF7	0.4421	< 0.0001	4712
964	TCF7L2	0.4419	< 0.0001	4712
965	ZNF436	0.4419	< 0.0001	4712
966	TMEM240	0.4416	< 0.0001	4712
967	CEP68	0.4416	< 0.0001	4712
968	CTSK	0.4416	< 0.0001	4712
969	TMEM37	0.4413	< 0.0001	4712
970	PCDHGA12	0.4411	< 0.0001	4712
971	AQP7P2	0.441	< 0.0001	1034
972	PCDHGB6	0.441	< 0.0001	4712
973	SNCA	0.4409	< 0.0001	4712
974	PNMA8B	0.4408	< 0.0001	4712
975	C11orf96	0.4406	< 0.0001	4712
976	DPYSL3	0.4406	< 0.0001	4712
977	HSD17B13	0.4404	< 0.0001	4712
978	RBMS3-AS3	0.4404	< 0.0001	4307
979	TPST1	0.4403	< 0.0001	4712
980	VCAN	0.4403	< 0.0001	4712
981	ARRDC4	0.4399	< 0.0001	4712
982	INPP1	0.4396	< 0.0001	4712
983	C1QTNF4	0.4396	< 0.0001	4712
984	ARMH4	0.439	< 0.0001	4712
985	POGLUT3	0.4389	< 0.0001	4712
986	NOD1	0.4388	< 0.0001	4712
987	IFI16	0.4387	< 0.0001	4712
988	ROR1-AS1	0.4386	< 0.0001	1034
989	CA3	0.4384	< 0.0001	4712
990	CYP7B1	0.438	< 0.0001	4712
991	VWCE	0.4379	< 0.0001	4712
992	IRAK3	0.4378	< 0.0001	4712
993	SOX18	0.4377	< 0.0001	4712
994	RBFOX2	0.4375	< 0.0001	4712
995	GULP1	0.4374	< 0.0001	4712
996	SH3PXD2A	0.437	< 0.0001	4712
997	IGFBP4	0.437	< 0.0001	4712
998	EFEMP1	0.4369	< 0.0001	4712
999	RASIP1	0.4368	< 0.0001	4712
1000	FNDC4	0.4366	< 0.0001	4712
1001	NR3C2	0.4366	< 0.0001	4712
1002	DIO3OS	0.4366	< 0.0001	4307
1003	LOX	0.4365	< 0.0001	4712
1004	DSEL	0.4363	< 0.0001	4712
1005	RNF180	0.4363	< 0.0001	4712
1006	PRX	0.4361	< 0.0001	4712
1007	COPZ2	0.4361	< 0.0001	4712
1008	SHANK3	0.4358	< 0.0001	4712
1009	GRIA4	0.4357	< 0.0001	4712
1010	IGF2-AS	0.4356	< 0.0001	4307
1011	PTGDR2	0.435	< 0.0001	4712
1012	HOXA7	0.4346	< 0.0001	4712
1013	RASGRF2	0.4339	< 0.0001	4712
1014	CLDN15	0.4339	< 0.0001	4712
1015	RNF144A	0.4339	< 0.0001	4712
1016	TNFSF12	0.4338	< 0.0001	4712
1017	SPTBN1	0.4335	< 0.0001	4712
1018	LPAR4	0.4335	< 0.0001	4712
1019	MIR497HG	0.4335	< 0.0001	4307
1020	LINC00517	0.4335	< 0.0001	1034
1021	HDAC4	0.4334	< 0.0001	4712
1022	PDZD2	0.4333	< 0.0001	4712
1023	HEYL	0.4333	< 0.0001	4712
1024	PTGDS	0.433	< 0.0001	4712
1025	IL1RL1	0.4323	< 0.0001	4712
1026	TMEM220-AS1	0.4319	< 0.0001	4307
1027	WDFY3-AS2	0.4318	< 0.0001	4307
1028	MXRA5	0.4317	< 0.0001	4712
1029	B3GALT2	0.4317	< 0.0001	4712
1030	SLC12A6	0.4317	< 0.0001	4712
1031	G0S2	0.4315	< 0.0001	4712
1032	EDN1	0.4311	< 0.0001	4712
1033	LRIG3	0.431	< 0.0001	4712
1034	CNKSR2	0.4308	< 0.0001	4712
1035	EMILIN1	0.4306	< 0.0001	4712
1036	PPP1R14A	0.4306	< 0.0001	4712
1037	RGMA	0.4304	< 0.0001	4712
1038	COX4I2	0.4304	< 0.0001	4712
1039	MAP3K3	0.4302	< 0.0001	4712
1040	TP63	0.4301	< 0.0001	4712
1041	ACSM5	0.4301	< 0.0001	4712
1042	MAP1B	0.4296	< 0.0001	4712
1043	CCKAR	0.4293	< 0.0001	4712
1044	KCNJ16	0.4291	< 0.0001	4712
1045	SLC51B	0.429	< 0.0001	4307
1046	HOXA-AS2	0.4289	< 0.0001	1034
1047	RMDN2	0.4289	< 0.0001	4712
1048	PROX1	0.4289	< 0.0001	4712
1049	GPR182	0.4285	< 0.0001	4712
1050	LRRC18	0.4282	< 0.0001	4712
1051	MYOM3	0.4282	< 0.0001	4712
1052	HIF3A	0.4282	< 0.0001	4712
1053	CPE	0.428	< 0.0001	4712
1054	CTTNBP2	0.4279	< 0.0001	4712
1055	VEGFC	0.4279	< 0.0001	4712
1056	BST1	0.4279	< 0.0001	4712
1057	COX7A1	0.4278	< 0.0001	4712
1058	MRGPRF-AS1	0.4275	< 0.0001	1034
1059	FGL2	0.4275	< 0.0001	4712
1060	KIT	0.4271	< 0.0001	4712
1061	FIGNL2	0.4271	< 0.0001	4712
1062	HOXA2	0.427	< 0.0001	4712
1063	MRC2	0.4268	< 0.0001	3678
1064	LOXHD1	0.4265	< 0.0001	4712
1065	ZMAT3	0.4265	< 0.0001	4712
1066	RAMP2	0.4264	< 0.0001	4712
1067	PRKCA	0.4262	< 0.0001	4712
1068	GAS1	0.426	< 0.0001	4712
1069	CNTNAP3B	0.4259	< 0.0001	4712
1070	SNED1	0.4259	< 0.0001	4712
1071	SHISA3	0.4258	< 0.0001	4712
1072	CCL19	0.4256	< 0.0001	4712
1073	AMPD1	0.4252	< 0.0001	4712
1074	METTL7A	0.4251	< 0.0001	4712
1075	TGFB1I1	0.4249	< 0.0001	4712
1076	ELANE	0.4249	< 0.0001	4712
1077	NAP1L2	0.4248	< 0.0001	4712
1078	DENND2A	0.4247	< 0.0001	4712
1079	CD209	0.4247	< 0.0001	4712
1080	DZIP1	0.4243	< 0.0001	4712
1081	HBB	0.4242	< 0.0001	4712
1082	RAPGEF3	0.4241	< 0.0001	4712
1083	CLEC4G	0.424	< 0.0001	4712
1084	ELMO1	0.424	< 0.0001	4712
1085	TRMT9B	0.4238	< 0.0001	4712
1086	TBX5	0.4236	< 0.0001	4712
1087	SLFN11	0.4235	< 0.0001	4712
1088	CDK15	0.4234	< 0.0001	4712
1089	SIK2	0.4233	< 0.0001	4712
1090	LOC100240735	0.4232	< 0.0001	3273
1091	DNM1	0.4231	< 0.0001	4712
1092	SH3BP5	0.4231	< 0.0001	4712
1093	BHLHE41	0.4228	< 0.0001	4712
1094	TRIM63	0.4227	< 0.0001	4712
1095	IGFBP7-AS1	0.4226	< 0.0001	4307
1096	SAA1	0.4225	< 0.0001	4712
1097	SPARC	0.4224	< 0.0001	4712
1098	RAB7B	0.4224	< 0.0001	4307
1099	RAB3C	0.422	< 0.0001	4712
1100	PLXDC2	0.4216	< 0.0001	4712
1101	GFPT2	0.4212	< 0.0001	4712
1102	PLEKHM3	0.4212	< 0.0001	4712
1103	ADRA2A	0.421	< 0.0001	4712
1104	GAS6	0.4208	< 0.0001	4712
1105	TMEM200A	0.4208	< 0.0001	4712
1106	RASGRP4	0.4205	< 0.0001	4712
1107	GPR34	0.4205	< 0.0001	4712
1108	PTPRG	0.4203	< 0.0001	4712
1109	KCNE1	0.4203	< 0.0001	4712
1110	TTBK2	0.4199	< 0.0001	4712
1111	ANKRD33B	0.4198	< 0.0001	4712
1112	COL6A2	0.4197	< 0.0001	4712
1113	CLEC9A	0.4197	< 0.0001	4712
1114	LAMP5	0.4197	< 0.0001	4712
1115	TAGLN	0.4196	< 0.0001	4712
1116	BMP2	0.4193	< 0.0001	4712
1117	EVC	0.4193	< 0.0001	4712
1118	NDNF	0.4192	< 0.0001	4712
1119	SNTB2	0.4192	< 0.0001	4712
1120	SYT15	0.4189	< 0.0001	4712
1121	PAK3	0.4189	< 0.0001	4712
1122	HABP4	0.4187	< 0.0001	4712
1123	PCDHB7	0.4185	< 0.0001	4712
1124	LINC01088	0.4183	< 0.0001	4307
1125	APOD	0.4179	< 0.0001	4712
1126	PLA2G2A	0.4178	< 0.0001	4712
1127	LOC100128006	0.4175	< 0.0001	3273
1128	NR2F2-AS1	0.4174	< 0.0001	4307
1129	TESC	0.4171	< 0.0001	4712
1130	TMEM178A	0.417	< 0.0001	4712
1131	MMP3	0.417	< 0.0001	4712
1132	ADD3-AS1	0.4169	< 0.0001	4307
1133	PAK5	0.4165	< 0.0001	4712
1134	ATP10D	0.4165	< 0.0001	4712
1135	IQSEC3	0.4164	< 0.0001	4712
1136	WLS	0.4163	< 0.0001	4712
1137	GRM7	0.4162	< 0.0001	4712
1138	EGFR	0.4158	< 0.0001	4712
1139	FAM13A	0.4155	< 0.0001	4712
1140	SNRK-AS1	0.4154	< 0.0001	4307
1141	HRNR	0.4151	< 0.0001	4712
1142	EPHA3	0.415	< 0.0001	4712
1143	TMEM43	0.4148	< 0.0001	4712
1144	ID3	0.4147	< 0.0001	4712
1145	AOC4P	0.4147	< 0.0001	4307
1146	C10orf105	0.4146	< 0.0001	4712
1147	TMEM255A	0.4144	< 0.0001	4712
1148	PINLYP	0.4144	< 0.0001	4307
1149	WDR86	0.4143	< 0.0001	4712
1150	PCDHGA6	0.4138	< 0.0001	4712
1151	LIMA1	0.4137	< 0.0001	4712
1152	AXL	0.4136	< 0.0001	4712
1153	FLG-AS1	0.4136	< 0.0001	4307
1154	MS4A2	0.4135	< 0.0001	4712
1155	CDH17	0.4133	< 0.0001	4712
1156	ARHGEF25	0.4131	< 0.0001	4712
1157	PTPN14	0.413	< 0.0001	4712
1158	SYPL2	0.4127	< 0.0001	4712
1159	PTPN5	0.4126	< 0.0001	4712
1160	MEG9	0.4126	< 0.0001	4307
1161	NOS3	0.4124	< 0.0001	4712
1162	MDFIC	0.4122	< 0.0001	4712
1163	CEP85L	0.4121	< 0.0001	4712
1164	MRC1	0.412	< 0.0001	4712
1165	RASSF2	0.4119	< 0.0001	4712
1166	NT5E	0.4118	< 0.0001	4712
1167	AQP7P3	0.4118	< 0.0001	4307
1168	CYBRD1	0.4117	< 0.0001	4712
1169	SLC16A12	0.4115	< 0.0001	4712
1170	MAN1A1	0.4113	< 0.0001	4712
1171	SMIM3	0.4111	< 0.0001	4712
1172	REM1	0.411	< 0.0001	4712
1173	NOVA2	0.411	< 0.0001	4712
1174	AKR1C2	0.4108	< 0.0001	4712
1175	LINC00987	0.4107	< 0.0001	4307
1176	SLC12A4	0.4107	< 0.0001	4712
1177	LEPROT	0.4106	< 0.0001	4712
1178	OPRPN	0.4104	< 0.0001	4712
1179	SPON2	0.4104	< 0.0001	4712
1180	HTR7	0.4101	< 0.0001	4712
1181	TLR4	0.4099	< 0.0001	4712
1182	MYL9	0.4099	< 0.0001	4712
1183	F3	0.4098	< 0.0001	4712
1184	FAM89A	0.4098	< 0.0001	4712
1185	ASB1	0.4095	< 0.0001	4712
1186	GP5	0.4093	< 0.0001	4712
1187	KCTD16	0.4092	< 0.0001	4712
1188	MYO9A	0.409	< 0.0001	4712
1189	PURG	0.4086	< 0.0001	4712
1190	NNMT	0.4085	< 0.0001	4712
1191	DOCK1	0.4083	< 0.0001	4712
1192	GFAP	0.4082	< 0.0001	4712
1193	GRK5	0.4076	< 0.0001	4712
1194	HOXA3	0.4076	< 0.0001	4712
1195	TF	0.4075	< 0.0001	4712
1196	ARL4A	0.4072	< 0.0001	4712
1197	CPA3	0.4072	< 0.0001	4712
1198	TINAGL1	0.4072	< 0.0001	4712
1199	CFL2	0.4069	< 0.0001	4712
1200	PALLD	0.4065	< 0.0001	4712
1201	CRHR2	0.4063	< 0.0001	4712
1202	GPR20	0.4061	< 0.0001	4712
1203	GALNT16	0.406	< 0.0001	4712
1204	GIMAP5	0.406	< 0.0001	4712
1205	FOXF2	0.4059	< 0.0001	4712
1206	GPR17	0.4056	< 0.0001	4712
1207	CCR10	0.4056	< 0.0001	4712
1208	FAXDC2	0.4055	< 0.0001	4712
1209	STAT5B	0.4053	< 0.0001	4712
1210	MIR503HG	0.4053	< 0.0001	4307
1211	FRMD6	0.4052	< 0.0001	4712
1212	ADRA1A	0.4052	< 0.0001	4712
1213	ITPRIPL1	0.4051	< 0.0001	4712
1214	KLF12	0.4051	< 0.0001	4712
1215	CTDSP1	0.405	< 0.0001	4712
1216	ACVR1	0.405	< 0.0001	4712
1217	ASPN	0.405	< 0.0001	4712
1218	PCDHGA5	0.405	< 0.0001	4712
1219	HSD11B1	0.4045	< 0.0001	4712
1220	PIK3R1	0.4042	< 0.0001	4712
1221	EGR3	0.404	< 0.0001	4712
1222	ZNF781	0.4038	< 0.0001	4712
1223	SLC5A4	0.4037	< 0.0001	4712
1224	ADAMTS8	0.4037	< 0.0001	4712
1225	FMOD	0.4036	< 0.0001	4712
1226	KLRB1	0.4035	< 0.0001	4712
1227	SNX29	0.4035	< 0.0001	4712
1228	ADAM22	0.4035	< 0.0001	4712
1229	PALM2-AKAP2	0.4034	< 0.0001	4712
1230	ANGPT1	0.4034	< 0.0001	4712
1231	TRPM6	0.4031	< 0.0001	4712
1232	MAML2	0.4031	< 0.0001	4712
1233	CYP1B1	0.4028	< 0.0001	4712
1234	ACADL	0.4027	< 0.0001	4712
1235	LRRC8C	0.4027	< 0.0001	4712
1236	BTBD11	0.4026	< 0.0001	4712
1237	MITF	0.4025	< 0.0001	4712
1238	ZNF843	0.4022	< 0.0001	4712
1239	FBXO31	0.4021	< 0.0001	4712
1240	ADAMTS10	0.4018	< 0.0001	4712
1241	AK5	0.4018	< 0.0001	4712
1242	NFATC2	0.4017	< 0.0001	4712
1243	ADAM12	0.4016	< 0.0001	4712
1244	LOC100506388	0.4012	< 0.0001	3678
1245	TK2	0.4012	< 0.0001	4712
1246	SVIL	0.4012	< 0.0001	4712
1247	LOXL1	0.4011	< 0.0001	4712
1248	SESN1	0.4011	< 0.0001	4712
1249	RGS5	0.401	< 0.0001	4712
1250	MEF2C-AS1	0.4008	< 0.0001	4307
1251	SYDE1	0.4006	< 0.0001	4712
1252	SEMA6D	0.4005	< 0.0001	4712
1253	COL1A2	0.4003	< 0.0001	4712
1254	PRDM6	0.4002	< 0.0001	4712
1255	LOC100130992	0.4002	< 0.0001	3273

## Sheet: ANGPTL2
Table S2 (Continue)
ANGPTL2
Positive correlations with ANGPTL2						Negative correlations with ANGPTL2
#	Gene symbol	Pearson's correlation coefficient	p-value	No. patients		#	Gene symbol	Pearson's correlation coefficient	p-value	No. patients
1	FSTL1	0.8516	< 0.0001	4712		1	SFXN4	-0.4722	< 0.0001	4712
2	COL6A3	0.8468	< 0.0001	4712		2	APOO	-0.4521	< 0.0001	4712
3	MMP2	0.844	< 0.0001	4712		3	SELENOI	-0.4476	< 0.0001	4712
4	TSHZ3	0.8437	< 0.0001	4712		4	MTIF2	-0.4444	< 0.0001	4712
5	CAVIN1	0.839	< 0.0001	4712		5	BDH1	-0.4414	< 0.0001	4712
6	ADAMTS2	0.8367	< 0.0001	4712		6	CENPS	-0.4389	< 0.0001	4712
7	PDGFRB	0.8357	< 0.0001	4712		7	C1orf43	-0.4388	< 0.0001	4712
8	MRC2	0.8341	< 0.0001	3678		8	NIT2	-0.4386	< 0.0001	4712
9	TIMP2	0.8328	< 0.0001	4712		9	SEC11C	-0.4384	< 0.0001	4712
10	GLT8D2	0.8296	< 0.0001	4712		10	HSPE1	-0.4379	< 0.0001	4712
11	COL6A2	0.8277	< 0.0001	4712		11	MRPS33	-0.4329	< 0.0001	4712
12	LOX	0.825	< 0.0001	4712		12	NDUFA7	-0.4276	< 0.0001	4712
13	COL3A1	0.8238	< 0.0001	4712		13	HSPD1	-0.4259	< 0.0001	4712
14	PRRX1	0.8223	< 0.0001	4712		14	C12orf73	-0.4234	< 0.0001	4712
15	FBN1	0.8216	< 0.0001	4712		15	STRBP	-0.4216	< 0.0001	4712
16	OLFML1	0.8183	< 0.0001	4712		16	PDHX	-0.4198	< 0.0001	4712
17	PCOLCE	0.8151	< 0.0001	4712		17	EIF2AK1	-0.4188	< 0.0001	4712
18	NID1	0.8144	< 0.0001	4712		18	CMC1	-0.4116	< 0.0001	4712
19	LRP1	0.8113	< 0.0001	4712		19	FAM122B	-0.4101	< 0.0001	4712
20	PLPP7	0.8107	< 0.0001	4712		20	SERP1	-0.4097	< 0.0001	4712
21	DACT1	0.8104	< 0.0001	4712		21	RABGGTB	-0.4086	< 0.0001	4712
22	COL1A2	0.8097	< 0.0001	4712		22	GEMIN8P4	-0.4072	< 0.0001	4307
23	AEBP1	0.8081	< 0.0001	4712		23	PAICS	-0.4059	< 0.0001	4712
24	HTRA1	0.8078	< 0.0001	4712		24	CNPY2	-0.4057	< 0.0001	4712
25	SERPINF1	0.8072	< 0.0001	4712		25	ZNF165	-0.4033	< 0.0001	4712
26	LAMB1	0.8055	< 0.0001	4712		26	LSM4	-0.4019	< 0.0001	4712
27	COL5A2	0.8051	< 0.0001	4712		27	C6orf136	-0.4017	< 0.0001	4712
28	EMILIN1	0.8034	< 0.0001	4712		28	VAMP8	-0.401	< 0.0001	4712
29	VCAN	0.8019	< 0.0001	4712		29	NIF3L1	-0.4007	< 0.0001	4712
30	THBS2	0.8017	< 0.0001	4712		30	DPY30	-0.4001	< 0.0001	4712
31	FAP	0.8016	< 0.0001	4712
32	PODN	0.8004	< 0.0001	4712
33	NDN	0.8001	< 0.0001	4712
34	EFEMP2	0.7992	< 0.0001	4712
35	DPYSL3	0.7986	< 0.0001	4712
36	BICC1	0.7979	< 0.0001	4712
37	SPARC	0.7972	< 0.0001	4712
38	COL1A1	0.7963	< 0.0001	4712
39	MXRA5	0.7926	< 0.0001	4712
40	COL5A1	0.7925	< 0.0001	4712
41	MSRB3	0.7922	< 0.0001	4712
42	ADAM12	0.7917	< 0.0001	4712
43	COL6A1	0.7915	< 0.0001	4712
44	HIC1	0.7915	< 0.0001	4712
45	CYS1	0.7896	< 0.0001	4712
46	VSTM4	0.7884	< 0.0001	4712
47	DCN	0.7878	< 0.0001	4712
48	SYDE1	0.7872	< 0.0001	4712
49	LUM	0.785	< 0.0001	4712
50	ZFPM2	0.7847	< 0.0001	4712
51	LAMA4	0.7846	< 0.0001	4712
52	FBLN2	0.784	< 0.0001	4712
53	CALHM5	0.7831	< 0.0001	4712
54	JCAD	0.7826	< 0.0001	4712
55	TGFB1I1	0.7823	< 0.0001	4712
56	HMCN1	0.7809	< 0.0001	4712
57	CRISPLD2	0.7808	< 0.0001	4712
58	LRRC32	0.7803	< 0.0001	4712
59	TCF4	0.7793	< 0.0001	4712
60	ECM2	0.7793	< 0.0001	4712
61	GAS1	0.7784	< 0.0001	4712
62	BNC2	0.7775	< 0.0001	4712
63	CALD1	0.7774	< 0.0001	4712
64	JAM3	0.7771	< 0.0001	4712
65	SPON1	0.7766	< 0.0001	4712
66	CCDC80	0.7747	< 0.0001	4712
67	NID2	0.7747	< 0.0001	4712
68	FIBIN	0.7744	< 0.0001	4712
69	CTSK	0.7743	< 0.0001	4712
70	CHSY3	0.7731	< 0.0001	4712
71	SCARF2	0.773	< 0.0001	4712
72	MRGPRF	0.7708	< 0.0001	4712
73	ARMH4	0.7703	< 0.0001	4712
74	ISLR	0.7693	< 0.0001	4712
75	CNRIP1	0.7682	< 0.0001	4712
76	ADAMTS12	0.7671	< 0.0001	4712
77	TBX5-AS1	0.7665	< 0.0001	4307
78	THY1	0.7661	< 0.0001	4712
79	HEG1	0.7652	< 0.0001	4712
80	MSC-AS1	0.7652	< 0.0001	1034
81	ADGRA2	0.7629	< 0.0001	4712
82	CDH11	0.7628	< 0.0001	4712
83	RECK	0.7627	< 0.0001	4712
84	ANTXR1	0.7613	< 0.0001	4712
85	FLNC	0.7607	< 0.0001	4712
86	BGN	0.7604	< 0.0001	4712
87	PDPN	0.7602	< 0.0001	4712
88	PDGFRL	0.7593	< 0.0001	4712
89	MXRA8	0.7588	< 0.0001	4712
90	MAGEL2	0.7575	< 0.0001	4712
91	RAB3IL1	0.7563	< 0.0001	4712
92	CD248	0.7552	< 0.0001	4712
93	TBX15	0.7547	< 0.0001	4712
94	GXYLT2	0.754	< 0.0001	4712
95	CMTM3	0.7534	< 0.0001	4712
96	FEZ1	0.7524	< 0.0001	4712
97	PDGFRA	0.7512	< 0.0001	4712
98	MAGI2-AS3	0.749	< 0.0001	4307
99	OLFML2B	0.7476	< 0.0001	4712
100	P4HA3	0.7467	< 0.0001	4712
101	SFRP2	0.7445	< 0.0001	4712
102	MMP14	0.7441	< 0.0001	4712
103	DDR2	0.7434	< 0.0001	4712
104	EHD2	0.7434	< 0.0001	4712
105	CLMP	0.7417	< 0.0001	4712
106	COPZ2	0.741	< 0.0001	4712
107	ZEB1	0.7396	< 0.0001	4712
108	RCN3	0.7389	< 0.0001	4712
109	TBX5	0.7366	< 0.0001	4712
110	LATS2	0.7366	< 0.0001	4712
111	SRPX2	0.7366	< 0.0001	4712
112	POSTN	0.7365	< 0.0001	4712
113	CPXM1	0.7361	< 0.0001	4712
114	RARRES2	0.7354	< 0.0001	4712
115	SPON2	0.734	< 0.0001	4712
116	COL16A1	0.7327	< 0.0001	4712
117	PTH1R	0.7318	< 0.0001	4712
118	FILIP1L	0.7317	< 0.0001	4712
119	GFPT2	0.7312	< 0.0001	4712
120	PRKD1	0.7289	< 0.0001	4712
121	ACKR4	0.7289	< 0.0001	4307
122	SNAI2	0.7286	< 0.0001	4712
123	GAS7	0.7285	< 0.0001	4712
124	SHOX2	0.7284	< 0.0001	4712
125	AXL	0.7281	< 0.0001	4712
126	FERMT2	0.7272	< 0.0001	4712
127	SRPX	0.7266	< 0.0001	4712
128	TBX18	0.7258	< 0.0001	4712
129	BMP1	0.7255	< 0.0001	4712
130	ITGA5	0.7232	< 0.0001	4712
131	LTBP2	0.7228	< 0.0001	4712
132	ARSI	0.7219	< 0.0001	4712
133	VIM	0.7218	< 0.0001	4712
134	PLXDC1	0.7217	< 0.0001	4712
135	CLEC11A	0.7214	< 0.0001	4712
136	DACT3	0.7199	< 0.0001	4712
137	C1QTNF6	0.7198	< 0.0001	4712
138	PHLDB1	0.7197	< 0.0001	4712
139	MRVI1	0.7186	< 0.0001	4712
140	NPR2	0.717	< 0.0001	4712
141	ARHGAP28	0.7162	< 0.0001	4712
142	GALNT15	0.7155	< 0.0001	4307
143	MMP19	0.7155	< 0.0001	4712
144	NOX4	0.7152	< 0.0001	4712
145	AKAP12	0.7144	< 0.0001	4712
146	SERPING1	0.7133	< 0.0001	4712
147	SH3RF3	0.7131	< 0.0001	4712
148	MYL9	0.7125	< 0.0001	4712
149	KIRREL1	0.7124	< 0.0001	4712
150	PCSK5	0.7122	< 0.0001	4712
151	FOXF2	0.7118	< 0.0001	4712
152	TAGLN	0.7117	< 0.0001	4712
153	LOXL2	0.7114	< 0.0001	4712
154	CERCAM	0.7113	< 0.0001	4712
155	NEXN	0.7111	< 0.0001	4712
156	TWIST2	0.7108	< 0.0001	4712
157	SPOCK1	0.7093	< 0.0001	4712
158	DPP4	0.7092	< 0.0001	4712
159	C1S	0.7088	< 0.0001	4712
160	PODNL1	0.7087	< 0.0001	4712
161	LOXL1	0.7078	< 0.0001	4712
162	HSPG2	0.7076	< 0.0001	4712
163	C1R	0.7069	< 0.0001	4712
164	ASPN	0.7063	< 0.0001	4712
165	PDLIM7	0.7059	< 0.0001	4712
166	COL8A2	0.7058	< 0.0001	4712
167	ZFHX4	0.705	< 0.0001	4712
168	TMEM204	0.7046	< 0.0001	4712
169	SEC23A	0.7036	< 0.0001	4712
170	SGCD	0.7027	< 0.0001	4712
171	SH3PXD2B	0.7016	< 0.0001	4712
172	LRCH2	0.7014	< 0.0001	4712
173	PALLD	0.7008	< 0.0001	4712
174	NNMT	0.7007	< 0.0001	4712
175	CFH	0.7006	< 0.0001	4712
176	SLC1A7	0.6994	< 0.0001	4712
177	CTHRC1	0.6984	< 0.0001	4712
178	LRRC15	0.6979	< 0.0001	4712
179	MAP1A	0.697	< 0.0001	4712
180	NAP1L3	0.6968	< 0.0001	4712
181	CCN4	0.6957	< 0.0001	4712
182	CPZ	0.6956	< 0.0001	4712
183	PKD2	0.6942	< 0.0001	4712
184	DCHS1	0.694	< 0.0001	4712
185	FBLN1	0.6914	< 0.0001	4712
186	ANTXR2	0.6914	< 0.0001	4712
187	HEPH	0.6912	< 0.0001	4712
188	PRICKLE1	0.6912	< 0.0001	4712
189	MYL3	0.6909	< 0.0001	4712
190	DNM3OS	0.6905	< 0.0001	4307
191	MFAP2	0.69	< 0.0001	4712
192	SLIT3	0.6886	< 0.0001	4712
193	GRID1	0.6884	< 0.0001	4712
194	NUAK1	0.6883	< 0.0001	4712
195	RASGRF2	0.6878	< 0.0001	4712
196	COL8A1	0.6871	< 0.0001	4712
197	DPT	0.6868	< 0.0001	4712
198	TSPAN18	0.6867	< 0.0001	4712
199	ST3GAL2	0.6865	< 0.0001	4712
200	EMX2	0.6864	< 0.0001	4712
201	SORCS2	0.6857	< 0.0001	4712
202	MSC	0.6856	< 0.0001	4712
203	RBMS3	0.6852	< 0.0001	4712
204	VGLL3	0.6834	< 0.0001	4712
205	FNDC1	0.683	< 0.0001	4712
206	POGLUT2	0.6816	< 0.0001	4712
207	LIMS2	0.6814	< 0.0001	4712
208	TMEM200A	0.6806	< 0.0001	4712
209	GLIS3	0.6803	< 0.0001	4712
210	KANK2	0.68	< 0.0001	4712
211	DAB2	0.6794	< 0.0001	4712
212	ALDH1L2	0.6792	< 0.0001	4712
213	P3H1	0.679	< 0.0001	4712
214	LAYN	0.6782	< 0.0001	4712
215	SH3PXD2A	0.6775	< 0.0001	4712
216	CCDC8	0.6769	< 0.0001	4712
217	PCDH7	0.6765	< 0.0001	4712
218	COL5A3	0.676	< 0.0001	4712
219	RNF144A	0.6755	< 0.0001	4712
220	GLIS2	0.6751	< 0.0001	4712
221	LOC100131532	0.675	< 0.0001	3273
222	COL15A1	0.6744	< 0.0001	4712
223	CD99	0.6741	< 0.0001	4712
224	NRP1	0.674	< 0.0001	4712
225	RUNX2	0.673	< 0.0001	4712
226	ZCCHC24	0.6718	< 0.0001	4712
227	PLPP4	0.6715	< 0.0001	4712
228	ADAMTS7	0.6714	< 0.0001	4712
229	TNFAIP6	0.6708	< 0.0001	4712
230	EVC2	0.6707	< 0.0001	4712
231	HHIPL1	0.6706	< 0.0001	4712
232	ADAMTS5	0.6705	< 0.0001	4712
233	COL18A1	0.6703	< 0.0001	4712
234	HTRA3	0.6698	< 0.0001	4712
235	MFAP5	0.6696	< 0.0001	4712
236	ACTA2	0.6683	< 0.0001	4712
237	TMEM119	0.6683	< 0.0001	4712
238	FLRT2	0.668	< 0.0001	4712
239	CXCL12	0.668	< 0.0001	4712
240	MN1	0.6673	< 0.0001	4712
241	C1QTNF1	0.6666	< 0.0001	4712
242	GLI2	0.6665	< 0.0001	4712
243	RUNX1T1	0.6665	< 0.0001	4712
244	GPX8	0.6653	< 0.0001	4712
245	EMX2OS	0.6653	< 0.0001	4307
246	HSPA12B	0.665	< 0.0001	4712
247	CORO2B	0.6648	< 0.0001	4712
248	FKBP7	0.6648	< 0.0001	4712
249	ZNF469	0.6645	< 0.0001	4712
250	IGFBP7	0.6633	< 0.0001	4712
251	ACVRL1	0.6625	< 0.0001	4712
252	FNDC4	0.6625	< 0.0001	4712
253	SEMA3D	0.6621	< 0.0001	4712
254	SYNDIG1	0.6607	< 0.0001	4712
255	HOXC8	0.6606	< 0.0001	4712
256	LAMC1	0.6599	< 0.0001	4712
257	SYNPO	0.6594	< 0.0001	4712
258	CCN2	0.6594	< 0.0001	4712
259	PCDHGA12	0.659	< 0.0001	4712
260	FAM180A	0.6588	< 0.0001	4712
261	DLC1	0.658	< 0.0001	4712
262	PCDH18	0.6579	< 0.0001	4712
263	SMIM3	0.6576	< 0.0001	4712
264	SSC5D	0.6572	< 0.0001	4712
265	EDNRA	0.6572	< 0.0001	4712
266	FN1	0.657	< 0.0001	4712
267	IFFO1	0.6556	< 0.0001	4712
268	EVC	0.6549	< 0.0001	4712
269	OMD	0.6541	< 0.0001	4712
270	TNS1	0.654	< 0.0001	4712
271	CCIN	0.6539	< 0.0001	4712
272	GREM1	0.6534	< 0.0001	4712
273	FKBP9	0.6532	< 0.0001	4712
274	BEND6	0.6532	< 0.0001	4712
275	COL12A1	0.6527	< 0.0001	4712
276	STARD8	0.6525	< 0.0001	4712
277	DNM1	0.6525	< 0.0001	4712
278	MME	0.6517	< 0.0001	4712
279	ARHGEF40	0.6517	< 0.0001	4712
280	CCN5	0.6509	< 0.0001	4712
281	TRAM2	0.6505	< 0.0001	4712
282	PLS3	0.6499	< 0.0001	4712
283	SPSB1	0.6498	< 0.0001	4712
284	SFRP4	0.6495	< 0.0001	4712
285	SGIP1	0.6492	< 0.0001	4712
286	TPST1	0.6489	< 0.0001	4712
287	TWIST1	0.6487	< 0.0001	4712
288	LRRN4CL	0.6479	< 0.0001	4712
289	KLK4	0.6472	< 0.0001	4712
290	NT5E	0.6472	< 0.0001	4712
291	LAMA2	0.647	< 0.0001	4712
292	TENM3	0.6463	< 0.0001	4712
293	RFLNB	0.646	< 0.0001	4712
294	RFTN2	0.6457	< 0.0001	4712
295	NRP2	0.6456	< 0.0001	4712
296	LHFPL6	0.645	< 0.0001	4712
297	F13A1	0.6448	< 0.0001	4712
298	ZFHX4-AS1	0.644	< 0.0001	4307
299	LMOD1	0.6437	< 0.0001	4712
300	BHMT2	0.6436	< 0.0001	4712
301	CSDC2	0.6436	< 0.0001	4712
302	HRH1	0.6434	< 0.0001	4712
303	CYTH3	0.6431	< 0.0001	4712
304	PPP1R3G	0.6427	< 0.0001	4712
305	MIR100HG	0.6424	< 0.0001	4307
306	TLL1	0.642	< 0.0001	4712
307	DKK3	0.6417	< 0.0001	4712
308	CNN2	0.6416	< 0.0001	4712
309	CAVIN3	0.6414	< 0.0001	4712
310	HAND2	0.6409	< 0.0001	4712
311	MFAP4	0.6401	< 0.0001	4712
312	PEAK1	0.6401	< 0.0001	4712
313	ITGBL1	0.6393	< 0.0001	4712
314	TGFBR2	0.639	< 0.0001	4712
315	MEDAG	0.6387	< 0.0001	4712
316	PRRX2	0.6386	< 0.0001	4712
317	CCDC36	0.6379	< 0.0001	4712
318	CLIP3	0.6375	< 0.0001	4712
319	SERPINH1	0.6367	< 0.0001	4712
320	ADAM33	0.636	< 0.0001	4712
321	PCDHGC3	0.6359	< 0.0001	4712
322	TMEM240	0.6355	< 0.0001	4712
323	TPM2	0.6352	< 0.0001	4712
324	RASA3	0.6349	< 0.0001	4712
325	ITGA11	0.6344	< 0.0001	4712
326	GPR176	0.6343	< 0.0001	4712
327	PXDN	0.6337	< 0.0001	4712
328	NECTIN3	0.6332	< 0.0001	4712
329	FOXO1	0.6323	< 0.0001	4712
330	XG	0.6322	< 0.0001	4712
331	STON1	0.6319	< 0.0001	4712
332	SH3RF3-AS1	0.6316	< 0.0001	4307
333	ST6GAL2	0.6316	< 0.0001	4712
334	CAV1	0.6315	< 0.0001	4712
335	PLXDC2	0.6314	< 0.0001	4712
336	MARVELD1	0.6313	< 0.0001	4712
337	SOBP	0.6313	< 0.0001	4712
338	FHL3	0.6301	< 0.0001	4712
339	FLNA	0.63	< 0.0001	4712
340	FBLN5	0.63	< 0.0001	4712
341	ELFN1	0.6291	< 0.0001	4712
342	CILP2	0.6289	< 0.0001	4712
343	ISM1	0.6288	< 0.0001	4712
344	ARHGAP20	0.6283	< 0.0001	4712
345	VEGFC	0.6281	< 0.0001	4712
346	NRN1	0.6271	< 0.0001	4712
347	FAT4	0.6269	< 0.0001	4712
348	SSPN	0.6265	< 0.0001	4712
349	ZEB2	0.6262	< 0.0001	4712
350	GLIS1	0.6261	< 0.0001	4712
351	ELK3	0.6255	< 0.0001	4712
352	SLC12A4	0.6255	< 0.0001	4712
353	ABCC9	0.6254	< 0.0001	4712
354	NXN	0.6248	< 0.0001	4712
355	FHL1	0.6234	< 0.0001	4712
356	GNG11	0.6234	< 0.0001	4712
357	ETV1	0.6232	< 0.0001	4712
358	PDLIM2	0.6222	< 0.0001	4712
359	FKBP14	0.6213	< 0.0001	4712
360	KIF26B	0.6209	< 0.0001	4712
361	TCEAL7	0.6207	< 0.0001	4712
362	FAT3	0.6193	< 0.0001	4712
363	ZNF521	0.619	< 0.0001	4712
364	RHOJ	0.6189	< 0.0001	4712
365	PRKG1	0.6183	< 0.0001	4712
366	ARHGAP31	0.6183	< 0.0001	4712
367	NR2F1-AS1	0.6181	< 0.0001	4307
368	ST5	0.6181	< 0.0001	4712
369	PRDM6	0.6174	< 0.0001	4712
370	PTGIR	0.6174	< 0.0001	4712
371	AMOTL1	0.6173	< 0.0001	4712
372	MAFB	0.6169	< 0.0001	4712
373	SAMD4A	0.6166	< 0.0001	4712
374	SLC38A4	0.6164	< 0.0001	4712
375	DZIP1	0.6162	< 0.0001	4712
376	GPC6	0.6133	< 0.0001	4712
377	LZTS1	0.6132	< 0.0001	4712
378	ROR1	0.6131	< 0.0001	4712
379	SMIM10	0.6124	< 0.0001	4712
380	RCAN2	0.6124	< 0.0001	4712
381	PDE1B	0.612	< 0.0001	4712
382	PCDHB12	0.6118	< 0.0001	4712
383	LINC01614	0.6115	< 0.0001	1034
384	ADAMTS6	0.611	< 0.0001	4712
385	EBF1	0.6109	< 0.0001	4712
386	SLIT2	0.6109	< 0.0001	4712
387	AGPAT4	0.6109	< 0.0001	4712
388	NREP	0.6108	< 0.0001	4712
389	FGF7	0.6098	< 0.0001	4712
390	CILP	0.6096	< 0.0001	4712
391	FHOD3	0.6096	< 0.0001	4712
392	KIFC3	0.6093	< 0.0001	4712
393	SVEP1	0.6092	< 0.0001	4712
394	JAM2	0.6091	< 0.0001	4712
395	LINC02693	0.6091	< 0.0001	4712
396	ID3	0.6084	< 0.0001	4712
397	ZNF423	0.6082	< 0.0001	4712
398	NKD2	0.608	< 0.0001	4712
399	FOXN3	0.6079	< 0.0001	4712
400	IGF2	0.6077	< 0.0001	4712
401	F2R	0.6072	< 0.0001	4712
402	NTM	0.606	< 0.0001	4712
403	LGALS1	0.6054	< 0.0001	4712
404	BTBD19	0.6044	< 0.0001	4712
405	IGDCC4	0.6043	< 0.0001	4712
406	MEGF6	0.6042	< 0.0001	4712
407	SALL1	0.604	< 0.0001	4712
408	SLC38A5	0.604	< 0.0001	4712
409	SLC24A2	0.6034	< 0.0001	4712
410	FGF1	0.6023	< 0.0001	4712
411	CNIH3	0.6023	< 0.0001	4712
412	COL14A1	0.602	< 0.0001	4712
413	CNN1	0.6016	< 0.0001	4712
414	ADAMTS16	0.6013	< 0.0001	4712
415	ZBTB47	0.601	< 0.0001	4712
416	PRR5L	0.5989	< 0.0001	4712
417	ARHGAP23	0.5987	< 0.0001	4712
418	MFRP	0.5986	< 0.0001	4307
419	CAV2	0.5978	< 0.0001	4712
420	BACH2	0.5973	< 0.0001	4712
421	CEP112	0.5962	< 0.0001	4712
422	TRPC1	0.596	< 0.0001	4712
423	BST1	0.5958	< 0.0001	4712
424	GPR1	0.5957	< 0.0001	4712
425	EIF5A2	0.5952	< 0.0001	4712
426	ARHGAP24	0.595	< 0.0001	4712
427	KIAA1614	0.5949	< 0.0001	4712
428	DNAJB5	0.5947	< 0.0001	4712
429	LRRC17	0.5947	< 0.0001	4712
430	CDK15	0.5938	< 0.0001	4712
431	CLIP2	0.5932	< 0.0001	4712
432	'SEPTIN11	0.593	< 0.0001	4712
433	MEG3	0.5922	< 0.0001	4307
434	NINJ2	0.5919	< 0.0001	4712
435	TENM4	0.5918	< 0.0001	4712
436	COL10A1	0.5916	< 0.0001	4712
437	PTPRD	0.5911	< 0.0001	4712
438	MAF	0.5908	< 0.0001	4712
439	PROS1	0.5901	< 0.0001	4712
440	LINC01561	0.5901	< 0.0001	4307
441	MMP28	0.5896	< 0.0001	4712
442	GOLIM4	0.5894	< 0.0001	4712
443	ADAM23	0.5873	< 0.0001	4712
444	ADAMTS14	0.5871	< 0.0001	4712
445	WNT2	0.5868	< 0.0001	4712
446	ARSE	0.5866	< 0.0001	4712
447	PLXNC1	0.5864	< 0.0001	4712
448	SEMA5A	0.5864	< 0.0001	4712
449	MEIS2	0.586	< 0.0001	4712
450	CYGB	0.5859	< 0.0001	4712
451	C1QTNF3	0.5854	< 0.0001	4712
452	GAREM2	0.5851	< 0.0001	4712
453	GAS6	0.585	< 0.0001	4712
454	TUBB6	0.5819	< 0.0001	4712
455	PAPPA	0.5816	< 0.0001	4712
456	FMO1	0.5815	< 0.0001	4712
457	CLEC2B	0.5812	< 0.0001	4712
458	PPIC	0.5807	< 0.0001	4712
459	UACA	0.5801	< 0.0001	4712
460	ANXA1	0.5792	< 0.0001	4712
461	INHBA	0.5792	< 0.0001	4712
462	MYO1E	0.5791	< 0.0001	4712
463	SPARCL1	0.5787	< 0.0001	4712
464	PRDM8	0.5785	< 0.0001	4712
465	ITGA1	0.5778	< 0.0001	4712
466	ELN	0.5778	< 0.0001	4712
467	CCND2	0.577	< 0.0001	4712
468	PTGFRN	0.5768	< 0.0001	4712
469	TIMP3	0.5768	< 0.0001	4712
470	OLFML3	0.5754	< 0.0001	4712
471	CD93	0.5749	< 0.0001	4712
472	LUZP1	0.5749	< 0.0001	4712
473	KERA	0.5746	< 0.0001	4712
474	DCLK2	0.5744	< 0.0001	4712
475	DGKI	0.5737	< 0.0001	4712
476	ITPRIP	0.5731	< 0.0001	4712
477	HSPB2	0.5729	< 0.0001	4712
478	LINC01711	0.5726	< 0.0001	1034
479	ABCA6	0.5725	< 0.0001	4712
480	PLAC9	0.5724	< 0.0001	4712
481	FGF16	0.5716	< 0.0001	4712
482	ACTN1	0.5714	< 0.0001	4712
483	NACAD	0.5711	< 0.0001	4712
484	LIX1L	0.5711	< 0.0001	4712
485	PCDHGB7	0.5708	< 0.0001	4712
486	TIE1	0.5702	< 0.0001	4712
487	MXRA7	0.5701	< 0.0001	4712
488	PTPN21	0.57	< 0.0001	3678
489	MITF	0.5698	< 0.0001	4712
490	PID1	0.5694	< 0.0001	4712
491	GJA5	0.5688	< 0.0001	4712
492	HAS2	0.5687	< 0.0001	4712
493	ITGB1	0.5684	< 0.0001	4712
494	C3orf80	0.5681	< 0.0001	4712
495	SNED1	0.5675	< 0.0001	4712
496	IKBIP	0.5675	< 0.0001	4712
497	TGFB1	0.5673	< 0.0001	3678
498	GREM2	0.5672	< 0.0001	4712
499	BCL6B	0.5672	< 0.0001	4712
500	CCN1	0.567	< 0.0001	4712
501	MIR99AHG	0.566	< 0.0001	4307
502	NAALADL1	0.566	< 0.0001	4712
503	PCDHGA9	0.566	< 0.0001	4712
504	KCNMB4	0.5651	< 0.0001	4712
505	WDR86	0.565	< 0.0001	4712
506	CD276	0.5649	< 0.0001	4712
507	CORIN	0.5647	< 0.0001	4712
508	PLSCR4	0.5642	< 0.0001	4712
509	MAP4K4	0.5641	< 0.0001	4712
510	AKT3	0.564	< 0.0001	4712
511	RPS6KA2	0.5635	< 0.0001	4712
512	EMP1	0.5634	< 0.0001	4712
513	ACVR1	0.5634	< 0.0001	4712
514	SH3D19	0.5629	< 0.0001	4712
515	FMNL3	0.5628	< 0.0001	4712
516	NTNG2	0.5627	< 0.0001	4712
517	CDH23	0.5627	< 0.0001	4712
518	GPR153	0.5613	< 0.0001	4712
519	NLGN2	0.5611	< 0.0001	4712
520	TSPAN11	0.5607	< 0.0001	4712
521	SYNE1	0.5605	< 0.0001	4712
522	GNG2	0.5605	< 0.0001	4712
523	ARSB	0.5603	< 0.0001	4712
524	NBL1	0.5597	< 0.0001	4712
525	RNF144A-AS1	0.5594	< 0.0001	4307
526	AHNAK2	0.5591	< 0.0001	4712
527	TGFB3	0.5586	< 0.0001	4712
528	TLN1	0.5585	< 0.0001	4712
529	CYB5R3	0.5585	< 0.0001	4712
530	ARL4C	0.5584	< 0.0001	4712
531	LDB2	0.5582	< 0.0001	4712
532	MIR22HG	0.5579	< 0.0001	4307
533	RFX8	0.5579	< 0.0001	4712
534	P3H3	0.5574	< 0.0001	4712
535	ENTPD1	0.5573	< 0.0001	4712
536	WWTR1	0.5571	< 0.0001	4712
537	KCTD12	0.5568	< 0.0001	4712
538	STARD9	0.5567	< 0.0001	4712
539	ARHGEF25	0.5562	< 0.0001	4712
540	IGFBP6	0.5561	< 0.0001	4712
541	LHFPL2	0.5553	< 0.0001	4712
542	NRG1	0.5546	< 0.0001	4712
543	NEGR1	0.5542	< 0.0001	4712
544	GRASP	0.5538	< 0.0001	4712
545	ANK2	0.5532	< 0.0001	4712
546	TSHZ2	0.5529	< 0.0001	4712
547	PLA2G5	0.5527	< 0.0001	4712
548	PPFIBP1	0.5524	< 0.0001	4712
549	BHLHE22	0.5522	< 0.0001	4712
550	OXT	0.552	< 0.0001	4712
551	COMP	0.5519	< 0.0001	4712
552	SYT11	0.5515	< 0.0001	4712
553	AOC3	0.5514	< 0.0001	4712
554	ZNF300P1	0.5513	< 0.0001	4307
555	TBC1D2B	0.5508	< 0.0001	4712
556	PTPRG	0.5504	< 0.0001	4712
557	TM6SF2	0.5501	< 0.0001	4712
558	OAF	0.55	< 0.0001	4712
559	GLIPR1	0.5499	< 0.0001	4712
560	WTIP	0.5495	< 0.0001	4712
561	RBMS2	0.549	< 0.0001	4712
562	GEM	0.5489	< 0.0001	4712
563	GSN	0.5489	< 0.0001	4712
564	SPHK1	0.5488	< 0.0001	4712
565	SHANK1	0.5487	< 0.0001	4712
566	CACNA2D1	0.5485	< 0.0001	4712
567	SLC36A1	0.5484	< 0.0001	4712
568	GULP1	0.5483	< 0.0001	4712
569	GGT5	0.5482	< 0.0001	4712
570	TAX1BP3	0.5481	< 0.0001	4712
571	PMP22	0.5477	< 0.0001	4712
572	RUSC2	0.5475	< 0.0001	4712
573	PLAGL1	0.5472	< 0.0001	4712
574	CAPN5	0.5471	< 0.0001	4712
575	FAM20A	0.547	< 0.0001	4712
576	VCL	0.547	< 0.0001	4712
577	C8orf88	0.5467	< 0.0001	4307
578	PMEPA1	0.5467	< 0.0001	4712
579	KCTD10	0.5463	< 0.0001	4712
580	F10	0.5452	< 0.0001	4712
581	CSMD2	0.545	< 0.0001	4712
582	HAND2-AS1	0.5449	< 0.0001	4307
583	PLAU	0.5447	< 0.0001	4712
584	GPNMB	0.5445	< 0.0001	4712
585	RBMS1	0.5442	< 0.0001	4712
586	GSDME	0.5439	< 0.0001	4712
587	LPAR1	0.5436	< 0.0001	4712
588	TMEM246	0.5435	< 0.0001	4712
589	FOXP2	0.5433	< 0.0001	4712
590	LRIG3	0.5426	< 0.0001	4712
591	BEAN1	0.5423	< 0.0001	4712
592	XYLT1	0.5422	< 0.0001	4712
593	AVPR1A	0.5417	< 0.0001	4712
594	HMGA2-AS1	0.5413	< 0.0001	1034
595	SHISAL1	0.5411	< 0.0001	4712
596	EVA1A	0.5405	< 0.0001	4712
597	LSP1	0.5395	< 0.0001	4712
598	EMP3	0.5393	< 0.0001	4712
599	ERG	0.5383	< 0.0001	4712
600	PDE3A	0.5383	< 0.0001	4712
601	CARD6	0.538	< 0.0001	4712
602	ROBO4	0.5379	< 0.0001	4712
603	TSPAN2	0.537	< 0.0001	4712
604	OGN	0.5366	< 0.0001	4712
605	KLF7	0.5355	< 0.0001	4712
606	TMEM43	0.535	< 0.0001	4712
607	MYH9	0.5348	< 0.0001	4712
608	IL1R1	0.5346	< 0.0001	4712
609	KCNJ15	0.5344	< 0.0001	4712
610	YPEL4	0.5343	< 0.0001	4712
611	FAM126A	0.5335	< 0.0001	4712
612	ITGB5	0.533	< 0.0001	4712
613	MMP23B	0.533	< 0.0001	4712
614	GPX7	0.5328	< 0.0001	4712
615	ANKRD6	0.5317	< 0.0001	4712
616	FST	0.5314	< 0.0001	4712
617	TSSC2	0.53	< 0.0001	1034
618	KLKP1	0.5293	< 0.0001	4307
619	METTL24	0.5293	< 0.0001	4712
620	THSD1	0.5291	< 0.0001	4712
621	LINC00922	0.5288	< 0.0001	4307
622	NALCN	0.5286	< 0.0001	4712
623	ZYX	0.5283	< 0.0001	4712
624	RAB7B	0.5282	< 0.0001	4307
625	PLEKHG2	0.528	< 0.0001	4712
626	ADAMTSL1	0.5276	< 0.0001	4712
627	PRELP	0.5276	< 0.0001	4712
628	WIPF1	0.5275	< 0.0001	4712
629	PARVA	0.5274	< 0.0001	4712
630	DIO2	0.5266	< 0.0001	4712
631	PCDHB18P	0.5265	< 0.0001	4307
632	DRD4	0.5264	< 0.0001	4712
633	LIMS3-LOC440895	0.5262	< 0.0001	3273
634	HTR2B	0.5262	< 0.0001	4712
635	SGMS2	0.526	< 0.0001	4712
636	APCDD1	0.5258	< 0.0001	4712
637	FRMD6	0.5257	< 0.0001	4712
638	MMP16	0.5255	< 0.0001	4712
639	KANK4	0.5254	< 0.0001	4712
640	MYLK	0.5253	< 0.0001	4712
641	MAP4	0.5253	< 0.0001	4712
642	LAMA1	0.5252	< 0.0001	4712
643	ALDH1A2	0.5242	< 0.0001	4712
644	BOC	0.5237	< 0.0001	4712
645	GJB2	0.5235	< 0.0001	4712
646	BACE1	0.5224	< 0.0001	4712
647	TPM4	0.522	< 0.0001	4712
648	TLL2	0.5219	< 0.0001	4712
649	TLN2	0.5218	< 0.0001	4712
650	CDH5	0.5217	< 0.0001	4712
651	PTGIS	0.5213	< 0.0001	4712
652	CAMK2A	0.5213	< 0.0001	4712
653	CHST11	0.5211	< 0.0001	4712
654	FGF18	0.5208	< 0.0001	4712
655	LGI2	0.5204	< 0.0001	4712
656	AFAP1	0.5204	< 0.0001	4712
657	ADAMTSL2	0.5203	< 0.0001	4712
658	LMCD1	0.5203	< 0.0001	4712
659	PCDHB15	0.5203	< 0.0001	4712
660	SLFN11	0.5202	< 0.0001	4712
661	NUDT11	0.5198	< 0.0001	4712
662	CPNE8	0.5198	< 0.0001	4712
663	MMP3	0.5197	< 0.0001	4712
664	ANGPTL1	0.5196	< 0.0001	4712
665	RAB23	0.5194	< 0.0001	4712
666	CRTAP	0.5193	< 0.0001	4712
667	LINC01352	0.5192	< 0.0001	1034
668	HEYL	0.5191	< 0.0001	4712
669	PAM	0.5191	< 0.0001	4712
670	GYPC	0.5184	< 0.0001	4712
671	AKAP13	0.5177	< 0.0001	4712
672	SKI	0.5176	< 0.0001	4712
673	AFAP1L1	0.5174	< 0.0001	4712
674	PTPRD-AS1	0.5173	< 0.0001	1034
675	FYN	0.5167	< 0.0001	4712
676	LRCH1	0.5162	< 0.0001	4712
677	PCDHGB6	0.5155	< 0.0001	4712
678	RGS17	0.5146	< 0.0001	4712
679	PDGFC	0.5144	< 0.0001	4712
680	MYH13	0.514	< 0.0001	4712
681	LOC100506022	0.5137	< 0.0001	3273
682	EBF3	0.5136	< 0.0001	4712
683	TACC1	0.5133	< 0.0001	4712
684	ACSL4	0.5128	< 0.0001	4712
685	PTPRM	0.5128	< 0.0001	4712
686	H6PD	0.5126	< 0.0001	4712
687	MDGA1	0.5126	< 0.0001	4712
688	ZNF532	0.5121	< 0.0001	4712
689	CYP11A1	0.5117	< 0.0001	4712
690	CREB5	0.5115	< 0.0001	4712
691	DPYSL2	0.5113	< 0.0001	4712
692	HOXA3	0.5108	< 0.0001	4712
693	QKI	0.5107	< 0.0001	4712
694	CDC42EP5	0.5104	< 0.0001	4712
695	UNC5B	0.5103	< 0.0001	4712
696	HABP4	0.5099	< 0.0001	4712
697	HAS2-AS1	0.5095	< 0.0001	4307
698	CD200	0.5091	< 0.0001	4712
699	GRP	0.5086	< 0.0001	4712
700	NKX3-2	0.5084	< 0.0001	4712
701	PGF	0.5083	< 0.0001	4712
702	PRDM5	0.5083	< 0.0001	4712
703	ATP10A	0.5082	< 0.0001	4712
704	HLX	0.508	< 0.0001	4712
705	ABCA9	0.5077	< 0.0001	4712
706	C1QTNF7	0.5075	< 0.0001	4712
707	RIN2	0.5074	< 0.0001	4712
708	CELF2	0.5071	< 0.0001	4712
709	ADAMTS10	0.5069	< 0.0001	4712
710	FHAD1	0.5068	< 0.0001	4712
711	IGF1	0.506	< 0.0001	4712
712	KCNA6	0.5059	< 0.0001	3678
713	CES1	0.5059	< 0.0001	4712
714	SPRY1	0.5052	< 0.0001	4712
715	IGF2-AS	0.5051	< 0.0001	4307
716	CACNA1G	0.5049	< 0.0001	4712
717	CPXM2	0.5049	< 0.0001	4712
718	ACTA2-AS1	0.5044	< 0.0001	1034
719	CNTN1	0.5036	< 0.0001	4712
720	ADAM19	0.5031	< 0.0001	4712
721	MAB21L1	0.503	< 0.0001	4712
722	PLPP3	0.5029	< 0.0001	4712
723	CHST3	0.5025	< 0.0001	4712
724	SCN2B	0.5023	< 0.0001	4712
725	POGLUT3	0.5021	< 0.0001	4712
726	ESAM	0.5019	< 0.0001	4712
727	CNTNAP1	0.5019	< 0.0001	4712
728	KLHL4	0.5017	< 0.0001	4712
729	SERPINE2	0.5013	< 0.0001	4712
730	TGFBI	0.5012	< 0.0001	4712
731	ARHGAP1	0.5011	< 0.0001	4712
732	CFI	0.501	< 0.0001	4712
733	DMGDH	0.5008	< 0.0001	4712
734	SMTN	0.5006	< 0.0001	4712
735	PLTP	0.5004	< 0.0001	4712
736	PELI2	0.4997	< 0.0001	4712
737	MSX1	0.4997	< 0.0001	4712
738	PTPN14	0.4994	< 0.0001	4712
739	HSPB7	0.4993	< 0.0001	4712
740	DSEL	0.4986	< 0.0001	4712
741	HOXA4	0.4985	< 0.0001	4712
742	HS3ST3A1	0.4984	< 0.0001	4712
743	SULF1	0.4983	< 0.0001	4712
744	OLFM2	0.4978	< 0.0001	4712
745	CCDC3	0.4969	< 0.0001	4712
746	JAZF1	0.4966	< 0.0001	4712
747	EDIL3	0.4966	< 0.0001	4712
748	ENPEP	0.4966	< 0.0001	4712
749	RAI14	0.4965	< 0.0001	4712
750	FUT11	0.4959	< 0.0001	4712
751	SPATS2L	0.4958	< 0.0001	4712
752	IL17D	0.4952	< 0.0001	4712
753	KIAA1755	0.4945	< 0.0001	4712
754	PYGO1	0.4933	< 0.0001	4712
755	PDE10A	0.4931	< 0.0001	4712
756	EPB41L2	0.4924	< 0.0001	4712
757	TNFRSF1A	0.4924	< 0.0001	4712
758	PURG	0.4921	< 0.0001	4712
759	SLC17A7	0.492	< 0.0001	4712
760	H19	0.492	< 0.0001	4307
761	ARL10	0.4918	< 0.0001	4712
762	RCBTB2	0.4917	< 0.0001	4712
763	MICAL2	0.4909	< 0.0001	4712
764	RGS4	0.4908	< 0.0001	4712
765	LRFN5	0.4905	< 0.0001	4712
766	DIPK2B	0.4905	< 0.0001	4712
767	HSPB6	0.4903	< 0.0001	4712
768	CPED1	0.4899	< 0.0001	4712
769	DZIP1L	0.4894	< 0.0001	4712
770	DOCK11	0.4893	< 0.0001	4712
771	SNX29	0.4892	< 0.0001	4712
772	ANGPT2	0.4892	< 0.0001	4712
773	ADGRF5	0.4892	< 0.0001	4712
774	GDF6	0.4889	< 0.0001	4712
775	ANKRD53	0.4888	< 0.0001	4712
776	KCNJ12	0.4888	< 0.0001	4712
777	PCDH12	0.4884	< 0.0001	4712
778	PTK7	0.4883	< 0.0001	4712
779	PRICKLE2	0.4882	< 0.0001	4712
780	HGF	0.488	< 0.0001	4712
781	PCDHGA3	0.4879	< 0.0001	4712
782	ROR2	0.4879	< 0.0001	4712
783	GLG1	0.4876	< 0.0001	4712
784	COL11A1	0.4876	< 0.0001	4712
785	KIAA1549L	0.4874	< 0.0001	4712
786	EML1	0.4874	< 0.0001	4712
787	IGFBP7-AS1	0.487	< 0.0001	4307
788	TNN	0.4869	< 0.0001	4712
789	DEPDC7	0.4869	< 0.0001	4712
790	FILIP1	0.4868	< 0.0001	4712
791	HOXD9	0.4864	< 0.0001	4712
792	B3GNT9	0.4863	< 0.0001	4712
793	KCNS2	0.4861	< 0.0001	4712
794	PECAM1	0.4861	< 0.0001	4307
795	MOXD1	0.4855	< 0.0001	4712
796	LAMP5	0.4852	< 0.0001	4712
797	COL4A2	0.4851	< 0.0001	4712
798	MMP11	0.4851	< 0.0001	4712
799	RASL12	0.485	< 0.0001	4712
800	SNCAIP	0.4849	< 0.0001	4712
801	DOK5	0.4849	< 0.0001	4712
802	COL7A1	0.4847	< 0.0001	4712
803	PRPH2	0.4845	< 0.0001	4712
804	NOTCH3	0.4844	< 0.0001	4712
805	SYPL2	0.4841	< 0.0001	4712
806	VWF	0.4839	< 0.0001	4712
807	PNMA8B	0.4838	< 0.0001	4712
808	PRRG3	0.4838	< 0.0001	4712
809	SMAD9	0.4836	< 0.0001	4712
810	CD34	0.4836	< 0.0001	4712
811	RGL1	0.4835	< 0.0001	4712
812	SYNE3	0.4834	< 0.0001	4712
813	SLC39A13	0.4833	< 0.0001	4712
814	NCKAP5L	0.4832	< 0.0001	4712
815	PXDC1	0.4829	< 0.0001	4712
816	XPNPEP2	0.4829	< 0.0001	4712
817	CYP2U1	0.4828	< 0.0001	4712
818	EGFLAM	0.4825	< 0.0001	4712
819	ARAP3	0.4823	< 0.0001	4712
820	SOX7	0.4822	< 0.0001	4712
821	CLIC4	0.4816	< 0.0001	4712
822	ATXN1	0.4816	< 0.0001	4712
823	ST8SIA2	0.4804	< 0.0001	4712
824	MAP7D3	0.4803	< 0.0001	4712
825	PLSCR3	0.48	< 0.0001	4712
826	SHF	0.4791	< 0.0001	4712
827	TTC28	0.4788	< 0.0001	4712
828	LINC00312	0.4786	< 0.0001	3273
829	RPLP0P2	0.478	< 0.0001	4307
830	BCAT1	0.478	< 0.0001	4712
831	GLIPR2	0.4776	< 0.0001	4712
832	COX7A1	0.4776	< 0.0001	4712
833	ZMAT3	0.4769	< 0.0001	4712
834	CPNE2	0.4769	< 0.0001	4712
835	IGFBP3	0.4769	< 0.0001	4712
836	CLDN5	0.4767	< 0.0001	4712
837	PLK3	0.4766	< 0.0001	4712
838	TNC	0.4762	< 0.0001	4712
839	ITIH5	0.4761	< 0.0001	4712
840	FAM20C	0.4761	< 0.0001	4712
841	ZC3H12B	0.4753	< 0.0001	4712
842	MFGE8	0.4749	< 0.0001	4712
843	COLEC12	0.4748	< 0.0001	4712
844	MMP27	0.4748	< 0.0001	4712
845	MCAM	0.4747	< 0.0001	3678
846	VASH1	0.4742	< 0.0001	4712
847	MYO1D	0.4742	< 0.0001	4712
848	SHISA6	0.4733	< 0.0001	4712
849	CALHM2	0.4724	< 0.0001	4712
850	ADCYAP1R1	0.4723	< 0.0001	4712
851	TSPAN4	0.4722	< 0.0001	4712
852	ABL1	0.4722	< 0.0001	4712
853	IL4R	0.4713	< 0.0001	4712
854	VSNL1	0.4709	< 0.0001	4712
855	PRND	0.4707	< 0.0001	4712
856	PDZRN3	0.4706	< 0.0001	4712
857	PDLIM4	0.4703	< 0.0001	4712
858	PLEKHG1	0.4698	< 0.0001	4712
859	PLPPR4	0.4697	< 0.0001	4712
860	NUDT10	0.4696	< 0.0001	4712
861	WTAPP1	0.4693	< 0.0001	4307
862	PHYHIP	0.4692	< 0.0001	4712
863	SHE	0.4688	< 0.0001	4712
864	DYRK2	0.4687	< 0.0001	4712
865	LDLRAD2	0.4684	< 0.0001	4712
866	JDP2	0.4684	< 0.0001	4712
867	PABPC4L	0.4679	< 0.0001	4712
868	PCDHGA6	0.4679	< 0.0001	4712
869	SALL4	0.4674	< 0.0001	4712
870	ADGRL4	0.4674	< 0.0001	4712
871	ILK	0.4673	< 0.0001	4712
872	ZFP36L1	0.4671	< 0.0001	4712
873	IGSF10	0.467	< 0.0001	4712
874	WDR81	0.4661	< 0.0001	4712
875	ANKH	0.4658	< 0.0001	4712
876	FSCN1	0.4657	< 0.0001	4712
877	CLEC14A	0.4656	< 0.0001	4712
878	ADARB1	0.4656	< 0.0001	4712
879	MAP1LC3C	0.4656	< 0.0001	4712
880	OLFML2A	0.4655	< 0.0001	4712
881	SUGCT	0.4651	< 0.0001	4712
882	DMRT2	0.4651	< 0.0001	4712
883	KLF12	0.4647	< 0.0001	4712
884	ARHGEF15	0.4647	< 0.0001	4712
885	IGFBP4	0.4645	< 0.0001	4712
886	CTIF	0.4643	< 0.0001	4712
887	ENG	0.4642	< 0.0001	4712
888	KCNJ2	0.4637	< 0.0001	4712
889	PCDHB11	0.4636	< 0.0001	4712
890	CH25H	0.4635	< 0.0001	4712
891	PLN	0.4635	< 0.0001	4712
892	PEAR1	0.4634	< 0.0001	4712
893	HSD17B11	0.4633	< 0.0001	4712
894	PITX2	0.4633	< 0.0001	4712
895	FXYD6	0.4632	< 0.0001	4712
896	PALM2-AKAP2	0.4628	< 0.0001	4712
897	TMEM255B	0.4626	< 0.0001	4712
898	ROBO1	0.4625	< 0.0001	4712
899	MAP1B	0.4624	< 0.0001	4712
900	ISLR2	0.4617	< 0.0001	4712
901	CHST6	0.4616	< 0.0001	4712
902	ARHGAP6	0.4614	< 0.0001	4712
903	FAM225B	0.4612	< 0.0001	4307
904	ABI3BP	0.4612	< 0.0001	4712
905	WNT5B	0.4606	< 0.0001	4712
906	KIAA0355	0.4605	< 0.0001	4712
907	C11orf53	0.4605	< 0.0001	4712
908	SHROOM4	0.4598	< 0.0001	4712
909	ATP8B2	0.4597	< 0.0001	4712
910	KCNA1	0.4591	< 0.0001	4712
911	NR2F1	0.4589	< 0.0001	4712
912	MGAT1	0.4589	< 0.0001	4712
913	STX2	0.4587	< 0.0001	4712
914	PRKCA	0.4587	< 0.0001	4712
915	PLEKHM2	0.4585	< 0.0001	4712
916	DEPP1	0.458	< 0.0001	4712
917	TMEM130	0.458	< 0.0001	4712
918	IFI16	0.4578	< 0.0001	4712
919	GAS1RR	0.4577	< 0.0001	1034
920	PRDM1	0.4576	< 0.0001	4712
921	RNF122	0.4572	< 0.0001	4712
922	LINC01589	0.457	< 0.0001	1034
923	CHL1	0.4569	< 0.0001	4712
924	MAP3K3	0.4568	< 0.0001	4712
925	GABRB2	0.4568	< 0.0001	4712
926	CCDC102A	0.4567	< 0.0001	4712
927	EGR1	0.4566	< 0.0001	4712
928	SULF2	0.4561	< 0.0001	4712
929	TCF7L2	0.456	< 0.0001	4712
930	DLL4	0.4558	< 0.0001	4712
931	SLC35B4	0.4558	< 0.0001	4712
932	ITGA8	0.4554	< 0.0001	4712
933	TEAD1	0.4553	< 0.0001	4712
934	C11orf96	0.4552	< 0.0001	4712
935	RGCC	0.4551	< 0.0001	4712
936	LBH	0.4551	< 0.0001	4712
937	WLS	0.4542	< 0.0001	4712
938	FGD5	0.454	< 0.0001	4712
939	OSMR	0.4539	< 0.0001	4712
940	'SEPTIN8	0.4539	< 0.0001	4712
941	MRAS	0.4537	< 0.0001	4712
942	SSH1	0.4535	< 0.0001	4712
943	EPAS1	0.453	< 0.0001	4712
944	KLHL29	0.4529	< 0.0001	4712
945	LOC728392	0.4527	< 0.0001	3678
946	ACVR2A	0.4526	< 0.0001	4712
947	MSN	0.4524	< 0.0001	4712
948	PDLIM3	0.4522	< 0.0001	4712
949	ANO6	0.4522	< 0.0001	4712
950	TFPI	0.452	< 0.0001	4712
951	TGFB2	0.4519	< 0.0001	4712
952	ALDH1A1	0.4518	< 0.0001	4712
953	PDE1A	0.4517	< 0.0001	4712
954	SPSB4	0.4512	< 0.0001	4712
955	GNAL	0.4512	< 0.0001	4712
956	DIRC1	0.4511	< 0.0001	4712
957	SLC2A3	0.451	< 0.0001	4712
958	FAM43A	0.4508	< 0.0001	4712
959	THBS1	0.4507	< 0.0001	4712
960	MMRN2	0.4505	< 0.0001	4712
961	LINC01119	0.4503	< 0.0001	4307
962	CPEB1	0.4502	< 0.0001	4712
963	HOXA11	0.4502	< 0.0001	4712
964	MDFIC	0.4502	< 0.0001	4712
965	AOPEP	0.45	< 0.0001	4712
966	S100A4	0.4499	< 0.0001	4712
967	MMP13	0.4497	< 0.0001	4712
968	RASGRP4	0.4495	< 0.0001	4712
969	BICD1	0.449	< 0.0001	4712
970	FBLN7	0.449	< 0.0001	4712
971	HOXA10	0.4489	< 0.0001	4712
972	COL4A1	0.4487	< 0.0001	4712
973	SEMA3A	0.4487	< 0.0001	4712
974	TNFRSF10D	0.4485	< 0.0001	4712
975	ADGRL2	0.4484	< 0.0001	4712
976	LOC100507156	0.4484	< 0.0001	3273
977	TLE4	0.4481	< 0.0001	4712
978	MAMDC2	0.4473	< 0.0001	4712
979	KIF26A	0.4472	< 0.0001	4712
980	PPM1F	0.4472	< 0.0001	4712
981	LTBP1	0.4471	< 0.0001	4712
982	SCT	0.447	< 0.0001	4712
983	GUCY1B1	0.4466	< 0.0001	4712
984	SLC16A7	0.4466	< 0.0001	4712
985	LTBP4	0.4462	< 0.0001	4712
986	AMPH	0.4462	< 0.0001	4712
987	GPR85	0.4461	< 0.0001	4712
988	ETS1	0.4461	< 0.0001	4712
989	LPAR4	0.446	< 0.0001	4712
990	HMCN2	0.446	< 0.0001	1034
991	INKA1	0.4458	< 0.0001	4712
992	PLXNA4	0.4458	< 0.0001	4712
993	DBX2	0.4457	< 0.0001	4712
994	MAML2	0.4456	< 0.0001	4712
995	ADGRD1	0.4456	< 0.0001	4712
996	FBLIM1	0.4455	< 0.0001	4712
997	CYP26B1	0.4454	< 0.0001	4712
998	TCEAL9	0.4453	< 0.0001	4712
999	MINAR1	0.445	< 0.0001	4712
1000	LPCAT2	0.4446	< 0.0001	4712
1001	CDO1	0.4437	< 0.0001	4712
1002	CDR1	0.4436	< 0.0001	4712
1003	CCDC184	0.4435	< 0.0001	4712
1004	TNFRSF19	0.4434	< 0.0001	4712
1005	WSCD1	0.4433	< 0.0001	4712
1006	RASSF2	0.4432	< 0.0001	4712
1007	GPR68	0.4431	< 0.0001	4712
1008	AMOTL2	0.4431	< 0.0001	4712
1009	C10orf55	0.4431	< 0.0001	4712
1010	RNF217	0.443	< 0.0001	4712
1011	RBFOX2	0.443	< 0.0001	4712
1012	HIVEP2	0.4427	< 0.0001	4712
1013	COL6A6	0.4426	< 0.0001	4712
1014	F2RL2	0.4424	< 0.0001	4712
1015	KLF6	0.4424	< 0.0001	4712
1016	NPR1	0.4421	< 0.0001	4712
1017	ZNF365	0.4421	< 0.0001	4712
1018	FAT1	0.442	< 0.0001	4712
1019	LY6H	0.442	< 0.0001	4712
1020	CDH6	0.4419	< 0.0001	4712
1021	PRCD	0.4419	< 0.0001	4712
1022	GPR161	0.4418	< 0.0001	4712
1023	NOTCH4	0.4416	< 0.0001	4712
1024	FAM49A	0.4415	< 0.0001	4712
1025	KLF10	0.4414	< 0.0001	4712
1026	CSGALNACT1	0.4405	< 0.0001	4712
1027	ALPK2	0.4399	< 0.0001	4712
1028	FAM89A	0.4398	< 0.0001	4712
1029	CEMIP	0.4395	< 0.0001	4712
1030	PREX2	0.4394	< 0.0001	4712
1031	C20orf194	0.4393	< 0.0001	4712
1032	GPRASP1	0.439	< 0.0001	4712
1033	EEPD1	0.439	< 0.0001	4712
1034	INSRR	0.4389	< 0.0001	4712
1035	SOX17	0.4388	< 0.0001	4712
1036	MYCT1	0.4387	< 0.0001	4712
1037	GADD45B	0.4386	< 0.0001	4712
1038	LIMS1	0.4386	< 0.0001	4712
1039	GAL3ST4	0.4385	< 0.0001	4712
1040	GPIHBP1	0.4383	< 0.0001	4712
1041	DIP2C	0.4382	< 0.0001	4712
1042	HOXA-AS2	0.4379	< 0.0001	1034
1043	DAAM2	0.4377	< 0.0001	4712
1044	RAB31	0.4377	< 0.0001	4712
1045	ARHGEF10	0.437	< 0.0001	4712
1046	KIF7	0.4369	< 0.0001	4712
1047	DPY19L1	0.4368	< 0.0001	4712
1048	MEX3B	0.4367	< 0.0001	4712
1049	ABCA8	0.4366	< 0.0001	4712
1050	AQP1	0.4364	< 0.0001	4712
1051	EBF2	0.4363	< 0.0001	4712
1052	GSTM5	0.436	< 0.0001	4712
1053	TMEM59L	0.4359	< 0.0001	4712
1054	ZFP92	0.4357	< 0.0001	4712
1055	MEOX2	0.4356	< 0.0001	4712
1056	OSR2	0.4356	< 0.0001	4712
1057	MYO1B	0.4353	< 0.0001	4712
1058	GAP43	0.4352	< 0.0001	4712
1059	FAS	0.435	< 0.0001	4712
1060	ITGAV	0.4349	< 0.0001	4712
1061	MPRIP	0.4349	< 0.0001	4712
1062	CNPY4	0.4343	< 0.0001	4712
1063	BHLHE41	0.4342	< 0.0001	4712
1064	MICU3	0.4341	< 0.0001	4712
1065	ANKRD65	0.434	< 0.0001	4712
1066	EMILIN2	0.4338	< 0.0001	4712
1067	KIAA0754	0.4337	< 0.0001	3678
1068	ECSCR	0.4336	< 0.0001	4712
1069	DPYD	0.4333	< 0.0001	4712
1070	CD55	0.4333	< 0.0001	4712
1071	DOK6	0.4333	< 0.0001	4712
1072	PLAUR	0.4331	< 0.0001	4712
1073	CRYBG3	0.433	< 0.0001	4307
1074	PLEKHO2	0.4329	< 0.0001	4712
1075	PPP1R15A	0.432	< 0.0001	4712
1076	TLR4	0.4319	< 0.0001	4712
1077	TNFSF4	0.4318	< 0.0001	4712
1078	ALDH1B1	0.4316	< 0.0001	4712
1079	CDH13	0.4315	< 0.0001	4712
1080	HOXA7	0.4313	< 0.0001	4712
1081	SGCE	0.4311	< 0.0001	4712
1082	RUNX1	0.431	< 0.0001	4712
1083	A2M	0.4306	< 0.0001	4712
1084	ADAMTS9	0.4305	< 0.0001	4712
1085	IL11RA	0.4305	< 0.0001	4712
1086	FAM13C	0.4298	< 0.0001	4712
1087	EFNB1	0.4293	< 0.0001	4712
1088	PDGFA	0.4293	< 0.0001	4712
1089	TEK	0.4287	< 0.0001	4712
1090	NKAIN4	0.4284	< 0.0001	4712
1091	HTR7	0.4277	< 0.0001	4712
1092	CYP1B1	0.4272	< 0.0001	4712
1093	RTL8C	0.427	< 0.0001	4712
1094	SNCA	0.4269	< 0.0001	4712
1095	PDE2A	0.4268	< 0.0001	4712
1096	ADAMTS9-AS2	0.4267	< 0.0001	4307
1097	FIGNL2	0.4263	< 0.0001	4712
1098	SCN4B	0.426	< 0.0001	4712
1099	HOXA1	0.426	< 0.0001	4712
1100	FXYD1	0.426	< 0.0001	4712
1101	NDNF	0.4258	< 0.0001	4712
1102	BACH1	0.4257	< 0.0001	4712
1103	CTSG	0.4256	< 0.0001	4712
1104	FSTL3	0.4256	< 0.0001	4712
1105	TBX2	0.4252	< 0.0001	4712
1106	SNHG18	0.4251	< 0.0001	4307
1107	PRKG1-AS1	0.4247	< 0.0001	4307
1108	MEF2C	0.4247	< 0.0001	4712
1109	LEPROT	0.4244	< 0.0001	4712
1110	CSRP2	0.4243	< 0.0001	4712
1111	GJC2	0.4243	< 0.0001	4712
1112	EGFR	0.4243	< 0.0001	4712
1113	PCDHB7	0.424	< 0.0001	4712
1114	MOB3B	0.4235	< 0.0001	4712
1115	NHS	0.4229	< 0.0001	4712
1116	ARHGAP10	0.4227	< 0.0001	4712
1117	CACHD1	0.4226	< 0.0001	4712
1118	CNTN4	0.4225	< 0.0001	4712
1119	A4GALT	0.4224	< 0.0001	4712
1120	CEMIP2	0.4223	< 0.0001	4712
1121	PCDHB14	0.4223	< 0.0001	4712
1122	SDC2	0.4221	< 0.0001	4712
1123	THBS4	0.4216	< 0.0001	4712
1124	ACKR3	0.4216	< 0.0001	4712
1125	ANXA5	0.4214	< 0.0001	4712
1126	TMEM35A	0.4214	< 0.0001	4712
1127	PRNP	0.4214	< 0.0001	4712
1128	ARID5B	0.4212	< 0.0001	4712
1129	PCSK7	0.4212	< 0.0001	4712
1130	EGR2	0.4212	< 0.0001	4712
1131	MGARP	0.4209	< 0.0001	4712
1132	CCN3	0.4209	< 0.0001	4712
1133	DUSP7	0.4206	< 0.0001	4712
1134	APCDD1L	0.4204	< 0.0001	4712
1135	ZNF668	0.4204	< 0.0001	4712
1136	AOX1	0.4201	< 0.0001	4712
1137	FAM124B	0.4199	< 0.0001	4712
1138	NRXN2	0.4197	< 0.0001	4712
1139	CPN2	0.4197	< 0.0001	4712
1140	BAG2	0.4197	< 0.0001	4712
1141	TMEM200C	0.4197	< 0.0001	4712
1142	CARMN	0.4196	< 0.0001	1034
1143	TNS3	0.4194	< 0.0001	4712
1144	TMEM47	0.4193	< 0.0001	4712
1145	TNFSF12	0.4193	< 0.0001	4712
1146	VEGFB	0.4192	< 0.0001	4712
1147	ID1	0.4187	< 0.0001	4712
1148	PLPP1	0.4187	< 0.0001	4712
1149	ATP10D	0.4183	< 0.0001	4712
1150	ADCY7	0.4181	< 0.0001	4712
1151	SIGLEC17P	0.4179	< 0.0001	4307
1152	C1QTNF4	0.4178	< 0.0001	4712
1153	PLVAP	0.4178	< 0.0001	4712
1154	THSD7A	0.4177	< 0.0001	4712
1155	TNXB	0.4176	< 0.0001	4712
1156	LY96	0.4176	< 0.0001	4712
1157	MMD	0.4175	< 0.0001	4712
1158	GALNT10	0.4174	< 0.0001	4712
1159	BICD2	0.4173	< 0.0001	4712
1160	EPDR1	0.4172	< 0.0001	4712
1161	TPSAB1	0.4171	< 0.0001	4712
1162	HOXC6	0.4166	< 0.0001	4712
1163	GUCY1A2	0.4163	< 0.0001	4712
1164	PHACTR2	0.4161	< 0.0001	4712
1165	MYADM	0.4159	< 0.0001	4712
1166	NOVA2	0.4158	< 0.0001	4712
1167	TMEM37	0.4158	< 0.0001	4712
1168	TRPC6	0.4154	< 0.0001	4712
1169	SORBS1	0.4153	< 0.0001	4712
1170	DNM3	0.4153	< 0.0001	4712
1171	APLNR	0.4152	< 0.0001	4712
1172	PLBD2	0.4151	< 0.0001	4712
1173	SIRPA	0.4151	< 0.0001	4712
1174	AZIN2	0.4149	< 0.0001	4712
1175	CDKN1C	0.4148	< 0.0001	4712
1176	FRZB	0.4147	< 0.0001	4712
1177	FZD1	0.4138	< 0.0001	4712
1178	FLI1	0.4137	< 0.0001	4712
1179	GRAMD2B	0.4137	< 0.0001	4712
1180	HOXA5	0.4136	< 0.0001	4712
1181	DOK4	0.4131	< 0.0001	4712
1182	PROCR	0.4131	< 0.0001	4712
1183	PHLDA3	0.4123	< 0.0001	4712
1184	SLC22A3	0.4122	< 0.0001	4712
1185	UBTD1	0.4122	< 0.0001	4712
1186	LOC401463	0.4122	< 0.0001	3273
1187	SMO	0.4119	< 0.0001	4712
1188	NKAPL	0.4118	< 0.0001	4712
1189	SCARF1	0.4115	< 0.0001	4712
1190	TRO	0.4115	< 0.0001	4712
1191	PPP1R18	0.4115	< 0.0001	4712
1192	VASN	0.4115	< 0.0001	4712
1193	RAB32	0.4111	< 0.0001	4712
1194	KIAA1217	0.4111	< 0.0001	4712
1195	VAMP5	0.411	< 0.0001	4712
1196	LINC01140	0.4108	< 0.0001	4307
1197	PLA2R1	0.4108	< 0.0001	4712
1198	CORO1C	0.4105	< 0.0001	4712
1199	FMOD	0.4104	< 0.0001	4712
1200	PCDHGC5	0.4101	< 0.0001	4712
1201	KREMEN1	0.41	< 0.0001	3678
1202	C8orf58	0.4098	< 0.0001	4712
1203	FOSL2	0.4096	< 0.0001	4712
1204	LINC01013	0.4092	< 0.0001	4307
1205	RGS16	0.4089	< 0.0001	4712
1206	P2RY1	0.4085	< 0.0001	4712
1207	TGFBR1	0.4083	< 0.0001	4712
1208	S100A3	0.4082	< 0.0001	4712
1209	CTTNBP2NL	0.408	< 0.0001	4712
1210	TP53I3	0.4078	< 0.0001	4712
1211	LGI4	0.4076	< 0.0001	4712
1212	C1QTNF2	0.4075	< 0.0001	4712
1213	ANKRD33B	0.4071	< 0.0001	4712
1214	PRR16	0.4068	< 0.0001	4712
1215	PLCL2	0.4067	< 0.0001	4712
1216	CLEC1A	0.4066	< 0.0001	4712
1217	GPR4	0.4065	< 0.0001	4712
1218	ALDH1A3	0.4061	< 0.0001	4712
1219	OPCML	0.406	< 0.0001	4712
1220	ABCA1	0.4053	< 0.0001	4712
1221	PLEKHA4	0.4052	< 0.0001	4712
1222	CALU	0.4051	< 0.0001	4712
1223	LRP4	0.405	< 0.0001	4712
1224	MCTP1	0.4048	< 0.0001	4712
1225	RGS3	0.4047	< 0.0001	4712
1226	PDGFD	0.4045	< 0.0001	4712
1227	PNMA6A	0.4045	< 0.0001	4712
1228	ALPK3	0.4045	< 0.0001	4712
1229	HSD17B6	0.4043	< 0.0001	4712
1230	CPE	0.4039	< 0.0001	4712
1231	KCND2	0.4038	< 0.0001	4712
1232	WNT5A	0.4036	< 0.0001	4712
1233	FZD2	0.4034	< 0.0001	4712
1234	TMEM132C	0.4033	< 0.0001	4712
1235	CDC14B	0.4031	< 0.0001	4712
1236	LRP12	0.4031	< 0.0001	4712
1237	CDKL1	0.4023	< 0.0001	4712
1238	RASAL2	0.4022	< 0.0001	4712
1239	FLT4	0.4016	< 0.0001	4712
1240	TNNT3	0.4014	< 0.0001	4712
1241	MAP7D1	0.401	< 0.0001	4712
1242	PCDHB4	0.4008	< 0.0001	4712
1243	FAM43B	0.4004	< 0.0001	4712
1244	FREM1	0.4003	< 0.0001	4712
1245	CNN3	0.4001	< 0.0001	4712

## Sheet: ANGPTL3
Table S2 (Continue)
ANGPTL3
Positive correlations with ANGPTL3						Negative correlations with ANGPTL3
#	Gene symbol	Pearson's correlation coefficient	p-value	No. patients		#	Gene symbol	Pearson's correlation coefficient	p-value	No. patients

## Sheet: ANGPTL4
Table S2 (Continue)
ANGPTL4
Positive correlations with ANGPTL4						Negative correlations with ANGPTL4
#	Gene symbol	Pearson's correlation coefficient	p-value	No. patients		#	Gene symbol	Pearson's correlation coefficient	p-value	No. patients
1	PCOLCE2	0.5874	< 0.0001	4712
2	PLIN2	0.5801	< 0.0001	4712
3	ADM	0.5772	< 0.0001	4712
4	G0S2	0.5652	< 0.0001	4712
5	AKR1C1	0.543	< 0.0001	4712
6	SLC19A3	0.5379	< 0.0001	4712
7	GPX3	0.5377	< 0.0001	4712
8	FAM89A	0.5185	< 0.0001	4712
9	LEP	0.5107	< 0.0001	4712
10	AKR1C2	0.4998	< 0.0001	4712
11	SLC7A10	0.493	< 0.0001	4712
12	RBP4	0.4906	< 0.0001	4712
13	CD36	0.4835	< 0.0001	4712
14	MCAM	0.4819	< 0.0001	3678
15	TNMD	0.4799	< 0.0001	4712
16	MRAP	0.4755	< 0.0001	4712
17	PDE1B	0.4746	< 0.0001	4712
18	LPL	0.4745	< 0.0001	4712
19	CRYAB	0.4741	< 0.0001	4712
20	NMB	0.4722	< 0.0001	4712
21	FABP4	0.4687	< 0.0001	4712
22	FOSL1	0.4667	< 0.0001	4712
23	TMEM37	0.4665	< 0.0001	4712
24	IL6	0.4665	< 0.0001	4712
25	CAV2	0.4661	< 0.0001	4712
26	AQP7P1	0.4656	< 0.0001	4307
27	PLIN4	0.4653	< 0.0001	4712
28	MEDAG	0.4633	< 0.0001	4712
29	SAA1	0.4629	< 0.0001	4712
30	NPR1	0.4619	< 0.0001	4712
31	SAA2	0.4609	< 0.0001	4712
32	HSPB7	0.4602	< 0.0001	4712
33	DEPP1	0.4597	< 0.0001	4712
34	CIDEA	0.4596	< 0.0001	4712
35	FHL1	0.4594	< 0.0001	4712
36	TRARG1	0.4578	< 0.0001	4712
37	C14orf180	0.4567	< 0.0001	4712
38	ALDH1L1	0.4562	< 0.0001	4712
39	TUBB6	0.4531	< 0.0001	4712
40	FNDC4	0.4529	< 0.0001	4712
41	RDH5	0.452	< 0.0001	4712
42	ITIH5	0.4509	< 0.0001	4712
43	HEPACAM	0.4496	< 0.0001	4712
44	ADIPOQ	0.4488	< 0.0001	4712
45	GPD1	0.4485	< 0.0001	4712
46	CALB2	0.4482	< 0.0001	4712
47	SNAI1	0.4475	< 0.0001	4712
48	AQP7	0.4463	< 0.0001	4712
49	MRAS	0.4438	< 0.0001	4712
50	KCNIP2	0.4438	< 0.0001	4712
51	ADAMTS9	0.443	< 0.0001	4712
52	CIDEC	0.4426	< 0.0001	4712
53	KIFC3	0.4426	< 0.0001	4712
54	UPP1	0.439	< 0.0001	4712
55	FABP5	0.4378	< 0.0001	4712
56	LVRN	0.4333	< 0.0001	4712
57	ANXA1	0.4333	< 0.0001	4712
58	PLIN1	0.432	< 0.0001	4712
59	SLC29A4	0.4318	< 0.0001	4712
60	LGALS12	0.4316	< 0.0001	4712
61	HCAR2	0.4255	< 0.0001	4712
62	GYG2	0.425	< 0.0001	4712
63	PTX3	0.4225	< 0.0001	4712
64	NRN1	0.4222	< 0.0001	4712
65	GLYAT	0.4218	< 0.0001	4712
66	MMP19	0.4211	< 0.0001	4712
67	ETS2	0.4207	< 0.0001	4712
68	SRPX	0.4207	< 0.0001	4712
69	AOC3	0.4199	< 0.0001	4712
70	MCEMP1	0.4195	< 0.0001	4712
71	LYVE1	0.4175	< 0.0001	4712
72	PXDC1	0.417	< 0.0001	4712
73	MAP7D3	0.4165	< 0.0001	4712
74	ADIPOQ-AS1	0.4162	< 0.0001	4307
75	PRG4	0.4143	< 0.0001	4712
76	C6	0.4133	< 0.0001	4712
77	HP	0.4129	< 0.0001	4712
78	ITPRIP	0.4127	< 0.0001	4712
79	LINC01140	0.4127	< 0.0001	4307
80	TRHDE-AS1	0.4123	< 0.0001	4307
81	FAM20C	0.4105	< 0.0001	4712
82	SPAAR	0.41	< 0.0001	4307
83	NNMT	0.4099	< 0.0001	4712
84	HSPB2	0.4099	< 0.0001	4712
85	GABRE	0.4098	< 0.0001	4712
86	PPP1R1A	0.4097	< 0.0001	4712
87	PLTP	0.4097	< 0.0001	4712
88	TMEM100	0.4087	< 0.0001	4712
89	PRRT4	0.4081	< 0.0001	4712
90	NFIL3	0.4081	< 0.0001	4712
91	SAMD4A	0.4075	< 0.0001	4712
92	ITGA7	0.4071	< 0.0001	4712
93	ACVR1C	0.407	< 0.0001	4712
94	ADAMTSL4	0.4068	< 0.0001	4712
95	CPA1	0.4064	< 0.0001	4712
96	SLC22A3	0.4064	< 0.0001	4712
97	MME	0.4058	< 0.0001	4712
98	EGFR	0.4037	< 0.0001	4712
99	HRH1	0.4036	< 0.0001	4712
100	VIM	0.4035	< 0.0001	4712
101	HSPB6	0.4034	< 0.0001	4712
102	SOD3	0.4004	< 0.0001	4712
103	CAV1	0.4004	< 0.0001	4712
104	CEBPB	0.4	< 0.0001	4712

## Sheet: ANGPTL5
Table S2 (Continue)
ANGPTL5
Positive correlations with ANGPTL5						Negative correlations with ANGPTL5
#	Gene symbol	Pearson's correlation coefficient	p-value	No. patients		#	Gene symbol	Pearson's correlation coefficient	p-value	No. patients
1	FAM180B	0.5534	< 0.0001	4712
2	MYOC	0.5183	< 0.0001	4712
3	GDF10	0.5125	< 0.0001	4712
4	ITGA7	0.5008	< 0.0001	4712
5	TNXB	0.4976	< 0.0001	4712
6	ABCA8	0.4932	< 0.0001	4712
7	INMT	0.4908	< 0.0001	4712
8	PYGM	0.4902	< 0.0001	4712
9	MYOM1	0.4842	< 0.0001	4712
10	SCARA5	0.4822	< 0.0001	4712
11	CAV1	0.4798	< 0.0001	4712
12	AQP1	0.4772	< 0.0001	4712
13	MEOX2	0.477	< 0.0001	4712
14	CASQ2	0.4752	< 0.0001	4712
15	FXYD1	0.4745	< 0.0001	4712
16	AOC3	0.4744	< 0.0001	4712
17	CADM3-AS1	0.4742	< 0.0001	4307
18	FHL5	0.4735	< 0.0001	4712
19	NPR1	0.4731	< 0.0001	4712
20	CAVIN2	0.4728	< 0.0001	4712
21	HSPB6	0.4706	< 0.0001	4712
22	ATOH8	0.4703	< 0.0001	4712
23	LINC01197	0.4701	< 0.0001	4307
24	GPR146	0.4698	< 0.0001	4712
25	FHL1	0.4696	< 0.0001	4712
26	CHRDL1	0.468	< 0.0001	4712
27	PTGFR	0.4667	< 0.0001	4712
28	PDE2A	0.4665	< 0.0001	4712
29	EBF3	0.4658	< 0.0001	4712
30	PLCXD3	0.4657	< 0.0001	4712
31	LGI4	0.465	< 0.0001	4712
32	ANGPTL1	0.4646	< 0.0001	4712
33	SRL	0.4635	< 0.0001	4712
34	EMCN	0.4632	< 0.0001	4712
35	LOC101926960	0.4632	< 0.0001	3273
36	LINC01140	0.4622	< 0.0001	4307
37	EBF1	0.4621	< 0.0001	4712
38	PI16	0.4617	< 0.0001	4712
39	PLAC9	0.461	< 0.0001	4712
40	RERGL	0.4609	< 0.0001	4712
41	LEPR	0.4602	< 0.0001	4712
42	TMEM100	0.4588	< 0.0001	4712
43	AQP7P1	0.4581	< 0.0001	4307
44	AVPR2	0.4578	< 0.0001	4712
45	S1PR1	0.4574	< 0.0001	4712
46	BMX	0.4566	< 0.0001	4712
47	TNNT3	0.4551	< 0.0001	4712
48	ANK2	0.4548	< 0.0001	4712
49	LOC100128593	0.4543	< 0.0001	3273
50	ITIH5	0.454	< 0.0001	4712
51	SHE	0.4537	< 0.0001	4712
52	CCL14	0.4531	< 0.0001	4712
53	TSPAN7	0.4517	< 0.0001	4712
54	ADGRL4	0.4503	< 0.0001	4712
55	CD34	0.4495	< 0.0001	4712
56	ECSCR	0.4488	< 0.0001	4712
57	GPIHBP1	0.4486	< 0.0001	4712
58	LHFPL6	0.4484	< 0.0001	4712
59	PECAM1	0.4477	< 0.0001	4307
60	C7	0.4474	< 0.0001	4712
61	MYCT1	0.4466	< 0.0001	4712
62	MMRN2	0.4456	< 0.0001	4712
63	EBF2	0.4451	< 0.0001	4712
64	DIPK2B	0.4437	< 0.0001	4712
65	TMEM132C	0.4435	< 0.0001	4712
66	FAM13C	0.4429	< 0.0001	4712
67	IL33	0.4428	< 0.0001	4712
68	C6	0.4428	< 0.0001	4712
69	SYNE3	0.4425	< 0.0001	4712
70	CLEC3B	0.442	< 0.0001	4712
71	ARHGEF15	0.4418	< 0.0001	4712
72	RDH5	0.4403	< 0.0001	4712
73	TEK	0.4396	< 0.0001	4712
74	PTPRB	0.4391	< 0.0001	4712
75	COPG2IT1	0.439	< 0.0001	3273
76	PREX2	0.4376	< 0.0001	4712
77	LINC00924	0.4364	< 0.0001	4307
78	PDE1A	0.4359	< 0.0001	4712
79	LRRC70	0.4354	< 0.0001	4712
80	CD300LG	0.4348	< 0.0001	4712
81	GNG11	0.4346	< 0.0001	4712
82	ADH1A	0.4343	< 0.0001	4712
83	PEAR1	0.4341	< 0.0001	4712
84	ADH1B	0.4327	< 0.0001	4712
85	HEPACAM	0.4323	< 0.0001	4712
86	TRHDE-AS1	0.4316	< 0.0001	4307
87	MYOCD	0.4315	< 0.0001	4712
88	MEOX1	0.4312	< 0.0001	4712
89	KCNIP2	0.431	< 0.0001	4712
90	PCOLCE2	0.431	< 0.0001	4712
91	CCDC178	0.4309	< 0.0001	4712
92	NAALAD2	0.4308	< 0.0001	4712
93	FAM110D	0.4305	< 0.0001	4712
94	AQP7	0.4303	< 0.0001	4712
95	CLDN5	0.4281	< 0.0001	4712
96	LCN6	0.4281	< 0.0001	4712
97	GPX3	0.4272	< 0.0001	4712
98	USHBP1	0.4263	< 0.0001	4712
99	CIDEC	0.4261	< 0.0001	4712
100	ACVR1C	0.4246	< 0.0001	4712
101	CLEC14A	0.4245	< 0.0001	4712
102	GPD1	0.4242	< 0.0001	4712
103	C14orf180	0.4239	< 0.0001	4712
104	ABI3BP	0.4237	< 0.0001	4712
105	LDB2	0.4236	< 0.0001	4712
106	GSN	0.4231	< 0.0001	4712
107	ITIH3	0.4227	< 0.0001	4712
108	FAM107A	0.4221	< 0.0001	4712
109	TRHDE	0.4218	< 0.0001	4712
110	LOC101928370	0.4215	< 0.0001	3273
111	LVRN	0.4207	< 0.0001	4712
112	ABCC9	0.4199	< 0.0001	4712
113	ASPA	0.4198	< 0.0001	4712
114	SVEP1	0.4192	< 0.0001	4712
115	TGFBR2	0.4189	< 0.0001	4712
116	GLYAT	0.4189	< 0.0001	4712
117	PGM5	0.4186	< 0.0001	4712
118	TRARG1	0.4181	< 0.0001	4712
119	ADIPOQ	0.4178	< 0.0001	4712
120	SOD3	0.4177	< 0.0001	4712
121	SLC17A7	0.4177	< 0.0001	4712
122	CDH5	0.4174	< 0.0001	4712
123	XPNPEP2	0.4169	< 0.0001	4712
124	GIPC2	0.4167	< 0.0001	4712
125	ACKR1	0.4161	< 0.0001	4712
126	IGF1	0.416	< 0.0001	4712
127	KANK3	0.4158	< 0.0001	4712
128	ABCA6	0.4158	< 0.0001	4712
129	LDLRAD2	0.4157	< 0.0001	4712
130	CIDEA	0.4154	< 0.0001	4712
131	VWF	0.415	< 0.0001	4712
132	HSPB7	0.415	< 0.0001	4712
133	PLPP1	0.4147	< 0.0001	4712
134	FAM162B	0.4139	< 0.0001	4712
135	TACR1	0.4135	< 0.0001	4712
136	ABCA9	0.4133	< 0.0001	4712
137	ERG	0.4129	< 0.0001	4712
138	SOX17	0.4129	< 0.0001	4712
139	SLC19A3	0.4128	< 0.0001	4712
140	MMRN1	0.4118	< 0.0001	4712
141	TNS1	0.4112	< 0.0001	4712
142	CYYR1	0.4108	< 0.0001	4712
143	ADIPOQ-AS1	0.4098	< 0.0001	4307
144	CCN3	0.4097	< 0.0001	4712
145	PLIN1	0.4088	< 0.0001	4712
146	CLEC1A	0.4085	< 0.0001	4712
147	LEP	0.4082	< 0.0001	4712
148	PRG4	0.4077	< 0.0001	4712
149	CRHBP	0.4067	< 0.0001	4712
150	CDO1	0.4063	< 0.0001	4712
151	TCF23	0.4057	< 0.0001	4712
152	FABP4	0.4055	< 0.0001	4712
153	MASP1	0.4054	< 0.0001	4712
154	CPED1	0.4054	< 0.0001	4712
155	KIAA0408	0.4052	< 0.0001	4712
156	JAM2	0.4052	< 0.0001	4712
157	TMEM252	0.405	< 0.0001	4712
158	MAP1LC3C	0.4048	< 0.0001	4712
159	SLC2A4	0.4046	< 0.0001	4712
160	KLB	0.4044	< 0.0001	4712
161	LPL	0.4044	< 0.0001	4712
162	SELP	0.4035	< 0.0001	4712
163	ABCA10	0.4034	< 0.0001	4712
164	FAT4	0.4029	< 0.0001	4712
165	ALDH1L1	0.4022	< 0.0001	4712
166	PROS1	0.4018	< 0.0001	4712
167	STARD9	0.4013	< 0.0001	4712
168	PTCH2	0.4011	< 0.0001	4712
169	TNMD	0.4007	< 0.0001	4712

## Sheet: ANGPTL6
Table S2 (Continue)
ANGPTL6
Positive correlations with ANGPTL6						Negative correlations with ANGPTL6
#	Gene symbol	Pearson's correlation coefficient	p-value	No. patients		#	Gene symbol	Pearson's correlation coefficient	p-value	No. patients
1	SHFL	0.8165	< 0.0001	4712
2	HLA-F	0.5481	< 0.0001	4712
3	TBC1D27P	0.5473	< 0.0001	1034
4	NLRC5	0.5347	< 0.0001	4712
5	SP100	0.5326	< 0.0001	4712
6	TRIM22	0.5323	< 0.0001	4712
7	XAF1	0.5297	< 0.0001	4712
8	PSMB9	0.5287	< 0.0001	4712
9	IFI44	0.5242	< 0.0001	4712
10	ZBP1	0.5225	< 0.0001	4712
11	HLA-B	0.5146	< 0.0001	4712
12	TRIM21	0.5135	< 0.0001	4712
13	PSTPIP1	0.509	< 0.0001	4712
14	UBA7	0.5084	< 0.0001	4712
15	PSMB8	0.507	< 0.0001	4712
16	BTN3A1	0.5057	< 0.0001	4712
17	MX2	0.5036	< 0.0001	4712
18	FLT3LG	0.5035	< 0.0001	4712
19	FMNL1	0.5024	< 0.0001	4712
20	C5orf56	0.5011	< 0.0001	4307
21	LGALS9	0.5005	< 0.0001	4712
22	RNF166	0.4994	< 0.0001	4712
23	EPSTI1	0.4982	< 0.0001	4712
24	PML	0.498	< 0.0001	4712
25	IFIT3	0.4975	< 0.0001	4712
26	ETV7	0.4963	< 0.0001	4712
27	RTP4	0.4951	< 0.0001	4712
28	HLA-E	0.4946	< 0.0001	4712
29	TYK2	0.4933	< 0.0001	4712
30	RUFY4	0.4929	< 0.0001	4712
31	NMI	0.4924	< 0.0001	4712
32	RASAL3	0.4924	< 0.0001	4712
33	APOL2	0.4901	< 0.0001	4712
34	APOL1	0.488	< 0.0001	4712
35	ARHGAP9	0.4857	< 0.0001	4712
36	HLA-A	0.4844	< 0.0001	4712
37	APOBEC3G	0.4843	< 0.0001	4712
38	STAT2	0.4834	< 0.0001	4712
39	IFI44L	0.4823	< 0.0001	4712
40	CORO1A	0.4821	< 0.0001	4712
41	WAS	0.4817	< 0.0001	4712
42	FERMT3	0.4796	< 0.0001	4712
43	CMPK2	0.4788	< 0.0001	4712
44	SAMD9L	0.4787	< 0.0001	4712
45	BTN3A3	0.4774	< 0.0001	4712
46	HERC5	0.4774	< 0.0001	4712
47	TBC1D10C	0.4762	< 0.0001	4712
48	TYMP	0.4747	< 0.0001	4712
49	PLEKHO1	0.474	< 0.0001	4712
50	HLA-C	0.474	< 0.0001	4712
51	MX1	0.4729	< 0.0001	4712
52	TAP1	0.4719	< 0.0001	4712
53	TAP2	0.4713	< 0.0001	4712
54	HERC6	0.4701	< 0.0001	4712
55	UBE2L6	0.4697	< 0.0001	4712
56	ACAP1	0.4695	< 0.0001	4712
57	FGD2	0.4695	< 0.0001	4712
58	CASP1	0.4679	< 0.0001	4712
59	SP110	0.4674	< 0.0001	4712
60	CARD11	0.4671	< 0.0001	4712
61	B2M	0.4671	< 0.0001	4712
62	APOL3	0.467	< 0.0001	4712
63	IFIH1	0.4669	< 0.0001	4712
64	PARP12	0.4668	< 0.0001	4712
65	IFIT2	0.4668	< 0.0001	4712
66	SOCS1	0.4668	< 0.0001	4712
67	PLCB2	0.4655	< 0.0001	4712
68	PSMB10	0.4653	< 0.0001	4712
69	PARVG	0.4651	< 0.0001	4712
70	IFI35	0.4645	< 0.0001	4712
71	CCDC88B	0.4634	< 0.0001	4712
72	KCNAB2	0.4629	< 0.0001	4712
73	HCST	0.4624	< 0.0001	4712
74	OASL	0.462	< 0.0001	4712
75	IL15RA	0.462	< 0.0001	4712
76	TMC8	0.4612	< 0.0001	4712
77	LAG3	0.4612	< 0.0001	4712
78	RSAD2	0.4609	< 0.0001	4712
79	CYTH4	0.4605	< 0.0001	4712
80	ZAP70	0.4603	< 0.0001	4712
81	SAMD9	0.4599	< 0.0001	4712
82	IRF7	0.4595	< 0.0001	4712
83	MYO9B	0.4594	< 0.0001	4712
84	MAP4K1	0.4573	< 0.0001	4712
85	LAT	0.4572	< 0.0001	4712
86	OAS2	0.4572	< 0.0001	4712
87	ARHGAP4	0.4572	< 0.0001	4712
88	PARP14	0.4569	< 0.0001	4712
89	AKNA	0.4569	< 0.0001	4712
90	USP30-AS1	0.4557	< 0.0001	4307
91	SPI1	0.4549	< 0.0001	4712
92	SP140	0.4547	< 0.0001	4712
93	FAM78A	0.4547	< 0.0001	4712
94	MYO1F	0.454	< 0.0001	4712
95	ISG15	0.4529	< 0.0001	4712
96	NCF4	0.4526	< 0.0001	4712
97	HCG26	0.4523	< 0.0001	3273
98	SASH3	0.4522	< 0.0001	4712
99	ARHGEF1	0.4516	< 0.0001	4712
100	PTPN7	0.4515	< 0.0001	4712
101	PATL2	0.4514	< 0.0001	4712
102	RAC2	0.451	< 0.0001	4712
103	NCF1C	0.4508	< 0.0001	4307
104	PLSCR1	0.4506	< 0.0001	4712
105	PIK3CD	0.4501	< 0.0001	4712
106	IL12RB1	0.4483	< 0.0001	4712
107	ARHGAP30	0.4477	< 0.0001	4712
108	HELZ2	0.4474	< 0.0001	4712
109	TNFRSF14	0.4469	< 0.0001	4712
110	ABI3	0.4467	< 0.0001	4712
111	THEMIS2	0.4463	< 0.0001	4712
112	MLKL	0.4451	< 0.0001	4712
113	IL18BP	0.4447	< 0.0001	4712
114	FUT7	0.4444	< 0.0001	4712
115	ARHGAP25	0.4432	< 0.0001	4712
116	CD7	0.4427	< 0.0001	4712
117	STAC3	0.4418	< 0.0001	4712
118	SLC15A3	0.4412	< 0.0001	4712
119	CD37	0.4407	< 0.0001	4712
120	SIPA1	0.4406	< 0.0001	4712
121	TNFRSF1B	0.4401	< 0.0001	4712
122	NCF1	0.4398	< 0.0001	4712
123	IFITM1	0.4379	< 0.0001	4712
124	MYO1G	0.4378	< 0.0001	4712
125	IRF9	0.4375	< 0.0001	4712
126	ITGB2-AS1	0.4367	< 0.0001	4307
127	SNX20	0.4366	< 0.0001	4712
128	RASGRP2	0.4362	< 0.0001	4712
129	TRAF1	0.436	< 0.0001	4712
130	TRAF3IP3	0.4359	< 0.0001	4712
131	IFI16	0.4358	< 0.0001	4712
132	LIMD2	0.4358	< 0.0001	4712
133	HCLS1	0.4357	< 0.0001	4712
134	GBP1P1	0.4355	< 0.0001	4307
135	APOBEC3D	0.4339	< 0.0001	4712
136	GMIP	0.4338	< 0.0001	4712
137	STAT1	0.4337	< 0.0001	4712
138	ODF3B	0.4337	< 0.0001	4712
139	CARD16	0.4332	< 0.0001	4712
140	TNFRSF4	0.4327	< 0.0001	4712
141	OAS1	0.432	< 0.0001	4712
142	RUNX3	0.432	< 0.0001	4712
143	DDX60	0.4319	< 0.0001	4712
144	GMFG	0.4307	< 0.0001	4712
145	TBX21	0.4306	< 0.0001	4712
146	LINC00402	0.4306	< 0.0001	1034
147	S1PR4	0.4301	< 0.0001	4712
148	IL10RA	0.4299	< 0.0001	4712
149	IFIT1	0.4299	< 0.0001	4712
150	IFITM3	0.4293	< 0.0001	4712
151	CCR5	0.4283	< 0.0001	4712
152	LYL1	0.4283	< 0.0001	4712
153	ZC3H12D	0.4276	< 0.0001	4712
154	LILRB1	0.4254	< 0.0001	4712
155	GPR132	0.4253	< 0.0001	4712
156	C9orf139	0.4251	< 0.0001	4712
157	LCP2	0.4246	< 0.0001	4712
158	SLA2	0.4245	< 0.0001	4712
159	GBP1	0.4245	< 0.0001	4712
160	IFI27	0.4238	< 0.0001	4712
161	C11orf21	0.4238	< 0.0001	4712
162	IFI6	0.4238	< 0.0001	4712
163	CXCR3	0.4238	< 0.0001	4712
164	LTB	0.4233	< 0.0001	4712
165	BIN2	0.4231	< 0.0001	4712
166	PRF1	0.4229	< 0.0001	4712
167	PDCD1	0.4227	< 0.0001	4712
168	SH2D2A	0.4226	< 0.0001	4712
169	BATF2	0.4222	< 0.0001	4712
170	IRF1	0.4222	< 0.0001	4712
171	CD72	0.4221	< 0.0001	4712
172	DHX58	0.422	< 0.0001	4712
173	IL15	0.422	< 0.0001	4712
174	OGFR	0.4218	< 0.0001	4712
175	RELB	0.4218	< 0.0001	4712
176	CCL5	0.4211	< 0.0001	4712
177	OPTN	0.4211	< 0.0001	4712
178	PARP10	0.4208	< 0.0001	4712
179	RNF19B	0.4208	< 0.0001	4712
180	SAMHD1	0.4206	< 0.0001	4712
181	CIITA	0.4201	< 0.0001	4712
182	IL2RG	0.4199	< 0.0001	4712
183	NFKB2	0.4191	< 0.0001	4712
184	TNFAIP8L2	0.4191	< 0.0001	4712
185	BTN3A2	0.4184	< 0.0001	4712
186	CD247	0.4184	< 0.0001	4712
187	APOBEC3H	0.4181	< 0.0001	4712
188	SIT1	0.4175	< 0.0001	4712
189	PPP1R18	0.4175	< 0.0001	4712
190	TRPV2	0.4173	< 0.0001	4712
191	NCF1B	0.417	< 0.0001	4307
192	JAK3	0.417	< 0.0001	4712
193	TSPAN32	0.4164	< 0.0001	4712
194	ARHGAP45	0.4163	< 0.0001	4712
195	HCP5	0.4162	< 0.0001	4307
196	CD40	0.4159	< 0.0001	4712
197	INPP5D	0.4153	< 0.0001	4712
198	ADGRE5	0.4152	< 0.0001	4712
199	LSP1	0.4152	< 0.0001	4712
200	IFFO1	0.4151	< 0.0001	4712
201	LINC01281	0.4151	< 0.0001	1034
202	CD274	0.4146	< 0.0001	4712
203	BST2	0.4146	< 0.0001	4712
204	NKG7	0.4146	< 0.0001	4712
205	AIM2	0.4145	< 0.0001	4712
206	CD48	0.4144	< 0.0001	4712
207	DDX58	0.4142	< 0.0001	4712
208	MIIP	0.4136	< 0.0001	4712
209	CD6	0.4133	< 0.0001	4712
210	TRANK1	0.4131	< 0.0001	4712
211	LCK	0.4122	< 0.0001	4712
212	UBASH3A	0.4119	< 0.0001	4712
213	SIGLEC1	0.4118	< 0.0001	4712
214	SSTR3	0.4118	< 0.0001	4712
215	GAB3	0.4114	< 0.0001	4712
216	DOK3	0.4112	< 0.0001	4712
217	VAV1	0.4111	< 0.0001	4712
218	LAT2	0.4102	< 0.0001	4712
219	LST1	0.4101	< 0.0001	4712
220	WIPF1	0.4101	< 0.0001	4712
221	C19orf38	0.4097	< 0.0001	4712
222	SNAI3	0.4097	< 0.0001	4712
223	ASB2	0.4095	< 0.0001	4712
224	FOXP3	0.4094	< 0.0001	4712
225	CCDC188	0.4092	< 0.0001	1034
226	IFI30	0.4091	< 0.0001	4712
227	RASSF4	0.4079	< 0.0001	4712
228	TRG-AS1	0.4077	< 0.0001	4307
229	TMEM140	0.4076	< 0.0001	4712
230	TAGAP	0.4075	< 0.0001	4712
231	CTLA4	0.4075	< 0.0001	4712
232	SIRPG	0.4073	< 0.0001	4712
233	DOK2	0.4073	< 0.0001	4712
234	SLFN12L	0.4072	< 0.0001	4712
235	BATF3	0.4068	< 0.0001	4712
236	GIMAP2	0.4065	< 0.0001	4712
237	CD3D	0.4061	< 0.0001	4712
238	TYROBP	0.4057	< 0.0001	4712
239	PARP15	0.4057	< 0.0001	4712
240	GNGT2	0.4056	< 0.0001	4712
241	ICAM3	0.4053	< 0.0001	4712
242	LAMP3	0.405	< 0.0001	4712
243	IRF8	0.4043	< 0.0001	4712
244	NECAP2	0.4041	< 0.0001	4712
245	LY9	0.4038	< 0.0001	4712
246	FBXL12	0.4037	< 0.0001	4712
247	CD5	0.4037	< 0.0001	4712
248	GBP5	0.4036	< 0.0001	4712
249	GZMM	0.4035	< 0.0001	4712
250	ISG20	0.4028	< 0.0001	4712
251	CALHM6	0.4022	< 0.0001	4712
252	IL21R	0.4021	< 0.0001	4712
253	FLJ32255	0.4018	< 0.0001	3273
254	GNLY	0.4017	< 0.0001	4712
255	C1QA	0.4016	< 0.0001	4712
256	IGFLR1	0.4015	< 0.0001	4712
257	RPS6KA4	0.4014	< 0.0001	4712
258	IL4I1	0.4013	< 0.0001	4712
259	CD53	0.4013	< 0.0001	4712
260	PSME2	0.4012	< 0.0001	4712
261	PLEKHM2	0.4011	< 0.0001	4712
262	CD4	0.4001	< 0.0001	4712
263	CD2	0.4001	< 0.0001	4712

## Sheet: ANGPTL7
Table S2 (Continue)
ANGPTL7
Positive correlations with ANGPTL7						Negative correlations with ANGPTL7
#	Gene symbol	Pearson's correlation coefficient	p-value	No. patients		#	Gene symbol	Pearson's correlation coefficient	p-value	No. patients
1	MYH11	0.6192	< 0.0001	4712
2	ADAMTS9-AS2	0.6118	< 0.0001	4307
3	FXYD1	0.6081	< 0.0001	4712
4	ECRG4	0.6001	< 0.0001	4712
5	ATOH8	0.5993	< 0.0001	4712
6	INMT	0.5901	< 0.0001	4712
7	CAVIN2	0.5879	< 0.0001	4712
8	CARMN	0.5872	< 0.0001	1034
9	TNXB	0.5871	< 0.0001	4712
10	SCN3A	0.587	< 0.0001	4712
11	ABCA8	0.5844	< 0.0001	4712
12	RERGL	0.5785	< 0.0001	4712
13	PPP1R12B	0.5765	< 0.0001	4712
14	PHYHIP	0.5751	< 0.0001	4712
15	SCARA5	0.5741	< 0.0001	4712
16	TCEAL5	0.5718	< 0.0001	4712
17	AQP1	0.5693	< 0.0001	4712
18	BMX	0.5684	< 0.0001	4712
19	GDF10	0.5681	< 0.0001	4712
20	TSHZ2	0.5662	< 0.0001	4712
21	CADM3-AS1	0.566	< 0.0001	4307
22	PROS1	0.5649	< 0.0001	4712
23	MIR143	0.5634	< 0.0001	3273
24	MEOX2	0.5629	< 0.0001	4712
25	LEPR	0.5607	< 0.0001	4712
26	TSPAN7	0.5588	< 0.0001	4712
27	PLCXD3	0.5568	< 0.0001	4712
28	NGFR	0.5562	< 0.0001	4712
29	FAM180B	0.5558	< 0.0001	4712
30	CLDN19	0.5555	< 0.0001	4712
31	SRL	0.5555	< 0.0001	4712
32	SPRY2	0.5554	< 0.0001	4712
33	PDE2A	0.5547	< 0.0001	4712
34	LOC100128593	0.5545	< 0.0001	3273
35	GFAP	0.5544	< 0.0001	4712
36	AVPR2	0.5541	< 0.0001	4712
37	MYOM1	0.5526	< 0.0001	4712
38	LTBP4	0.5502	< 0.0001	4712
39	CASQ2	0.547	< 0.0001	4712
40	SVEP1	0.5466	< 0.0001	4712
41	PGM5	0.5462	< 0.0001	4712
42	FREM1	0.546	< 0.0001	4712
43	LHFPL6	0.5441	< 0.0001	4712
44	IL33	0.5439	< 0.0001	4712
45	HPSE2	0.5438	< 0.0001	4712
46	TSLP	0.5437	< 0.0001	4712
47	MMRN1	0.5433	< 0.0001	4712
48	SCN4B	0.5428	< 0.0001	4712
49	ABCA10	0.5426	< 0.0001	4712
50	CCL14	0.5423	< 0.0001	4712
51	ANGPTL1	0.5419	< 0.0001	4712
52	ABCA9	0.5414	< 0.0001	4712
53	ITIH3	0.5407	< 0.0001	4712
54	FHL5	0.5403	< 0.0001	4712
55	CAV1	0.5397	< 0.0001	4712
56	MYOCD	0.5397	< 0.0001	4712
57	KLHL29	0.539	< 0.0001	4712
58	GPRASP1	0.5385	< 0.0001	4712
59	SLC7A3	0.5385	< 0.0001	4712
60	VEGFD	0.5384	< 0.0001	4712
61	PYGM	0.5373	< 0.0001	4712
62	CHRDL1	0.5363	< 0.0001	4712
63	CD300LG	0.5358	< 0.0001	4712
64	TMEM132C	0.5352	< 0.0001	4712
65	FAM110D	0.5352	< 0.0001	4712
66	COPG2IT1	0.5345	< 0.0001	3273
67	C7	0.5344	< 0.0001	4712
68	MEOX1	0.5344	< 0.0001	4712
69	LCN6	0.5337	< 0.0001	4712
70	TACR1	0.5332	< 0.0001	4712
71	GSN	0.5332	< 0.0001	4712
72	RELN	0.533	< 0.0001	4712
73	OSR1	0.5325	< 0.0001	4712
74	PEAR1	0.5325	< 0.0001	4712
75	RHOJ	0.5324	< 0.0001	4712
76	F10	0.5319	< 0.0001	4712
77	PI16	0.5313	< 0.0001	4712
78	SLC17A7	0.5311	< 0.0001	4712
79	PAMR1	0.531	< 0.0001	4712
80	SHE	0.5308	< 0.0001	4712
81	FAM107A	0.5304	< 0.0001	4712
82	GPR146	0.5304	< 0.0001	4712
83	NPY2R	0.5301	< 0.0001	4712
84	HLF	0.53	< 0.0001	4712
85	ITIH5	0.5288	< 0.0001	4712
86	KCNJ16	0.5268	< 0.0001	4712
87	BOC	0.5268	< 0.0001	4712
88	CCDC178	0.5265	< 0.0001	4712
89	LMOD1	0.5262	< 0.0001	4712
90	HSPB6	0.5259	< 0.0001	4712
91	MYOC	0.5253	< 0.0001	4712
92	VIT	0.5245	< 0.0001	4712
93	IGSF10	0.5242	< 0.0001	4712
94	STARD9	0.5234	< 0.0001	4712
95	GIPC2	0.5231	< 0.0001	4712
96	SYNM	0.5224	< 0.0001	4712
97	TNS1	0.5209	< 0.0001	4712
98	PLP1	0.5195	< 0.0001	4712
99	CADM3	0.5192	< 0.0001	4712
100	NAALAD2	0.5188	< 0.0001	4712
101	FAM13C	0.5176	< 0.0001	4712
102	TMEM100	0.5176	< 0.0001	4712
103	NRIP2	0.5175	< 0.0001	4712
104	LGI4	0.516	< 0.0001	4712
105	WIF1	0.5159	< 0.0001	4712
106	PAK5	0.5153	< 0.0001	4712
107	PTCH2	0.5146	< 0.0001	4712
108	EMCN	0.5143	< 0.0001	4712
109	CLDN5	0.5142	< 0.0001	4712
110	TRABD2B	0.5123	< 0.0001	4307
111	ACKR1	0.5122	< 0.0001	4712
112	ITGA7	0.5119	< 0.0001	4712
113	ANK2	0.5117	< 0.0001	4712
114	JAM2	0.511	< 0.0001	4712
115	DIPK2B	0.5099	< 0.0001	4712
116	PGM5-AS1	0.5095	< 0.0001	4307
117	MMRN2	0.5095	< 0.0001	4712
118	GPIHBP1	0.5086	< 0.0001	4712
119	TMEM252	0.5084	< 0.0001	4712
120	PREX2	0.5081	< 0.0001	4712
121	LINC01197	0.5081	< 0.0001	4307
122	MASP1	0.5079	< 0.0001	4712
123	ANGPT4	0.5075	< 0.0001	4712
124	ABCB1	0.5073	< 0.0001	4712
125	MATN2	0.5073	< 0.0001	4712
126	MAB21L1	0.5072	< 0.0001	4712
127	SCN7A	0.5069	< 0.0001	4712
128	OXTR	0.5068	< 0.0001	4712
129	LRRN4CL	0.5066	< 0.0001	4712
130	ADH4	0.5066	< 0.0001	4712
131	EBF3	0.5055	< 0.0001	4712
132	ABCA6	0.5053	< 0.0001	4712
133	MAP1LC3C	0.5052	< 0.0001	4712
134	ECSCR	0.5042	< 0.0001	4712
135	CLDN11	0.5039	< 0.0001	4712
136	CNN1	0.5028	< 0.0001	4712
137	ADAM33	0.5028	< 0.0001	4712
138	LRRC4B	0.5019	< 0.0001	4712
139	ITM2A	0.5016	< 0.0001	4712
140	PTGFR	0.5015	< 0.0001	4712
141	MFAP4	0.5013	< 0.0001	4712
142	IGFBP6	0.5002	< 0.0001	4712
143	RASL12	0.4998	< 0.0001	4712
144	ALX4	0.498	< 0.0001	4712
145	GRIA4	0.4969	< 0.0001	4712
146	NPR1	0.4968	< 0.0001	4712
147	SAMD5	0.4961	< 0.0001	4712
148	CMA1	0.4959	< 0.0001	4712
149	LDLRAD2	0.4956	< 0.0001	4712
150	FMO2	0.4943	< 0.0001	4712
151	TMOD1	0.493	< 0.0001	4712
152	LIMS2	0.4907	< 0.0001	4712
153	DST	0.4906	< 0.0001	4712
154	SOX17	0.4905	< 0.0001	4712
155	CACHD1	0.4905	< 0.0001	4712
156	S1PR1	0.4894	< 0.0001	4712
157	FHL1	0.4891	< 0.0001	4712
158	TGFBR2	0.4889	< 0.0001	4712
159	PLAC9	0.4886	< 0.0001	4712
160	SELP	0.4882	< 0.0001	4712
161	FAT4	0.4879	< 0.0001	4712
162	SMAD9	0.4878	< 0.0001	4712
163	IGF1	0.4877	< 0.0001	4712
164	HIF3A	0.4869	< 0.0001	4712
165	LDB2	0.4867	< 0.0001	4712
166	CD34	0.4866	< 0.0001	4712
167	PLPP3	0.4865	< 0.0001	4712
168	LINC00924	0.486	< 0.0001	4307
169	COL17A1	0.4859	< 0.0001	4712
170	SFRP1	0.4847	< 0.0001	4712
171	ADH1C	0.484	< 0.0001	4712
172	SOD3	0.4838	< 0.0001	4712
173	ACTA2-AS1	0.4838	< 0.0001	1034
174	HOXA4	0.4834	< 0.0001	4712
175	MAMDC2	0.4827	< 0.0001	4712
176	STAB2	0.4827	< 0.0001	4712
177	KANK3	0.4827	< 0.0001	4712
178	AOC3	0.4826	< 0.0001	4712
179	FBLN5	0.4826	< 0.0001	4712
180	SYNE3	0.4826	< 0.0001	4712
181	KCNMB1	0.4824	< 0.0001	4712
182	SCN2B	0.4823	< 0.0001	4712
183	PTN	0.4814	< 0.0001	4712
184	CMTM5	0.4813	< 0.0001	4712
185	ADH1B	0.4813	< 0.0001	4712
186	USP44	0.4807	< 0.0001	4712
187	SYN2	0.4804	< 0.0001	4712
188	PMP2	0.4799	< 0.0001	4712
189	PTPRB	0.4795	< 0.0001	4712
190	GLI1	0.4795	< 0.0001	4712
191	RBMS3	0.4792	< 0.0001	4712
192	EBF1	0.479	< 0.0001	4712
193	GREM2	0.4789	< 0.0001	4712
194	MYCT1	0.4786	< 0.0001	4712
195	COL14A1	0.4781	< 0.0001	4712
196	SMYD1	0.4779	< 0.0001	4712
197	USHBP1	0.4778	< 0.0001	4712
198	HTR2A	0.4776	< 0.0001	4712
199	PGM5P4	0.4773	< 0.0001	1034
200	ADCYAP1R1	0.4769	< 0.0001	4712
201	LAMA2	0.4751	< 0.0001	4712
202	ARHGEF15	0.4751	< 0.0001	4712
203	TCEAL7	0.475	< 0.0001	4712
204	CDO1	0.475	< 0.0001	4712
205	DMD	0.474	< 0.0001	4712
206	SPARCL1	0.473	< 0.0001	4712
207	PLSCR4	0.4729	< 0.0001	4712
208	ALDH1A2	0.4727	< 0.0001	4712
209	IL17B	0.4726	< 0.0001	4712
210	GNAL	0.4725	< 0.0001	4712
211	PDE1C	0.4724	< 0.0001	4712
212	TMEM88	0.472	< 0.0001	4712
213	PLPP1	0.4717	< 0.0001	4712
214	C8orf88	0.4707	< 0.0001	4307
215	ADAMTS1	0.4704	< 0.0001	4712
216	CYYR1	0.4701	< 0.0001	4712
217	EDN3	0.4687	< 0.0001	4712
218	IL11RA	0.4685	< 0.0001	4712
219	GAS1RR	0.4684	< 0.0001	1034
220	LINC01140	0.4681	< 0.0001	4307
221	LRRC2	0.4678	< 0.0001	4712
222	TPO	0.4675	< 0.0001	4712
223	ADGRD2	0.4671	< 0.0001	4712
224	SSTR1	0.4662	< 0.0001	4712
225	RUNX1T1	0.4658	< 0.0001	4712
226	PRX	0.4658	< 0.0001	4712
227	TDRD10	0.4656	< 0.0001	4712
228	TMEM246	0.4656	< 0.0001	4712
229	GNG11	0.4656	< 0.0001	4712
230	SPRY1	0.4655	< 0.0001	4712
231	ADGRD1	0.4655	< 0.0001	4712
232	SFRP5	0.4653	< 0.0001	4712
233	SLIT2	0.4651	< 0.0001	4712
234	DLK2	0.4644	< 0.0001	4712
235	CBX7	0.4641	< 0.0001	4712
236	TAC1	0.4639	< 0.0001	4712
237	KLHL33	0.4637	< 0.0001	4712
238	THSD7B	0.4628	< 0.0001	4712
239	ERG	0.4626	< 0.0001	4712
240	FCER1A	0.4625	< 0.0001	4712
241	ADGRL3	0.4623	< 0.0001	4712
242	CAV2	0.4621	< 0.0001	4712
243	YPEL4	0.4618	< 0.0001	4712
244	TSPAN11	0.4615	< 0.0001	4712
245	CAPN6	0.4615	< 0.0001	4712
246	B3GALT1	0.4614	< 0.0001	4712
247	KLF15	0.4612	< 0.0001	4712
248	TEK	0.4612	< 0.0001	4712
249	ATP1B2	0.4611	< 0.0001	4712
250	CYTL1	0.4609	< 0.0001	4712
251	PAK3	0.4605	< 0.0001	4712
252	AKAP12	0.4603	< 0.0001	4712
253	TNNT3	0.4603	< 0.0001	4712
254	NLGN3	0.4601	< 0.0001	4712
255	CAPN11	0.4599	< 0.0001	4712
256	ADH1A	0.4591	< 0.0001	4712
257	PRDM16	0.4586	< 0.0001	4712
258	LIFR	0.4585	< 0.0001	4712
259	FAM162B	0.4581	< 0.0001	4712
260	LINC00840	0.4576	< 0.0001	4307
261	PPP1R14A	0.4568	< 0.0001	4712
262	MYLK	0.4567	< 0.0001	4712
263	SOX10	0.4563	< 0.0001	3678
264	LYVE1	0.4561	< 0.0001	4712
265	SGCA	0.4559	< 0.0001	4712
266	PDE1A	0.4558	< 0.0001	4712
267	TCEAL2	0.4557	< 0.0001	4712
268	ABI3BP	0.4554	< 0.0001	4712
269	KRT14	0.4553	< 0.0001	4712
270	GEM	0.4552	< 0.0001	4712
271	CCN3	0.4551	< 0.0001	4712
272	LRRC70	0.455	< 0.0001	4712
273	ID4	0.4548	< 0.0001	4712
274	THSD1	0.4538	< 0.0001	4712
275	CHL1	0.4534	< 0.0001	4712
276	ADCY4	0.453	< 0.0001	4712
277	ABCB5	0.4525	< 0.0001	4712
278	SCN3B	0.4524	< 0.0001	4712
279	TMEM220	0.4523	< 0.0001	4712
280	LRFN5	0.4516	< 0.0001	4712
281	CORO2B	0.4514	< 0.0001	4712
282	CLEC1A	0.4514	< 0.0001	4712
283	ATP1A2	0.4504	< 0.0001	4712
284	ALDH1A1	0.45	< 0.0001	4712
285	SEMA3G	0.4498	< 0.0001	4712
286	MRGPRF	0.4495	< 0.0001	4712
287	ADM5	0.4488	< 0.0001	4712
288	NSG1	0.4487	< 0.0001	4307
289	GRASP	0.4487	< 0.0001	4712
290	EBF2	0.4481	< 0.0001	4712
291	HSPB2	0.4472	< 0.0001	4712
292	KCNE1	0.447	< 0.0001	4712
293	CTSG	0.4468	< 0.0001	4712
294	LOC101926960	0.4468	< 0.0001	3273
295	LOC101928370	0.4466	< 0.0001	3273
296	IGFN1	0.4465	< 0.0001	4712
297	TP63	0.4459	< 0.0001	4712
298	DES	0.4458	< 0.0001	4712
299	VWF	0.4457	< 0.0001	4712
300	TXNIP	0.4451	< 0.0001	4712
301	BTNL9	0.4451	< 0.0001	4712
302	DNASE1L3	0.4446	< 0.0001	4712
303	ARHGAP20	0.4443	< 0.0001	4712
304	SRPX	0.4436	< 0.0001	4712
305	CSRNP3	0.4435	< 0.0001	4712
306	FGF2	0.4435	< 0.0001	4712
307	LOC286437	0.4433	< 0.0001	3273
308	ZCCHC24	0.4432	< 0.0001	4712
309	GSTM5	0.4428	< 0.0001	4712
310	PCDH18	0.4427	< 0.0001	4712
311	FLRT2	0.4425	< 0.0001	4712
312	NR3C2	0.4423	< 0.0001	4712
313	PRELP	0.4423	< 0.0001	4712
314	OVCH2	0.4417	< 0.0001	4712
315	CNKSR2	0.4417	< 0.0001	4712
316	CNTNAP3B	0.4414	< 0.0001	4712
317	SLC22A3	0.4413	< 0.0001	4712
318	LINC01537	0.4409	< 0.0001	1034
319	TEPP	0.4408	< 0.0001	4712
320	HEPACAM	0.4406	< 0.0001	4712
321	LDB3	0.4403	< 0.0001	4712
322	ADAMTS9-AS1	0.4403	< 0.0001	1034
323	CCM2L	0.44	< 0.0001	4712
324	ADGRA2	0.4399	< 0.0001	4712
325	ZC3H12B	0.4399	< 0.0001	4712
326	NIPSNAP3B	0.4399	< 0.0001	4712
327	S100B	0.4397	< 0.0001	4712
328	LUARIS	0.4394	< 0.0001	1034
329	KIAA0408	0.4389	< 0.0001	4712
330	LINC02607	0.4387	< 0.0001	1034
331	ADGRL4	0.4384	< 0.0001	4712
332	EFCAB1	0.4376	< 0.0001	4712
333	PPM1F	0.4375	< 0.0001	4712
334	CLEC14A	0.4373	< 0.0001	4712
335	RNF186	0.437	< 0.0001	4712
336	PALMD	0.4363	< 0.0001	4712
337	LEFTY2	0.436	< 0.0001	4712
338	GPX3	0.4358	< 0.0001	4712
339	TRPM6	0.4356	< 0.0001	4712
340	CCL21	0.4355	< 0.0001	4712
341	CA4	0.4355	< 0.0001	4712
342	NRXN2	0.4355	< 0.0001	4712
343	RSPO3	0.4353	< 0.0001	4712
344	EGR1	0.4344	< 0.0001	4712
345	CDH5	0.4343	< 0.0001	4712
346	TFPI	0.4341	< 0.0001	4712
347	SYNPO2	0.4341	< 0.0001	4712
348	ALLC	0.4339	< 0.0001	4712
349	SHISA3	0.4336	< 0.0001	4712
350	MGARP	0.4334	< 0.0001	4712
351	SORBS1	0.4333	< 0.0001	4712
352	PTGDR2	0.4333	< 0.0001	4712
353	SLC2A4	0.4331	< 0.0001	4712
354	MIR99AHG	0.4328	< 0.0001	4307
355	MIR100HG	0.4326	< 0.0001	4307
356	C1QTNF9	0.4321	< 0.0001	4712
357	MUSTN1	0.4319	< 0.0001	4712
358	ITGA9	0.4315	< 0.0001	4712
359	TAL1	0.4308	< 0.0001	4712
360	AQP7P1	0.4306	< 0.0001	4307
361	PECAM1	0.4305	< 0.0001	4307
362	KLHL13	0.4305	< 0.0001	4712
363	PID1	0.4303	< 0.0001	4712
364	KIT	0.4296	< 0.0001	4712
365	RYR3	0.4296	< 0.0001	4712
366	CKMT2	0.4293	< 0.0001	4712
367	CXCL2	0.4292	< 0.0001	4712
368	STAC2	0.429	< 0.0001	4712
369	C2orf88	0.4289	< 0.0001	4712
370	SLIT3	0.4286	< 0.0001	4712
371	MAGI2-AS3	0.4285	< 0.0001	4307
372	CFAP44	0.4281	< 0.0001	4712
373	DHH	0.428	< 0.0001	4712
374	ENPP2	0.4278	< 0.0001	4712
375	CNTNAP3P2	0.4278	< 0.0001	1034
376	ZNF300P1	0.4277	< 0.0001	4307
377	OPRPN	0.4276	< 0.0001	4712
378	ALDH1L1	0.4275	< 0.0001	4712
379	RASSF9	0.4274	< 0.0001	4712
380	EDNRB	0.4273	< 0.0001	4712
381	CNTNAP3	0.4267	< 0.0001	4712
382	MEIS2	0.4267	< 0.0001	4712
383	SMIM10L2A	0.4266	< 0.0001	4307
384	NDRG2	0.4265	< 0.0001	4712
385	RNASE7	0.4262	< 0.0001	4712
386	LHX6	0.4262	< 0.0001	4712
387	OGN	0.426	< 0.0001	4712
388	CPED1	0.4252	< 0.0001	4712
389	A2M	0.4251	< 0.0001	4712
390	ROBO4	0.4249	< 0.0001	4712
391	SH3D19	0.4248	< 0.0001	4712
392	SCN4A	0.4247	< 0.0001	4712
393	MPZ	0.4247	< 0.0001	4712
394	LRRTM2	0.4246	< 0.0001	4712
395	FGF7	0.4244	< 0.0001	4712
396	HOXA2	0.424	< 0.0001	4712
397	EGFLAM	0.4238	< 0.0001	4712
398	SLC16A12	0.4236	< 0.0001	4712
399	TNS2	0.4233	< 0.0001	4712
400	PAPPA2	0.4232	< 0.0001	4712
401	PENK	0.4231	< 0.0001	4712
402	RCAN2	0.4229	< 0.0001	4712
403	HOXA5	0.4228	< 0.0001	4712
404	CCDC8	0.4227	< 0.0001	4712
405	MICU3	0.4224	< 0.0001	4712
406	XPNPEP2	0.4217	< 0.0001	4712
407	CEP112	0.4217	< 0.0001	4712
408	CLCA4	0.4215	< 0.0001	4712
409	ARID5B	0.4215	< 0.0001	4712
410	MT1M	0.4205	< 0.0001	4712
411	ARAP3	0.42	< 0.0001	4712
412	ADRB2	0.4194	< 0.0001	4712
413	RUNDC3B	0.4189	< 0.0001	4712
414	SLC1A7	0.4187	< 0.0001	4712
415	IL34	0.4181	< 0.0001	4712
416	ETS2	0.4181	< 0.0001	4712
417	HSPB7	0.418	< 0.0001	4712
418	KCNIP1	0.418	< 0.0001	4712
419	PDK4	0.4176	< 0.0001	4712
420	PRSS12	0.4175	< 0.0001	4712
421	POU6F1	0.4174	< 0.0001	3678
422	ACACB	0.4172	< 0.0001	4712
423	CPA1	0.4171	< 0.0001	4712
424	AOX1	0.417	< 0.0001	4712
425	TF	0.4168	< 0.0001	4712
426	CFI	0.4166	< 0.0001	4712
427	IGF2	0.4164	< 0.0001	4712
428	GPR17	0.4163	< 0.0001	4712
429	PRRG3	0.4163	< 0.0001	4712
430	SOBP	0.4162	< 0.0001	4712
431	PDGFD	0.4162	< 0.0001	4712
432	JAM3	0.4161	< 0.0001	4712
433	THSD7A	0.4156	< 0.0001	4712
434	TTC28	0.4153	< 0.0001	4712
435	CA3	0.4153	< 0.0001	4712
436	TINAGL1	0.4152	< 0.0001	4712
437	TRMT9B	0.4152	< 0.0001	4712
438	TMEM273	0.415	< 0.0001	4712
439	TESC	0.4149	< 0.0001	4712
440	CRTAC1	0.4147	< 0.0001	4712
441	ANKRD29	0.4145	< 0.0001	4712
442	MCTP1	0.4144	< 0.0001	4712
443	CLEC3B	0.4143	< 0.0001	4712
444	KCNAB1	0.4142	< 0.0001	4712
445	LOC100128006	0.414	< 0.0001	3273
446	WSCD1	0.4139	< 0.0001	4712
447	ASTN1	0.4136	< 0.0001	4712
448	LINC00987	0.4134	< 0.0001	4307
449	DPT	0.4134	< 0.0001	4712
450	SV2B	0.4133	< 0.0001	4712
451	DEPP1	0.4131	< 0.0001	4712
452	PCAT19	0.4128	< 0.0001	4307
453	ANKRD53	0.4127	< 0.0001	4712
454	PROX1	0.4126	< 0.0001	4712
455	NR5A2	0.4122	< 0.0001	4712
456	EPAS1	0.4119	< 0.0001	4712
457	AQP7	0.4118	< 0.0001	4712
458	KL	0.4114	< 0.0001	4712
459	TRARG1	0.4112	< 0.0001	4712
460	DPYSL2	0.4111	< 0.0001	4712
461	CIDEC	0.4111	< 0.0001	4712
462	LCN10	0.4108	< 0.0001	4712
463	CIDEA	0.4103	< 0.0001	4712
464	CCDC3	0.4103	< 0.0001	4712
465	ZNF366	0.41	< 0.0001	4712
466	KY	0.4095	< 0.0001	4712
467	KCNIP2	0.4093	< 0.0001	4712
468	RRAD	0.4086	< 0.0001	4712
469	DBX2	0.4086	< 0.0001	4712
470	MIR497HG	0.4083	< 0.0001	4307
471	CEP68	0.4078	< 0.0001	4712
472	SYNPO	0.4077	< 0.0001	4712
473	SAA1	0.4077	< 0.0001	4712
474	AMOTL1	0.407	< 0.0001	4712
475	KCNA5	0.4068	< 0.0001	4712
476	CRYAB	0.4067	< 0.0001	4712
477	DNM1P46	0.4066	< 0.0001	4307
478	CHL1-AS2	0.4066	< 0.0001	1034
479	PDE7B	0.4065	< 0.0001	4712
480	CXCL12	0.4058	< 0.0001	4712
481	CUBN	0.4056	< 0.0001	4712
482	ADAMTS5	0.4055	< 0.0001	4712
483	AASS	0.4052	< 0.0001	4712
484	HSPA12B	0.4052	< 0.0001	4712
485	NTF4	0.405	< 0.0001	4712
486	TMTC1	0.4041	< 0.0001	4712
487	GFRA2	0.404	< 0.0001	4712
488	MYOM3	0.4039	< 0.0001	4712
489	FAM126A	0.4037	< 0.0001	4712
490	PTPN5	0.4033	< 0.0001	4712
491	ARL4A	0.4031	< 0.0001	4712
492	CASP12	0.4031	< 0.0001	4712
493	ITPRIPL1	0.403	< 0.0001	4712
494	KRT5	0.4027	< 0.0001	4712
495	SLC19A3	0.4026	< 0.0001	4712
496	IRX1	0.4024	< 0.0001	4712
497	SPTBN1	0.4021	< 0.0001	4712
498	MRGPRF-AS1	0.4015	< 0.0001	1034
499	SOX7	0.4011	< 0.0001	4712
500	SNCAIP	0.4009	< 0.0001	4712
501	METTL7A	0.4009	< 0.0001	4712
502	ZFP36L2	0.4007	< 0.0001	4712
503	RDH5	0.4006	< 0.0001	4712
504	FABP4	0.4005	< 0.0001	4712
505	TIE1	0.4001	< 0.0001	4712
506	APOD	0.4	< 0.0001	4712

[truncated: 1 more sheets: ANGPTL8]
