# Supplementary material for: Distinct Clinical Impact and Biological Function of Angiopoietin and Angiopoietin-like Proteins in Human Breast Cancer
Source: Cells. 2021 Sep 29;10(10):2590. doi: 10.3390/cells10102590 (PMC8534176; doi:10.3390/cells10102590)
Supplement: Supplementary file 1 [file cells-10-02590-s001.zip › Table S3.xlsx]

## Sheet: ANGPT1
Table S3 Gene ontology (GO) functional enrichment analysis of the genes significantly co-expressed with angiopoietin/angiopoietin-like genes in RNA-seq data for biological processes. *adj.P.Val = adjusted P-Value
ANGPT1
Enriched BP with genes positively correlated with ANGPT1					Enriched BP with genes negatively correlated with ANGPT1
#	ID	Description	adj.P.Val*		#	ID	Description	adj.P.Val
1	GO:0030198	extracellular matrix organization	4.07082e-10
2	GO:0043062	extracellular structure organization	7.32369e-10
3	GO:0034330	cell junction organization	1.18786e-08
4	GO:0034329	cell junction assembly	7.19154e-08
5	GO:0060840	artery development	3.59297e-07
6	GO:0031589	cell-substrate adhesion	9.22169e-07
7	GO:0007160	cell-matrix adhesion	6.68055e-06
8	GO:0003012	muscle system process	1.09114e-05
9	GO:0003158	endothelium development	1.5695e-05
10	GO:0060537	muscle tissue development	1.59801e-05
11	GO:0048844	artery morphogenesis	1.86872e-05
12	GO:0045785	positive regulation of cell adhesion	3.52136e-05
13	GO:1903522	regulation of blood circulation	3.87009e-05
14	GO:0007204	positive regulation of cytosolic calcium ion concentration	3.87009e-05
15	GO:0045446	endothelial cell differentiation	4.69451e-05
16	GO:0035904	aorta development	4.8276e-05
17	GO:0019932	second-messenger-mediated signaling	4.9097e-05
18	GO:1901888	regulation of cell junction assembly	6.65394e-05
19	GO:0010634	positive regulation of epithelial cell migration	6.65394e-05
20	GO:0010632	regulation of epithelial cell migration	6.65394e-05
21	GO:0022612	gland morphogenesis	6.65394e-05
22	GO:0048545	response to steroid hormone	8.4604e-05
23	GO:0030111	regulation of Wnt signaling pathway	8.4604e-05
24	GO:0007517	muscle organ development	8.53597e-05
25	GO:0034332	adherens junction organization	9.34372e-05
26	GO:0001667	ameboidal-type cell migration	9.34372e-05
27	GO:1903034	regulation of response to wounding	9.34372e-05
28	GO:0003007	heart morphogenesis	9.36728e-05
29	GO:0010631	epithelial cell migration	0.000116933
30	GO:0048708	astrocyte differentiation	0.000116933
31	GO:0007044	cell-substrate junction assembly	0.000126788
32	GO:0090132	epithelium migration	0.000127724
33	GO:0051480	regulation of cytosolic calcium ion concentration	0.00014171
34	GO:0042063	gliogenesis	0.00014171
35	GO:0090130	tissue migration	0.000159561
36	GO:0071229	cellular response to acid chemical	0.000159561
37	GO:0008016	regulation of heart contraction	0.000162498
38	GO:0009612	response to mechanical stimulus	0.000162498
39	GO:0048871	multicellular organismal homeostasis	0.000181651
40	GO:0003018	vascular process in circulatory system	0.000181651
41	GO:0001101	response to acid chemical	0.000187155
42	GO:0014706	striated muscle tissue development	0.000187155
43	GO:0010810	regulation of cell-substrate adhesion	0.000204718
44	GO:0007409	axonogenesis	0.000228929
45	GO:0007178	transmembrane receptor protein serine/threonine kinase signaling pathway	0.000233712
46	GO:0001503	ossification	0.000251405
47	GO:0001655	urogenital system development	0.000276296
48	GO:0050678	regulation of epithelial cell proliferation	0.000289441
49	GO:0061138	morphogenesis of a branching epithelium	0.000299079
50	GO:0003015	heart process	0.000346406
51	GO:0006936	muscle contraction	0.000359048
52	GO:0001570	vasculogenesis	0.000371061
53	GO:0050673	epithelial cell proliferation	0.000372731
54	GO:0071496	cellular response to external stimulus	0.000377365
55	GO:0061041	regulation of wound healing	0.000377365
56	GO:0032102	negative regulation of response to external stimulus	0.000412864
57	GO:0003179	heart valve morphogenesis	0.000412864
58	GO:0008360	regulation of cell shape	0.000412864
59	GO:0007045	cell-substrate adherens junction assembly	0.000412864
60	GO:0048041	focal adhesion assembly	0.000412864
61	GO:0007411	axon guidance	0.00045376
62	GO:1903391	regulation of adherens junction organization	0.000453784
63	GO:0048738	cardiac muscle tissue development	0.000453784
64	GO:0097485	neuron projection guidance	0.000453784
65	GO:0071559	response to transforming growth factor beta	0.000453784
66	GO:0035924	cellular response to vascular endothelial growth factor stimulus	0.000483274
67	GO:0001659	temperature homeostasis	0.000483274
68	GO:0055074	calcium ion homeostasis	0.000483274
69	GO:1901342	regulation of vasculature development	0.000498577
70	GO:0060326	cell chemotaxis	0.000528945
71	GO:0045216	cell-cell junction organization	0.000551495
72	GO:0001763	morphogenesis of a branching structure	0.000551495
73	GO:0060348	bone development	0.000551495
74	GO:0010001	glial cell differentiation	0.000579833
75	GO:0060828	regulation of canonical Wnt signaling pathway	0.000639595
76	GO:0048771	tissue remodeling	0.000665517
77	GO:0045765	regulation of angiogenesis	0.000688748
78	GO:0006874	cellular calcium ion homeostasis	0.000688748
79	GO:0060070	canonical Wnt signaling pathway	0.000688748
80	GO:0007162	negative regulation of cell adhesion	0.000703311
81	GO:0031960	response to corticosteroid	0.000765721
82	GO:0007043	cell-cell junction assembly	0.000765721
83	GO:0099177	regulation of trans-synaptic signaling	0.000765721
84	GO:0106106	cold-induced thermogenesis	0.000765721
85	GO:0120161	regulation of cold-induced thermogenesis	0.000765721
86	GO:0021953	central nervous system neuron differentiation	0.000774047
87	GO:0032970	regulation of actin filament-based process	0.000774047
88	GO:0072001	renal system development	0.000783604
89	GO:0034333	adherens junction assembly	0.000783604
90	GO:0071560	cellular response to transforming growth factor beta stimulus	0.000830613
91	GO:0003170	heart valve development	0.0010164
92	GO:0061383	trabecula morphogenesis	0.0010164
93	GO:0003203	endocardial cushion morphogenesis	0.00112496
94	GO:0035909	aorta morphogenesis	0.00112496
95	GO:0045603	positive regulation of endothelial cell differentiation	0.00114594
96	GO:0007015	actin filament organization	0.00117334
97	GO:0060047	heart contraction	0.00120569
98	GO:0003205	cardiac chamber development	0.00122488
99	GO:0030193	regulation of blood coagulation	0.00128012
100	GO:0001955	blood vessel maturation	0.00129179
101	GO:0070374	positive regulation of ERK1 and ERK2 cascade	0.00132837
102	GO:0051017	actin filament bundle assembly	0.00137565
103	GO:1900046	regulation of hemostasis	0.00137583
104	GO:0030900	forebrain development	0.00139524
105	GO:0022604	regulation of cell morphogenesis	0.00141079
106	GO:0010718	positive regulation of epithelial to mesenchymal transition	0.00141079
107	GO:1990845	adaptive thermogenesis	0.00141079
108	GO:0019722	calcium-mediated signaling	0.00148363
109	GO:0050804	modulation of chemical synaptic transmission	0.00158238
110	GO:0061572	actin filament bundle organization	0.00170219
111	GO:0031032	actomyosin structure organization	0.00170374
112	GO:0072132	mesenchyme morphogenesis	0.00177972
113	GO:0030858	positive regulation of epithelial cell differentiation	0.00177972
114	GO:0001952	regulation of cell-matrix adhesion	0.00178223
115	GO:0072503	cellular divalent inorganic cation homeostasis	0.00178707
116	GO:0090287	regulation of cellular response to growth factor stimulus	0.00183431
117	GO:0050818	regulation of coagulation	0.00186138
118	GO:0070371	ERK1 and ERK2 cascade	0.00189211
119	GO:0003198	epithelial to mesenchymal transition involved in endocardial cushion formation	0.00197715
120	GO:0010811	positive regulation of cell-substrate adhesion	0.00199827
121	GO:0021537	telencephalon development	0.00230835
122	GO:0060395	SMAD protein signal transduction	0.00230835
123	GO:0050679	positive regulation of epithelial cell proliferation	0.00230835
124	GO:0035296	regulation of tube diameter	0.00230835
125	GO:0050880	regulation of blood vessel size	0.00230835
126	GO:0097746	regulation of blood vessel diameter	0.00230835
127	GO:0010594	regulation of endothelial cell migration	0.00235036
128	GO:0070372	regulation of ERK1 and ERK2 cascade	0.00242417
129	GO:0035150	regulation of tube size	0.00242417
130	GO:0055001	muscle cell development	0.00245486
131	GO:0003273	cell migration involved in endocardial cushion formation	0.00245486
132	GO:0048167	regulation of synaptic plasticity	0.00256161
133	GO:0001822	kidney development	0.00256161
134	GO:0000302	response to reactive oxygen species	0.00261986
135	GO:0022407	regulation of cell-cell adhesion	0.00262195
136	GO:0030178	negative regulation of Wnt signaling pathway	0.00265956
137	GO:0071398	cellular response to fatty acid	0.0028948
138	GO:1903779	regulation of cardiac conduction	0.00290621
139	GO:0071772	response to BMP	0.0031669
140	GO:0071773	cellular response to BMP stimulus	0.0031669
141	GO:0003206	cardiac chamber morphogenesis	0.0031669
142	GO:0019229	regulation of vasoconstriction	0.0031669
143	GO:0072593	reactive oxygen species metabolic process	0.0031669
144	GO:0048754	branching morphogenesis of an epithelial tube	0.00329849
145	GO:0042692	muscle cell differentiation	0.00329849
146	GO:0003197	endocardial cushion development	0.00336587
147	GO:0014002	astrocyte development	0.00336587
148	GO:0038084	vascular endothelial growth factor signaling pathway	0.00336587
149	GO:0001885	endothelial cell development	0.00340335
150	GO:1990778	protein localization to cell periphery	0.00340335
151	GO:0071241	cellular response to inorganic substance	0.00353012
152	GO:0003279	cardiac septum development	0.00357017
153	GO:2000377	regulation of reactive oxygen species metabolic process	0.00357017
154	GO:0042310	vasoconstriction	0.00357435
155	GO:0051056	regulation of small GTPase mediated signal transduction	0.00357435
156	GO:0090092	regulation of transmembrane receptor protein serine/threonine kinase signaling pathway	0.00357435
157	GO:0045598	regulation of fat cell differentiation	0.00357435
158	GO:0014820	tonic smooth muscle contraction	0.0035771
159	GO:0016264	gap junction assembly	0.0035771
160	GO:0051893	regulation of focal adhesion assembly	0.0035771
161	GO:0090109	regulation of cell-substrate junction assembly	0.0035771
162	GO:0045907	positive regulation of vasoconstriction	0.00378447
163	GO:0060317	cardiac epithelial to mesenchymal transition	0.00378447
164	GO:0061384	heart trabecula morphogenesis	0.00378447
165	GO:0050900	leukocyte migration	0.00385399
166	GO:1901861	regulation of muscle tissue development	0.00400591
167	GO:0021954	central nervous system neuron development	0.00404945
168	GO:0032956	regulation of actin cytoskeleton organization	0.00407859
169	GO:1904375	regulation of protein localization to cell periphery	0.00407859
170	GO:0035690	cellular response to drug	0.00410879
171	GO:0032835	glomerulus development	0.00423551
172	GO:0090090	negative regulation of canonical Wnt signaling pathway	0.00423551
173	GO:0045444	fat cell differentiation	0.00423551
174	GO:1901890	positive regulation of cell junction assembly	0.00425719
175	GO:0021782	glial cell development	0.00425719
176	GO:0030509	BMP signaling pathway	0.00429965
177	GO:0001649	osteoblast differentiation	0.00454223
178	GO:0051098	regulation of binding	0.00454223
179	GO:0060562	epithelial tube morphogenesis	0.00454223
180	GO:1904377	positive regulation of protein localization to cell periphery	0.00454223
181	GO:0002088	lens development in camera-type eye	0.00454586
182	GO:0043542	endothelial cell migration	0.00454586
183	GO:0061448	connective tissue development	0.00454586
184	GO:0071383	cellular response to steroid hormone stimulus	0.0047499
185	GO:0035637	multicellular organismal signaling	0.00487589
186	GO:1902903	regulation of supramolecular fiber organization	0.00525579
187	GO:0072073	kidney epithelium development	0.00525579
188	GO:0060415	muscle tissue morphogenesis	0.00530253
189	GO:0034599	cellular response to oxidative stress	0.00533954
190	GO:0097530	granulocyte migration	0.00553107
191	GO:0002064	epithelial cell development	0.00554287
192	GO:0048732	gland development	0.0057013
193	GO:0031214	biomineral tissue development	0.0057013
194	GO:0072006	nephron development	0.00578844
195	GO:0046888	negative regulation of hormone secretion	0.00583221
196	GO:0001886	endothelial cell morphogenesis	0.00605781
197	GO:0046889	positive regulation of lipid biosynthetic process	0.00605781
198	GO:0097756	negative regulation of blood vessel diameter	0.00605781
199	GO:0019216	regulation of lipid metabolic process	0.00606225
200	GO:0097529	myeloid leukocyte migration	0.00619187
201	GO:0072659	protein localization to plasma membrane	0.00690905
202	GO:0003272	endocardial cushion formation	0.00690905
203	GO:0050918	positive chemotaxis	0.00690905
204	GO:0070542	response to fatty acid	0.00699444
205	GO:0043114	regulation of vascular permeability	0.00699444
206	GO:0071248	cellular response to metal ion	0.00699444
207	GO:0051384	response to glucocorticoid	0.00699444
208	GO:0061337	cardiac conduction	0.00699444
209	GO:0034614	cellular response to reactive oxygen species	0.00708872
210	GO:0015850	organic hydroxy compound transport	0.00724034
211	GO:0001935	endothelial cell proliferation	0.00724034
212	GO:0090673	endothelial cell-matrix adhesion	0.00729108
213	GO:0042698	ovulation cycle	0.00729108
214	GO:0031348	negative regulation of defense response	0.00754357
215	GO:2001279	regulation of unsaturated fatty acid biosynthetic process	0.00764106
216	GO:0030195	negative regulation of blood coagulation	0.00767334
217	GO:1901654	response to ketone	0.0078089
218	GO:0048644	muscle organ morphogenesis	0.0078089
219	GO:0001945	lymph vessel development	0.0078089
220	GO:0021952	central nervous system projection neuron axonogenesis	0.0078089
221	GO:0007599	hemostasis	0.00785662
222	GO:0060401	cytosolic calcium ion transport	0.00793011
223	GO:0010595	positive regulation of endothelial cell migration	0.00795602
224	GO:1901019	regulation of calcium ion transmembrane transporter activity	0.0082506
225	GO:0030324	lung development	0.0082506
226	GO:1900047	negative regulation of hemostasis	0.0082506
227	GO:0048762	mesenchymal cell differentiation	0.00852606
228	GO:0043087	regulation of GTPase activity	0.00852606
229	GO:0072009	nephron epithelium development	0.00852606
230	GO:1903169	regulation of calcium ion transmembrane transport	0.00862507
231	GO:0010717	regulation of epithelial to mesenchymal transition	0.00874286
232	GO:0003231	cardiac ventricle development	0.00874286
233	GO:0003171	atrioventricular valve development	0.0089462
234	GO:0016202	regulation of striated muscle tissue development	0.00900452
235	GO:0007568	aging	0.00926043
236	GO:0060841	venous blood vessel development	0.00926212
237	GO:0031099	regeneration	0.00926212
238	GO:0060541	respiratory system development	0.00926212
239	GO:0030168	platelet activation	0.00931986
240	GO:0062013	positive regulation of small molecule metabolic process	0.00931986
241	GO:1903524	positive regulation of blood circulation	0.00951303
242	GO:0042476	odontogenesis	0.00952818
243	GO:0001936	regulation of endothelial cell proliferation	0.00952818
244	GO:0030323	respiratory tube development	0.00952818
245	GO:0010714	positive regulation of collagen metabolic process	0.0101059
246	GO:0060384	innervation	0.0101059
247	GO:0061437	renal system vasculature development	0.0101059
248	GO:0061440	kidney vasculature development	0.0101059
249	GO:0031670	cellular response to nutrient	0.0101059
250	GO:0043547	positive regulation of GTPase activity	0.0102083
251	GO:1901655	cellular response to ketone	0.0102785
252	GO:2001257	regulation of cation channel activity	0.0102785
253	GO:0050819	negative regulation of coagulation	0.0103298
254	GO:0032355	response to estradiol	0.0103375
255	GO:0061438	renal system vasculature morphogenesis	0.0103375
256	GO:0061439	kidney vasculature morphogenesis	0.0103375
257	GO:0030856	regulation of epithelial cell differentiation	0.0103375
258	GO:0048634	regulation of muscle organ development	0.0103375
259	GO:0003281	ventricular septum development	0.0106467
260	GO:0001946	lymphangiogenesis	0.0110493
261	GO:0035265	organ growth	0.011271
262	GO:0060402	calcium ion transport into cytosol	0.011271
263	GO:0001958	endochondral ossification	0.011271
264	GO:0036075	replacement ossification	0.011271
265	GO:0060485	mesenchyme development	0.011271
266	GO:0110020	regulation of actomyosin structure organization	0.011271
267	GO:1903076	regulation of protein localization to plasma membrane	0.011271
268	GO:2000027	regulation of animal organ morphogenesis	0.011271
269	GO:0022408	negative regulation of cell-cell adhesion	0.011271
270	GO:0032496	response to lipopolysaccharide	0.011271
271	GO:0051235	maintenance of location	0.011271
272	GO:0001868	regulation of complement activation, lectin pathway	0.0120165
273	GO:0001869	negative regulation of complement activation, lectin pathway	0.0120165
274	GO:0032014	positive regulation of ARF protein signal transduction	0.0120165
275	GO:0061441	renal artery morphogenesis	0.0120165
276	GO:0086021	SA node cell to atrial cardiac muscle cell communication by electrical coupling	0.0120165
277	GO:0086053	AV node cell to bundle of His cell communication by electrical coupling	0.0120165
278	GO:2000857	positive regulation of mineralocorticoid secretion	0.0120165
279	GO:2000860	positive regulation of aldosterone secretion	0.0120165
280	GO:0007187	G protein-coupled receptor signaling pathway, coupled to cyclic nucleotide second messenger	0.0122792
281	GO:0032231	regulation of actin filament bundle assembly	0.0125275
282	GO:0031667	response to nutrient levels	0.0125585
283	GO:0032409	regulation of transporter activity	0.0129731
284	GO:0046068	cGMP metabolic process	0.0129731
285	GO:0001654	eye development	0.0130004
286	GO:0097305	response to alcohol	0.0130109
287	GO:0045601	regulation of endothelial cell differentiation	0.0130296
288	GO:0030038	contractile actin filament bundle assembly	0.0130296
289	GO:0043149	stress fiber assembly	0.0130296
290	GO:0007596	blood coagulation	0.0130296
291	GO:0001837	epithelial to mesenchymal transition	0.0130296
292	GO:0097553	calcium ion transmembrane import into cytosol	0.0130296
293	GO:0018108	peptidyl-tyrosine phosphorylation	0.0130863
294	GO:0071260	cellular response to mechanical stimulus	0.0133207
295	GO:0007159	leukocyte cell-cell adhesion	0.01334
296	GO:0045123	cellular extravasation	0.0133953
297	GO:0032412	regulation of ion transmembrane transporter activity	0.0136761
298	GO:0051403	stress-activated MAPK cascade	0.0138686
299	GO:1903531	negative regulation of secretion by cell	0.0138686
300	GO:0062043	positive regulation of cardiac epithelial to mesenchymal transition	0.0138686
301	GO:2001280	positive regulation of unsaturated fatty acid biosynthetic process	0.0138686
302	GO:0003014	renal system process	0.0138686
303	GO:0018212	peptidyl-tyrosine modification	0.0139651
304	GO:0150063	visual system development	0.0139651
305	GO:0090278	negative regulation of peptide hormone secretion	0.0139772
306	GO:0070482	response to oxygen levels	0.0142255
307	GO:0007200	phospholipase C-activating G protein-coupled receptor signaling pathway	0.0142786
308	GO:0050680	negative regulation of epithelial cell proliferation	0.0142786
309	GO:0032872	regulation of stress-activated MAPK cascade	0.0143403
310	GO:0043010	camera-type eye development	0.0143741
311	GO:0006979	response to oxidative stress	0.014629
312	GO:0031098	stress-activated protein kinase signaling cascade	0.0148133
313	GO:0050817	coagulation	0.0149403
314	GO:1904062	regulation of cation transmembrane transport	0.0149403
315	GO:0002027	regulation of heart rate	0.0149783
316	GO:0022602	ovulation cycle process	0.0149783
317	GO:0048705	skeletal system morphogenesis	0.0149783
318	GO:0070302	regulation of stress-activated protein kinase signaling cascade	0.0149783
319	GO:0036293	response to decreased oxygen levels	0.0149783
320	GO:0002237	response to molecule of bacterial origin	0.0149783
321	GO:0010543	regulation of platelet activation	0.0149783
322	GO:0034694	response to prostaglandin	0.0149783
323	GO:0035767	endothelial cell chemotaxis	0.0149783
324	GO:0070306	lens fiber cell differentiation	0.0149783
325	GO:1903393	positive regulation of adherens junction organization	0.0149783
326	GO:0019935	cyclic-nucleotide-mediated signaling	0.0152854
327	GO:0048880	sensory system development	0.015337
328	GO:0006813	potassium ion transport	0.0153546
329	GO:0010522	regulation of calcium ion transport into cytosol	0.0153735
330	GO:0002062	chondrocyte differentiation	0.0153735
331	GO:0046883	regulation of hormone secretion	0.0156405
332	GO:0016049	cell growth	0.0156825
333	GO:0048568	embryonic organ development	0.015873
334	GO:0045600	positive regulation of fat cell differentiation	0.015873
335	GO:0050727	regulation of inflammatory response	0.0159355
336	GO:0045834	positive regulation of lipid metabolic process	0.0159355
337	GO:0120163	negative regulation of cold-induced thermogenesis	0.0159355
338	GO:0051146	striated muscle cell differentiation	0.0159355
339	GO:0050728	negative regulation of inflammatory response	0.0159355
340	GO:0007229	integrin-mediated signaling pathway	0.0159355
341	GO:0071277	cellular response to calcium ion	0.0159355
342	GO:0043393	regulation of protein binding	0.0159355
343	GO:0022898	regulation of transmembrane transporter activity	0.0162857
344	GO:0031668	cellular response to extracellular stimulus	0.0162857
345	GO:0036303	lymph vessel morphogenesis	0.0166325
346	GO:0060973	cell migration involved in heart development	0.0166325
347	GO:1902170	cellular response to reactive nitrogen species	0.0166325
348	GO:0060389	pathway-restricted SMAD protein phosphorylation	0.0166865
349	GO:0019233	sensory perception of pain	0.0166865
350	GO:0050886	endocrine process	0.0168138
351	GO:0007584	response to nutrient	0.0169598
352	GO:0051592	response to calcium ion	0.0169598
353	GO:0010862	positive regulation of pathway-restricted SMAD protein phosphorylation	0.0169598
354	GO:0030850	prostate gland development	0.0169598
355	GO:0035272	exocrine system development	0.0169598
356	GO:0046850	regulation of bone remodeling	0.0169598
357	GO:0045667	regulation of osteoblast differentiation	0.0170173
358	GO:0032103	positive regulation of response to external stimulus	0.0170173
359	GO:0008354	germ cell migration	0.0170173
360	GO:0014824	artery smooth muscle contraction	0.0170173
361	GO:0048845	venous blood vessel morphogenesis	0.0170173
362	GO:0062042	regulation of cardiac epithelial to mesenchymal transition	0.0170173
363	GO:0007009	plasma membrane organization	0.0171276
364	GO:0055017	cardiac muscle tissue growth	0.0171276
365	GO:0021543	pallium development	0.0173128
366	GO:0070661	leukocyte proliferation	0.0177658
367	GO:0019934	cGMP-mediated signaling	0.017797
368	GO:0055002	striated muscle cell development	0.0180525
369	GO:0060291	long-term synaptic potentiation	0.0186042
370	GO:0046890	regulation of lipid biosynthetic process	0.0188538
371	GO:0045926	negative regulation of growth	0.019643
372	GO:0043270	positive regulation of ion transport	0.0197092
373	GO:0003382	epithelial cell morphogenesis	0.0200676
374	GO:0007435	salivary gland morphogenesis	0.0200676
375	GO:0071214	cellular response to abiotic stimulus	0.0215056
376	GO:0104004	cellular response to environmental stimulus	0.0215056
377	GO:0001666	response to hypoxia	0.0219253
378	GO:0055008	cardiac muscle tissue morphogenesis	0.021937
379	GO:0001954	positive regulation of cell-matrix adhesion	0.0219797
380	GO:0001894	tissue homeostasis	0.0220364
381	GO:0003094	glomerular filtration	0.0222333
382	GO:0031290	retinal ganglion cell axon guidance	0.0222333
383	GO:1903392	negative regulation of adherens junction organization	0.0222333
384	GO:2001014	regulation of skeletal muscle cell differentiation	0.0222333
385	GO:0003230	cardiac atrium development	0.0222333
386	GO:0021955	central nervous system neuron axonogenesis	0.0222333
387	GO:0070099	regulation of chemokine-mediated signaling pathway	0.0222698
388	GO:0086070	SA node cell to atrial cardiac muscle cell communication	0.0222698
389	GO:0030177	positive regulation of Wnt signaling pathway	0.0227966
390	GO:0051099	positive regulation of binding	0.0227966
391	GO:0007389	pattern specification process	0.0228964
392	GO:0010517	regulation of phospholipase activity	0.0230174
393	GO:1903035	negative regulation of response to wounding	0.0234445
394	GO:0030260	entry into host cell	0.0242502
395	GO:0044409	entry into host	0.0242502
396	GO:0051806	entry into cell of other organism involved in symbiotic interaction	0.0242502
397	GO:0051828	entry into other organism involved in symbiotic interaction	0.0242502
398	GO:0030224	monocyte differentiation	0.0242502
399	GO:1903131	mononuclear cell differentiation	0.0242502
400	GO:0060419	heart growth	0.0242502
401	GO:0019065	receptor-mediated endocytosis of virus by host cell	0.0242502
402	GO:0030185	nitric oxide transport	0.0242502
403	GO:0061107	seminal vesicle development	0.0242502
404	GO:0061364	apoptotic process involved in luteolysis	0.0242502
405	GO:0075509	endocytosis involved in viral entry into host cell	0.0242502
406	GO:1901491	negative regulation of lymphangiogenesis	0.0242502
407	GO:1904825	protein localization to microtubule plus-end	0.0242502
408	GO:1905725	protein localization to microtubule end	0.0242502
409	GO:0021879	forebrain neuron differentiation	0.0247631
410	GO:0032964	collagen biosynthetic process	0.0247631
411	GO:0008217	regulation of blood pressure	0.0247631
412	GO:0060390	regulation of SMAD protein signal transduction	0.0247631
413	GO:0071379	cellular response to prostaglandin stimulus	0.0247631
414	GO:0097205	renal filtration	0.0247631
415	GO:1901522	positive regulation of transcription from RNA polymerase II promoter involved in cellular response to chemical stimulus	0.0247631
416	GO:0061035	regulation of cartilage development	0.0255618
417	GO:0007431	salivary gland development	0.026407
418	GO:0045923	positive regulation of fatty acid metabolic process	0.026407
419	GO:1905314	semi-lunar valve development	0.026407
420	GO:0030282	bone mineralization	0.026407
421	GO:0042098	T cell proliferation	0.026491
422	GO:0030199	collagen fibril organization	0.026491
423	GO:0061005	cell differentiation involved in kidney development	0.026491
424	GO:1904645	response to amyloid-beta	0.026491
425	GO:0007519	skeletal muscle tissue development	0.0265071
426	GO:0051216	cartilage development	0.0265472
427	GO:0032092	positive regulation of protein binding	0.0266046
428	GO:0060560	developmental growth involved in morphogenesis	0.0269413
429	GO:0006182	cGMP biosynthetic process	0.0269413
430	GO:0060837	blood vessel endothelial cell differentiation	0.0269413
431	GO:0060856	establishment of blood-brain barrier	0.0269413
432	GO:0070278	extracellular matrix constituent secretion	0.0269413
433	GO:1902946	protein localization to early endosome	0.0269413
434	GO:0048562	embryonic organ morphogenesis	0.0270141
435	GO:0032963	collagen metabolic process	0.0270141
436	GO:0046660	female sex differentiation	0.0270141
437	GO:0032959	inositol trisphosphate biosynthetic process	0.0278577
438	GO:2000050	regulation of non-canonical Wnt signaling pathway	0.0278577
439	GO:0010876	lipid localization	0.0279579
440	GO:0046456	icosanoid biosynthetic process	0.0280366
441	GO:1903036	positive regulation of response to wounding	0.0280366
442	GO:0035329	hippo signaling	0.0280366
443	GO:0046676	negative regulation of insulin secretion	0.0280366
444	GO:1901021	positive regulation of calcium ion transmembrane transporter activity	0.0280366
445	GO:1902742	apoptotic process involved in development	0.0280366
446	GO:0031669	cellular response to nutrient levels	0.0280366
447	GO:1905475	regulation of protein localization to membrane	0.0286958
448	GO:0051048	negative regulation of secretion	0.0290106
449	GO:0048608	reproductive structure development	0.0292187
450	GO:0033002	muscle cell proliferation	0.0300113
451	GO:1903078	positive regulation of protein localization to plasma membrane	0.0300502
452	GO:0008585	female gonad development	0.0307122
453	GO:0010761	fibroblast migration	0.030942
454	GO:2000826	regulation of heart morphogenesis	0.030942
455	GO:0061458	reproductive system development	0.0312887
456	GO:0071695	anatomical structure maturation	0.0312887
457	GO:0003181	atrioventricular valve morphogenesis	0.0312887
458	GO:0060343	trabecula formation	0.0312887
459	GO:0086064	cell communication by electrical coupling involved in cardiac conduction	0.0312887
460	GO:0060411	cardiac septum morphogenesis	0.0314896
461	GO:0061045	negative regulation of wound healing	0.0314896
462	GO:0120162	positive regulation of cold-induced thermogenesis	0.0320635
463	GO:0003161	cardiac conduction system development	0.0327035
464	GO:0031392	regulation of prostaglandin biosynthetic process	0.0327035
465	GO:0032429	regulation of phospholipase A2 activity	0.0327035
466	GO:0051549	positive regulation of keratinocyte migration	0.0327035
467	GO:0071679	commissural neuron axon guidance	0.0327035
468	GO:0050890	cognition	0.0329704
469	GO:0006809	nitric oxide biosynthetic process	0.0329704
470	GO:0035050	embryonic heart tube development	0.0329704
471	GO:0050920	regulation of chemotaxis	0.0329704
472	GO:0071804	cellular potassium ion transport	0.0329704
473	GO:0071805	potassium ion transmembrane transport	0.0329704
474	GO:0001990	regulation of systemic arterial blood pressure by hormone	0.0329704
475	GO:0009187	cyclic nucleotide metabolic process	0.0329704
476	GO:0071470	cellular response to osmotic stress	0.0329704
477	GO:0035051	cardiocyte differentiation	0.0329704
478	GO:0050848	regulation of calcium-mediated signaling	0.0329704
479	GO:0060191	regulation of lipase activity	0.0329704
480	GO:0045165	cell fate commitment	0.0332774
481	GO:0042326	negative regulation of phosphorylation	0.0336198
482	GO:0071385	cellular response to glucocorticoid stimulus	0.0336432
483	GO:0007219	Notch signaling pathway	0.0343919
484	GO:0046718	viral entry into host cell	0.0343919
485	GO:0051894	positive regulation of focal adhesion assembly	0.034577
486	GO:0042246	tissue regeneration	0.0346217
487	GO:0031346	positive regulation of cell projection organization	0.0350479
488	GO:0046651	lymphocyte proliferation	0.0350897
489	GO:0060538	skeletal muscle organ development	0.0352325
490	GO:0046677	response to antibiotic	0.0352325
491	GO:1903409	reactive oxygen species biosynthetic process	0.0358292
492	GO:0045843	negative regulation of striated muscle tissue development	0.0359467
493	GO:0016485	protein processing	0.0361221
494	GO:0055024	regulation of cardiac muscle tissue development	0.0362407
495	GO:0003151	outflow tract morphogenesis	0.0364542
496	GO:0021675	nerve development	0.0364542
497	GO:0032943	mononuclear cell proliferation	0.0368487
498	GO:0007188	adenylate cyclase-modulating G protein-coupled receptor signaling pathway	0.0368487
499	GO:0071621	granulocyte chemotaxis	0.0372354
500	GO:0046545	development of primary female sexual characteristics	0.0373474
501	GO:1903426	regulation of reactive oxygen species biosynthetic process	0.0373474
502	GO:0001558	regulation of cell growth	0.0373474
503	GO:0048635	negative regulation of muscle organ development	0.0373474
504	GO:0022617	extracellular matrix disassembly	0.0373474
505	GO:0032957	inositol trisphosphate metabolic process	0.0373474
506	GO:0032967	positive regulation of collagen biosynthetic process	0.0373474
507	GO:0060314	regulation of ryanodine-sensitive calcium-release channel activity	0.0373474
508	GO:0060740	prostate gland epithelium morphogenesis	0.0373474
509	GO:0006663	platelet activating factor biosynthetic process	0.0373474
510	GO:0070836	caveola assembly	0.0373474
511	GO:0071462	cellular response to water stimulus	0.0373474
512	GO:0089700	protein kinase D signaling	0.0373474
513	GO:0090210	regulation of establishment of blood-brain barrier	0.0373474
514	GO:1902951	negative regulation of dendritic spine maintenance	0.0373474
515	GO:1904209	positive regulation of chemokine (C-C motif) ligand 2 secretion	0.0373474
516	GO:1905664	regulation of calcium ion import across plasma membrane	0.0373474
517	GO:0010763	positive regulation of fibroblast migration	0.0373474
518	GO:0048711	positive regulation of astrocyte differentiation	0.0373474
519	GO:0048715	negative regulation of oligodendrocyte differentiation	0.0373474
520	GO:0051386	regulation of neurotrophin TRK receptor signaling pathway	0.0373474
521	GO:0071415	cellular response to purine-containing compound	0.0373474
522	GO:2000052	positive regulation of non-canonical Wnt signaling pathway	0.0373474
523	GO:0051209	release of sequestered calcium ion into cytosol	0.037499
524	GO:1903037	regulation of leukocyte cell-cell adhesion	0.0382266
525	GO:0002792	negative regulation of peptide secretion	0.0382645
526	GO:2000379	positive regulation of reactive oxygen species metabolic process	0.038452
527	GO:0034109	homotypic cell-cell adhesion	0.0394775
528	GO:0032370	positive regulation of lipid transport	0.0395469
529	GO:0071384	cellular response to corticosteroid stimulus	0.0395469
530	GO:0007179	transforming growth factor beta receptor signaling pathway	0.0401124
531	GO:0050866	negative regulation of cell activation	0.0401124
532	GO:0001953	negative regulation of cell-matrix adhesion	0.0404484
533	GO:0010863	positive regulation of phospholipase C activity	0.0404484
534	GO:0021795	cerebral cortex cell migration	0.0404484
535	GO:0030866	cortical actin cytoskeleton organization	0.0404484
536	GO:1904646	cellular response to amyloid-beta	0.0404484
537	GO:0051283	negative regulation of sequestering of calcium ion	0.0406137
538	GO:0046209	nitric oxide metabolic process	0.0411791
539	GO:0055117	regulation of cardiac muscle contraction	0.0411791
540	GO:0097581	lamellipodium organization	0.0411791
541	GO:1905954	positive regulation of lipid localization	0.0411791
542	GO:1905208	negative regulation of cardiocyte differentiation	0.0412877
543	GO:0010038	response to metal ion	0.0412877
544	GO:0010676	positive regulation of cellular carbohydrate metabolic process	0.0415607
545	GO:0060393	regulation of pathway-restricted SMAD protein phosphorylation	0.0415607
546	GO:1901862	negative regulation of muscle tissue development	0.0415607
547	GO:0014812	muscle cell migration	0.0415607
548	GO:0090100	positive regulation of transmembrane receptor protein serine/threonine kinase signaling pathway	0.0415607
549	GO:0010959	regulation of metal ion transport	0.0422155
550	GO:0051924	regulation of calcium ion transport	0.0423886
551	GO:0034765	regulation of ion transmembrane transport	0.0426621
552	GO:0045913	positive regulation of carbohydrate metabolic process	0.0430124
553	GO:0098659	inorganic cation import across plasma membrane	0.0430124
554	GO:0099587	inorganic ion import across plasma membrane	0.0430124
555	GO:0010463	mesenchymal cell proliferation	0.0430455
556	GO:0035850	epithelial cell differentiation involved in kidney development	0.0430455
557	GO:0060412	ventricular septum morphogenesis	0.0430455
558	GO:0034763	negative regulation of transmembrane transport	0.0432833
559	GO:0051282	regulation of sequestering of calcium ion	0.0432833
560	GO:0035810	positive regulation of urine volume	0.0433527
561	GO:0035815	positive regulation of renal sodium excretion	0.0433527
562	GO:0051547	regulation of keratinocyte migration	0.0433527
563	GO:0030278	regulation of ossification	0.0443354
564	GO:0042133	neurotransmitter metabolic process	0.0446997
565	GO:0045445	myoblast differentiation	0.0446997
566	GO:0051492	regulation of stress fiber assembly	0.0446997
567	GO:0042136	neurotransmitter biosynthetic process	0.0446997
568	GO:0001516	prostaglandin biosynthetic process	0.0446997
569	GO:0003180	aortic valve morphogenesis	0.0446997
570	GO:0007205	protein kinase C-activating G protein-coupled receptor signaling pathway	0.0446997
571	GO:0033688	regulation of osteoblast proliferation	0.0446997
572	GO:0046457	prostanoid biosynthetic process	0.0446997
573	GO:0060512	prostate gland morphogenesis	0.0446997
574	GO:1904018	positive regulation of vasculature development	0.0446997
575	GO:0046879	hormone secretion	0.0446997
576	GO:0006909	phagocytosis	0.04479
577	GO:0002573	myeloid leukocyte differentiation	0.0449751
578	GO:0001974	blood vessel remodeling	0.0454304
579	GO:0032309	icosanoid secretion	0.0454304
580	GO:0048701	embryonic cranial skeleton morphogenesis	0.0454304
581	GO:1900271	regulation of long-term synaptic potentiation	0.0454304
582	GO:1900274	regulation of phospholipase C activity	0.0454304
583	GO:1901214	regulation of neuron death	0.0454465
584	GO:0030032	lamellipodium assembly	0.0454926
585	GO:0050671	positive regulation of lymphocyte proliferation	0.0457778
586	GO:0001933	negative regulation of protein phosphorylation	0.0459544
587	GO:2001057	reactive nitrogen species metabolic process	0.0462935
588	GO:0050863	regulation of T cell activation	0.0464425
589	GO:0090257	regulation of muscle system process	0.0469355
590	GO:0043534	blood vessel endothelial cell migration	0.0469995
591	GO:0071466	cellular response to xenobiotic stimulus	0.0469995
592	GO:0070588	calcium ion transmembrane transport	0.0473113
593	GO:0032946	positive regulation of mononuclear cell proliferation	0.0473113
594	GO:0046887	positive regulation of hormone secretion	0.0473113
595	GO:0051208	sequestering of calcium ion	0.0473113
596	GO:0016358	dendrite development	0.0479993
597	GO:0042129	regulation of T cell proliferation	0.0484728
598	GO:0043535	regulation of blood vessel endothelial cell migration	0.0484728
599	GO:0010644	cell communication by electrical coupling	0.0484728
600	GO:0021602	cranial nerve morphogenesis	0.0484728
601	GO:0021884	forebrain neuron development	0.0484728
602	GO:0023061	signal release	0.0484728
603	GO:0110053	regulation of actin filament organization	0.0487069
604	GO:0042552	myelination	0.0487069
605	GO:0002683	negative regulation of immune system process	0.0487069
606	GO:0032105	negative regulation of response to extracellular stimulus	0.0487069
607	GO:0032108	negative regulation of response to nutrient levels	0.0487069
608	GO:0046321	positive regulation of fatty acid oxidation	0.0487069
609	GO:0048070	regulation of developmental pigmentation	0.0487069
610	GO:0071801	regulation of podosome assembly	0.0487069
611	GO:0072160	nephron tubule epithelial cell differentiation	0.0487069
612	GO:0090136	epithelial cell-cell adhesion	0.0487069
613	GO:0098719	sodium ion import across plasma membrane	0.0487069
614	GO:2000095	regulation of Wnt signaling pathway, planar cell polarity pathway	0.0487069
615	GO:0050670	regulation of lymphocyte proliferation	0.0491513
616	GO:0006816	calcium ion transport	0.0495661
617	GO:0042110	T cell activation	0.0496242
618	GO:0021872	forebrain generation of neurons	0.0497717
619	GO:0045428	regulation of nitric oxide biosynthetic process	0.0497717
620	GO:1904888	cranial skeletal system development	0.0497717
621	GO:1905207	regulation of cardiocyte differentiation	0.0497717
622	GO:0032944	regulation of mononuclear cell proliferation	0.0499641
623	GO:0061614	pri-miRNA transcription by RNA polymerase II	0.0499641
624	GO:0003241	growth involved in heart morphogenesis	0.0499641
625	GO:0018057	peptidyl-lysine oxidation	0.0499641
626	GO:0021825	substrate-dependent cerebral cortex tangential migration	0.0499641
627	GO:0022614	membrane to membrane docking	0.0499641
628	GO:0035385	Roundabout signaling pathway	0.0499641
629	GO:0045636	positive regulation of melanocyte differentiation	0.0499641
630	GO:0051414	response to cortisol	0.0499641
631	GO:0061343	cell adhesion involved in heart morphogenesis	0.0499641
632	GO:0071504	cellular response to heparin	0.0499641
633	GO:0090259	regulation of retinal ganglion cell axon guidance	0.0499641
634	GO:1901490	regulation of lymphangiogenesis	0.0499641
635	GO:1901842	negative regulation of high voltage-gated calcium channel activity	0.0499641
636	GO:1904207	regulation of chemokine (C-C motif) ligand 2 secretion	0.0499641
637	GO:1904778	positive regulation of protein localization to cell cortex	0.0499641
638	GO:1905007	positive regulation of epithelial to mesenchymal transition involved in endocardial cushion formation	0.0499641
639	GO:0098739	import across plasma membrane	0.0499641
640	GO:0070997	neuron death	0.0500863
641	GO:0007163	establishment or maintenance of cell polarity	0.050683
642	GO:0007272	ensheathment of neurons	0.050683
643	GO:0008366	axon ensheathment	0.050683
644	GO:0048017	inositol lipid-mediated signaling	0.0507324
645	GO:0034103	regulation of tissue remodeling	0.0508386
646	GO:0009410	response to xenobiotic stimulus	0.0508386
647	GO:0003209	cardiac atrium morphogenesis	0.0509931
648	GO:0046328	regulation of JNK cascade	0.0524622
649	GO:0030010	establishment of cell polarity	0.0525369
650	GO:0050921	positive regulation of chemotaxis	0.0525369
651	GO:0010975	regulation of neuron projection development	0.0525369
652	GO:0009914	hormone transport	0.0530223
653	GO:0030865	cortical cytoskeleton organization	0.0533735
654	GO:0042059	negative regulation of epidermal growth factor receptor signaling pathway	0.0533735
655	GO:0030308	negative regulation of cell growth	0.0539866
656	GO:0001938	positive regulation of endothelial cell proliferation	0.0540754
657	GO:0031109	microtubule polymerization or depolymerization	0.0540754
658	GO:0010812	negative regulation of cell-substrate adhesion	0.0541084
659	GO:0019915	lipid storage	0.0541084
660	GO:0035914	skeletal muscle cell differentiation	0.0541084
661	GO:0003222	ventricular trabecula myocardium morphogenesis	0.0541084
662	GO:0010566	regulation of ketone biosynthetic process	0.0541084
663	GO:0010875	positive regulation of cholesterol efflux	0.0541084
664	GO:0035372	protein localization to microtubule	0.0541084
665	GO:0045722	positive regulation of gluconeogenesis	0.0541084
666	GO:0071380	cellular response to prostaglandin E stimulus	0.0541084
667	GO:0071732	cellular response to nitric oxide	0.0541084
668	GO:2001170	negative regulation of ATP biosynthetic process	0.0541084
669	GO:0050708	regulation of protein secretion	0.0550506
670	GO:0014033	neural crest cell differentiation	0.0550506
671	GO:0042475	odontogenesis of dentin-containing tooth	0.0550506
672	GO:0046849	bone remodeling	0.0550506
673	GO:0007202	activation of phospholipase C activity	0.0550506
674	GO:0033687	osteoblast proliferation	0.0550506
675	GO:0048710	regulation of astrocyte differentiation	0.0550506
676	GO:0046620	regulation of organ growth	0.0553835
677	GO:0007254	JNK cascade	0.0556522
678	GO:0001505	regulation of neurotransmitter levels	0.055746
679	GO:0003044	regulation of systemic arterial blood pressure mediated by a chemical signal	0.0557935
680	GO:0010712	regulation of collagen metabolic process	0.0557935
681	GO:0071715	icosanoid transport	0.0557935
682	GO:1901571	fatty acid derivative transport	0.0557935
683	GO:2001238	positive regulation of extrinsic apoptotic signaling pathway	0.0557935
684	GO:0031345	negative regulation of cell projection organization	0.0558795
685	GO:0030048	actin filament-based movement	0.0572693
686	GO:0014909	smooth muscle cell migration	0.0572693
687	GO:0030510	regulation of BMP signaling pathway	0.0572693
688	GO:0060349	bone morphogenesis	0.0573079
689	GO:1901617	organic hydroxy compound biosynthetic process	0.0591025
690	GO:0030099	myeloid cell differentiation	0.0592085
691	GO:0051966	regulation of synaptic transmission, glutamatergic	0.0594015
692	GO:2001259	positive regulation of cation channel activity	0.0594015
693	GO:0070665	positive regulation of leukocyte proliferation	0.0594015
694	GO:0001569	branching involved in blood vessel morphogenesis	0.0597701
695	GO:0003176	aortic valve development	0.0597701
696	GO:0070570	regulation of neuron projection regeneration	0.0597701
697	GO:0071295	cellular response to vitamin	0.0597701
698	GO:0003184	pulmonary valve morphogenesis	0.0613089
699	GO:0010715	regulation of extracellular matrix disassembly	0.0613089
700	GO:0035988	chondrocyte proliferation	0.0613089
701	GO:0061298	retina vasculature development in camera-type eye	0.0613089
702	GO:0070166	enamel mineralization	0.0613089
703	GO:2000811	negative regulation of anoikis	0.0613089
704	GO:1903039	positive regulation of leukocyte cell-cell adhesion	0.0616448
705	GO:0021987	cerebral cortex development	0.0619049
706	GO:1904427	positive regulation of calcium ion transmembrane transport	0.0623236
707	GO:0033273	response to vitamin	0.0624027
708	GO:0072080	nephron tubule development	0.0624027
709	GO:0048839	inner ear development	0.06273
710	GO:0090288	negative regulation of cellular response to growth factor stimulus	0.06273
711	GO:0043583	ear development	0.0630959
712	GO:0050709	negative regulation of protein secretion	0.0630959
713	GO:0043949	regulation of cAMP-mediated signaling	0.0630959
714	GO:0048146	positive regulation of fibroblast proliferation	0.0630959
715	GO:2001258	negative regulation of cation channel activity	0.0630959
716	GO:0051224	negative regulation of protein transport	0.0636516
717	GO:0030513	positive regulation of BMP signaling pathway	0.0636516
718	GO:0070167	regulation of biomineral tissue development	0.0636516
719	GO:0052547	regulation of peptidase activity	0.0636516
720	GO:0010675	regulation of cellular carbohydrate metabolic process	0.0636516
721	GO:0002322	B cell proliferation involved in immune response	0.0636516
722	GO:0010694	positive regulation of alkaline phosphatase activity	0.0636516
723	GO:0031394	positive regulation of prostaglandin biosynthetic process	0.0636516
724	GO:0031547	brain-derived neurotrophic factor receptor signaling pathway	0.0636516
725	GO:0032962	positive regulation of inositol trisphosphate biosynthetic process	0.0636516
726	GO:0035931	mineralocorticoid secretion	0.0636516
727	GO:0035932	aldosterone secretion	0.0636516
728	GO:0045634	regulation of melanocyte differentiation	0.0636516
729	GO:0046469	platelet activating factor metabolic process	0.0636516
730	GO:0051597	response to methylmercury	0.0636516
731	GO:0060385	axonogenesis involved in innervation	0.0636516
732	GO:0060842	arterial endothelial cell differentiation	0.0636516
733	GO:0070141	response to UV-A	0.0636516
734	GO:0071321	cellular response to cGMP	0.0636516
735	GO:0071503	response to heparin	0.0636516
736	GO:0090027	negative regulation of monocyte chemotaxis	0.0636516
737	GO:1905005	regulation of epithelial to mesenchymal transition involved in endocardial cushion formation	0.0636516
738	GO:2000855	regulation of mineralocorticoid secretion	0.0636516
739	GO:2000858	regulation of aldosterone secretion	0.0636516
740	GO:2001015	negative regulation of skeletal muscle cell differentiation	0.0636516
741	GO:0070838	divalent metal ion transport	0.0639895
742	GO:1990266	neutrophil migration	0.0649435
743	GO:0030336	negative regulation of cell migration	0.0649442
744	GO:0071902	positive regulation of protein serine/threonine kinase activity	0.0649442
745	GO:0032330	regulation of chondrocyte differentiation	0.0656799
746	GO:0051952	regulation of amine transport	0.0661892
747	GO:0061326	renal tubule development	0.0661892
748	GO:0070663	regulation of leukocyte proliferation	0.0665502
749	GO:0003208	cardiac ventricle morphogenesis	0.0667743
750	GO:0030239	myofibril assembly	0.0667743
751	GO:0045685	regulation of glial cell differentiation	0.0667743
752	GO:0060350	endochondral bone morphogenesis	0.0667743
753	GO:0006869	lipid transport	0.0669184
754	GO:0030809	negative regulation of nucleotide biosynthetic process	0.0669184
755	GO:0045780	positive regulation of bone resorption	0.0669184
756	GO:0046852	positive regulation of bone remodeling	0.0669184
757	GO:0051895	negative regulation of focal adhesion assembly	0.0669184
758	GO:0090330	regulation of platelet aggregation	0.0669184
759	GO:1900372	negative regulation of purine nucleotide biosynthetic process	0.0669184
760	GO:1904064	positive regulation of cation transmembrane transport	0.067589
761	GO:0010922	positive regulation of phosphatase activity	0.0679436
762	GO:0019217	regulation of fatty acid metabolic process	0.0685568
763	GO:0031638	zymogen activation	0.0692378
764	GO:0045214	sarcomere organization	0.0692378
765	GO:1901185	negative regulation of ERBB signaling pathway	0.0692378
766	GO:0030595	leukocyte chemotaxis	0.069495
767	GO:1904950	negative regulation of establishment of protein localization	0.0695801
768	GO:0030522	intracellular receptor signaling pathway	0.0695801
769	GO:0086001	cardiac muscle cell action potential	0.0696302
770	GO:0072511	divalent inorganic cation transport	0.070205
771	GO:0048659	smooth muscle cell proliferation	0.0704247
772	GO:0051047	positive regulation of secretion	0.0704303
773	GO:0001657	ureteric bud development	0.0708885
774	GO:0006942	regulation of striated muscle contraction	0.0708885
775	GO:0015908	fatty acid transport	0.0708885
776	GO:0043255	regulation of carbohydrate biosynthetic process	0.0708885
777	GO:0048709	oligodendrocyte differentiation	0.0708885
778	GO:0060996	dendritic spine development	0.0708885
779	GO:0001704	formation of primary germ layer	0.071356
780	GO:0048675	axon extension	0.071356
781	GO:0006636	unsaturated fatty acid biosynthetic process	0.0728617
782	GO:0032689	negative regulation of interferon-gamma production	0.0728617
783	GO:0033144	negative regulation of intracellular steroid hormone receptor signaling pathway	0.0728617
784	GO:0098801	regulation of renal system process	0.0728617
785	GO:0110111	negative regulation of animal organ morphogenesis	0.0728617
786	GO:1901385	regulation of voltage-gated calcium channel activity	0.0728617
787	GO:0072163	mesonephric epithelium development	0.0736676
788	GO:0072164	mesonephric tubule development	0.0736676
789	GO:0043500	muscle adaptation	0.0736676
790	GO:1905477	positive regulation of protein localization to membrane	0.0736676
791	GO:0061351	neural precursor cell proliferation	0.0736676
792	GO:0071236	cellular response to antibiotic	0.0736676
793	GO:0022409	positive regulation of cell-cell adhesion	0.0738556
794	GO:0001991	regulation of systemic arterial blood pressure by circulatory renin-angiotensin	0.0738556
795	GO:0006044	N-acetylglucosamine metabolic process	0.0738556
796	GO:0010544	negative regulation of platelet activation	0.0738556
797	GO:0032011	ARF protein signal transduction	0.0738556
798	GO:0032012	regulation of ARF protein signal transduction	0.0738556
799	GO:0032700	negative regulation of interleukin-17 production	0.0738556
800	GO:0051546	keratinocyte migration	0.0738556
801	GO:0071731	response to nitric oxide	0.0738556
802	GO:0071800	podosome assembly	0.0738556
803	GO:0001937	negative regulation of endothelial cell proliferation	0.0753677
804	GO:0030500	regulation of bone mineralization	0.0753677
805	GO:0050730	regulation of peptidyl-tyrosine phosphorylation	0.0753677
806	GO:0090596	sensory organ morphogenesis	0.0753677
807	GO:0035148	tube formation	0.0753677
808	GO:0051928	positive regulation of calcium ion transport	0.0756115
809	GO:1901570	fatty acid derivative biosynthetic process	0.0758041
810	GO:0001701	in utero embryonic development	0.0758145
811	GO:0003229	ventricular cardiac muscle tissue development	0.0758145
812	GO:0044380	protein localization to cytoskeleton	0.0758145
813	GO:0048016	inositol phosphate-mediated signaling	0.0758145
814	GO:0098900	regulation of action potential	0.0758145
815	GO:0048863	stem cell differentiation	0.0768696
816	GO:1901020	negative regulation of calcium ion transmembrane transporter activity	0.0768696
817	GO:1902622	regulation of neutrophil migration	0.0768696
818	GO:0044262	cellular carbohydrate metabolic process	0.0768696
819	GO:0050870	positive regulation of T cell activation	0.0768696
820	GO:0014013	regulation of gliogenesis	0.0768696
821	GO:0051937	catecholamine transport	0.0768696
822	GO:0034446	substrate adhesion-dependent cell spreading	0.0768696
823	GO:0001554	luteolysis	0.0768696
824	GO:0010753	positive regulation of cGMP-mediated signaling	0.0768696
825	GO:0021957	corticospinal tract morphogenesis	0.0768696
826	GO:0030578	PML body organization	0.0768696
827	GO:0032344	regulation of aldosterone metabolic process	0.0768696
828	GO:0032347	regulation of aldosterone biosynthetic process	0.0768696
829	GO:0032960	regulation of inositol trisphosphate biosynthetic process	0.0768696
830	GO:0034141	positive regulation of toll-like receptor 3 signaling pathway	0.0768696
831	GO:0044691	tooth eruption	0.0768696
832	GO:0044854	plasma membrane raft assembly	0.0768696
833	GO:0050942	positive regulation of pigment cell differentiation	0.0768696
834	GO:0060437	lung growth	0.0768696
835	GO:0070100	negative regulation of chemokine-mediated signaling pathway	0.0768696
836	GO:0070305	response to cGMP	0.0768696
837	GO:0071455	cellular response to hyperoxia	0.0768696
838	GO:0072257	metanephric nephron tubule epithelial cell differentiation	0.0768696
839	GO:0072307	regulation of metanephric nephron tubule epithelial cell differentiation	0.0768696
840	GO:0097049	motor neuron apoptotic process	0.0768696
841	GO:0098910	regulation of atrial cardiac muscle cell action potential	0.0768696
842	GO:0150094	amyloid-beta clearance by cellular catabolic process	0.0768696
843	GO:2000394	positive regulation of lamellipodium morphogenesis	0.0768696
844	GO:2000794	regulation of epithelial cell proliferation involved in lung morphogenesis	0.0768696
845	GO:0022029	telencephalon cell migration	0.0784352
846	GO:0086002	cardiac muscle cell action potential involved in contraction	0.0784352
847	GO:0086065	cell communication involved in cardiac conduction	0.0784352
848	GO:0048638	regulation of developmental growth	0.0793197
849	GO:0034764	positive regulation of transmembrane transport	0.0793197
850	GO:1902905	positive regulation of supramolecular fiber organization	0.0793197
851	GO:0002791	regulation of peptide secretion	0.0793197
852	GO:0006071	glycerol metabolic process	0.0793197
853	GO:0007620	copulation	0.0793197
854	GO:0032793	positive regulation of CREB transcription factor activity	0.0793197
855	GO:0043931	ossification involved in bone maturation	0.0793197
856	GO:0048745	smooth muscle tissue development	0.0793197
857	GO:0060039	pericardium development	0.0793197
858	GO:0072234	metanephric nephron tubule development	0.0793197
859	GO:0086014	atrial cardiac muscle cell action potential	0.0793197
860	GO:0086026	atrial cardiac muscle cell to AV node cell signaling	0.0793197
861	GO:0086066	atrial cardiac muscle cell to AV node cell communication	0.0793197
862	GO:0010827	regulation of glucose transmembrane transport	0.0793197
863	GO:0055021	regulation of cardiac muscle tissue growth	0.0793197
864	GO:0014912	negative regulation of smooth muscle cell migration	0.0801921
865	GO:0048846	axon extension involved in axon guidance	0.0801921
866	GO:1902284	neuron projection extension involved in neuron projection guidance	0.0801921
867	GO:1903427	negative regulation of reactive oxygen species biosynthetic process	0.0801921
868	GO:0071222	cellular response to lipopolysaccharide	0.0811746
869	GO:2000146	negative regulation of cell motility	0.0820019
870	GO:0048008	platelet-derived growth factor receptor signaling pathway	0.0820019
871	GO:0001823	mesonephros development	0.0820019
872	GO:0015837	amine transport	0.0820019
873	GO:0031110	regulation of microtubule polymerization or depolymerization	0.0830584
874	GO:0043536	positive regulation of blood vessel endothelial cell migration	0.0830584
875	GO:0032368	regulation of lipid transport	0.0835776
876	GO:0048588	developmental cell growth	0.0837649
877	GO:0018958	phenol-containing compound metabolic process	0.0856944
878	GO:0070613	regulation of protein processing	0.0864179
879	GO:0050769	positive regulation of neurogenesis	0.0864509
880	GO:0006040	amino sugar metabolic process	0.0865337
881	GO:0086091	regulation of heart rate by cardiac conduction	0.0865337
882	GO:0002576	platelet degranulation	0.0866131
883	GO:0035306	positive regulation of dephosphorylation	0.0867512
884	GO:0003177	pulmonary valve development	0.0879076
885	GO:0010829	negative regulation of glucose transmembrane transport	0.0879076
886	GO:0035813	regulation of renal sodium excretion	0.0879076
887	GO:0042438	melanin biosynthetic process	0.0879076
888	GO:0046716	muscle cell cellular homeostasis	0.0879076
889	GO:0072010	glomerular epithelium development	0.0879076
890	GO:1900273	positive regulation of long-term synaptic potentiation	0.0879076
891	GO:2000737	negative regulation of stem cell differentiation	0.0879076
892	GO:2000810	regulation of bicellular tight junction assembly	0.0879076
893	GO:0048015	phosphatidylinositol-mediated signaling	0.0879413
894	GO:0051147	regulation of muscle cell differentiation	0.0879413
895	GO:0032414	positive regulation of ion transmembrane transporter activity	0.0881943
896	GO:0034754	cellular hormone metabolic process	0.0890179
897	GO:0051271	negative regulation of cellular component movement	0.0893642
898	GO:1903829	positive regulation of cellular protein localization	0.0894694
899	GO:0048511	rhythmic process	0.0898729
900	GO:0014855	striated muscle cell proliferation	0.0898729
901	GO:0110110	positive regulation of animal organ morphogenesis	0.0898729
902	GO:1903317	regulation of protein maturation	0.0898729
903	GO:1901653	cellular response to peptide	0.0898729
904	GO:0010518	positive regulation of phospholipase activity	0.0898729
905	GO:0021885	forebrain cell migration	0.0898729
906	GO:0042130	negative regulation of T cell proliferation	0.0898729
907	GO:0070527	platelet aggregation	0.0898729
908	GO:0046578	regulation of Ras protein signal transduction	0.0898729
909	GO:0043523	regulation of neuron apoptotic process	0.0898729
910	GO:0008207	C21-steroid hormone metabolic process	0.0898729
911	GO:0030501	positive regulation of bone mineralization	0.0898729
912	GO:0038179	neurotrophin signaling pathway	0.0898729
913	GO:0048713	regulation of oligodendrocyte differentiation	0.0898729
914	GO:0051930	regulation of sensory perception of pain	0.0898729
915	GO:0060306	regulation of membrane repolarization	0.0898729
916	GO:0034767	positive regulation of ion transmembrane transport	0.0898729
917	GO:0002040	sprouting angiogenesis	0.0898729
918	GO:0007265	Ras protein signal transduction	0.0898729
919	GO:0014891	striated muscle atrophy	0.0898729
920	GO:0031666	positive regulation of lipopolysaccharide-mediated signaling pathway	0.0898729
921	GO:0033034	positive regulation of myeloid cell apoptotic process	0.0898729
922	GO:0033292	T-tubule organization	0.0898729
923	GO:0035696	monocyte extravasation	0.0898729
924	GO:0035912	dorsal aorta morphogenesis	0.0898729
925	GO:0035926	chemokine (C-C motif) ligand 2 secretion	0.0898729
926	GO:0042045	epithelial fluid transport	0.0898729
927	GO:0043416	regulation of skeletal muscle tissue regeneration	0.0898729
928	GO:0044387	negative regulation of protein kinase activity by regulation of protein phosphorylation	0.0898729
929	GO:0045916	negative regulation of complement activation	0.0898729
930	GO:0050932	regulation of pigment cell differentiation	0.0898729
931	GO:0051639	actin filament network formation	0.0898729
932	GO:0060896	neural plate pattern specification	0.0898729
933	GO:0061476	response to anticoagulant	0.0898729
934	GO:0070459	prolactin secretion	0.0898729
935	GO:0071676	negative regulation of mononuclear cell migration	0.0898729
936	GO:0072102	glomerulus morphogenesis	0.0898729
937	GO:1902965	regulation of protein localization to early endosome	0.0898729
938	GO:1902966	positive regulation of protein localization to early endosome	0.0898729
939	GO:1904238	pericyte cell differentiation	0.0898729
940	GO:1904776	regulation of protein localization to cell cortex	0.0898729
941	GO:1905165	regulation of lysosomal protein catabolic process	0.0898729
942	GO:2000048	negative regulation of cell-cell adhesion mediated by cadherin	0.0898729
943	GO:2000258	negative regulation of protein activation cascade	0.0898729
944	GO:2000586	regulation of platelet-derived growth factor receptor-beta signaling pathway	0.0898729
945	GO:2000643	positive regulation of early endosome to late endosome transport	0.0898729
946	GO:2000848	positive regulation of corticosteroid hormone secretion	0.0898729
947	GO:2001016	positive regulation of skeletal muscle cell differentiation	0.0898729
948	GO:0051402	neuron apoptotic process	0.0901004
949	GO:0032642	regulation of chemokine production	0.0905901
950	GO:0051279	regulation of release of sequestered calcium ion into cytosol	0.0905901
951	GO:1905952	regulation of lipid localization	0.0912728
952	GO:0003300	cardiac muscle hypertrophy	0.0912795
953	GO:0043401	steroid hormone mediated signaling pathway	0.0915091
954	GO:2000045	regulation of G1/S transition of mitotic cell cycle	0.0915091
955	GO:0050663	cytokine secretion	0.0920248
956	GO:0071219	cellular response to molecule of bacterial origin	0.0920248
957	GO:0002089	lens morphogenesis in camera-type eye	0.0920248
958	GO:0006582	melanin metabolic process	0.0920248
959	GO:0009190	cyclic nucleotide biosynthetic process	0.0920248
960	GO:0033622	integrin activation	0.0920248
961	GO:0035584	calcium-mediated signaling using intracellular calcium source	0.0920248
962	GO:0035809	regulation of urine volume	0.0920248
963	GO:0044321	response to leptin	0.0920248
964	GO:0045117	azole transport	0.0920248
965	GO:0045723	positive regulation of fatty acid biosynthetic process	0.0920248
966	GO:0050765	negative regulation of phagocytosis	0.0920248
967	GO:0051195	negative regulation of cofactor metabolic process	0.0920248
968	GO:0052652	cyclic purine nucleotide metabolic process	0.0920248
969	GO:1903077	negative regulation of protein localization to plasma membrane	0.0920248
970	GO:0007369	gastrulation	0.0931398
971	GO:0045124	regulation of bone resorption	0.0932408
972	GO:0051931	regulation of sensory perception	0.0932408
973	GO:0071548	response to dexamethasone	0.0932408
974	GO:0006970	response to osmotic stress	0.0932408
975	GO:0048145	regulation of fibroblast proliferation	0.0932408
976	GO:0045927	positive regulation of growth	0.0933666
977	GO:0001947	heart looping	0.0957449
978	GO:0032233	positive regulation of actin filament bundle assembly	0.0957449
979	GO:0090303	positive regulation of wound healing	0.0957449
980	GO:0007224	smoothened signaling pathway	0.0962399
981	GO:0014910	regulation of smooth muscle cell migration	0.0976036
982	GO:0048144	fibroblast proliferation	0.0976036
983	GO:0060420	regulation of heart growth	0.0976036
984	GO:0019933	cAMP-mediated signaling	0.098245
985	GO:0002920	regulation of humoral immune response	0.0993747
986	GO:0046683	response to organophosphorus	0.0993747
987	GO:0010955	negative regulation of protein processing	0.0993747
988	GO:0043403	skeletal muscle tissue regeneration	0.0993747
989	GO:0061028	establishment of endothelial barrier	0.0993747
990	GO:0090279	regulation of calcium ion import	0.0993747
991	GO:1902893	regulation of pri-miRNA transcription by RNA polymerase II	0.0993747
992	GO:1903053	regulation of extracellular matrix organization	0.0993747
993	GO:1903170	negative regulation of calcium ion transmembrane transport	0.0993747
994	GO:1903318	negative regulation of protein maturation	0.0993747
995	GO:0014897	striated muscle hypertrophy	0.0997204
996	GO:0050433	regulation of catecholamine secretion	0.0997204
997	GO:0052548	regulation of endopeptidase activity	0.0997204
998	GO:0019400	alditol metabolic process	0.0997204
999	GO:0032098	regulation of appetite	0.0997204
1000	GO:0032373	positive regulation of sterol transport	0.0997204
1001	GO:0032376	positive regulation of cholesterol transport	0.0997204
1002	GO:0034695	response to prostaglandin E	0.0997204
1003	GO:0035812	renal sodium excretion	0.0997204
1004	GO:0060445	branching involved in salivary gland morphogenesis	0.0997204
1005	GO:0070977	bone maturation	0.0997204
1006	GO:0072170	metanephric tubule development	0.0997204
1007	GO:0072243	metanephric nephron epithelium development	0.0997204
1008	GO:0086012	membrane depolarization during cardiac muscle cell action potential	0.0997204
1009	GO:1900746	regulation of vascular endothelial growth factor signaling pathway	0.0997204
1010	GO:1901889	negative regulation of cell junction assembly	0.0997204
1011	GO:0014031	mesenchymal cell development	0.100067
1012	GO:0006066	alcohol metabolic process	0.100839
1013	GO:0015718	monocarboxylic acid transport	0.102965
1014	GO:0006939	smooth muscle contraction	0.102965
1015	GO:0016101	diterpenoid metabolic process	0.102965
1016	GO:0040013	negative regulation of locomotion	0.103327
1017	GO:0062012	regulation of small molecule metabolic process	0.103327
1018	GO:0010907	positive regulation of glucose metabolic process	0.103327
1019	GO:0032958	inositol phosphate biosynthetic process	0.103327
1020	GO:0051154	negative regulation of striated muscle cell differentiation	0.103327
1021	GO:0051604	protein maturation	0.103327
1022	GO:0001542	ovulation from ovarian follicle	0.103327
1023	GO:0010692	regulation of alkaline phosphatase activity	0.103327
1024	GO:0021800	cerebral cortex tangential migration	0.103327
1025	GO:0034139	regulation of toll-like receptor 3 signaling pathway	0.103327
1026	GO:0035360	positive regulation of peroxisome proliferator activated receptor signaling pathway	0.103327
1027	GO:0035907	dorsal aorta development	0.103327
1028	GO:0044857	plasma membrane raft organization	0.103327
1029	GO:0048087	positive regulation of developmental pigmentation	0.103327
1030	GO:0048251	elastic fiber assembly	0.103327
1031	GO:0051541	elastin metabolic process	0.103327
1032	GO:0060297	regulation of sarcomere organization	0.103327
1033	GO:0060502	epithelial cell proliferation involved in lung morphogenesis	0.103327
1034	GO:0060693	regulation of branching involved in salivary gland morphogenesis	0.103327
1035	GO:0060982	coronary artery morphogenesis	0.103327
1036	GO:0086015	SA node cell action potential	0.103327
1037	GO:0086018	SA node cell to atrial cardiac muscle cell signaling	0.103327
1038	GO:0097011	cellular response to granulocyte macrophage colony-stimulating factor stimulus	0.103327
1039	GO:0097012	response to granulocyte macrophage colony-stimulating factor	0.103327
1040	GO:0097084	vascular smooth muscle cell development	0.103327
1041	GO:2000096	positive regulation of Wnt signaling pathway, planar cell polarity pathway	0.103327
1042	GO:2000343	positive regulation of chemokine (C-X-C motif) ligand 2 production	0.103327
1043	GO:0014896	muscle hypertrophy	0.10467
1044	GO:0072676	lymphocyte migration	0.10467
1045	GO:0060048	cardiac muscle contraction	0.105925
1046	GO:1903532	positive regulation of secretion by cell	0.106726
1047	GO:0010881	regulation of cardiac muscle contraction by regulation of the release of sequestered calcium ion	0.106726
1048	GO:0031579	membrane raft organization	0.106726
1049	GO:0034505	tooth mineralization	0.106726
1050	GO:0036010	protein localization to endosome	0.106726
1051	GO:0044062	regulation of excretion	0.106726
1052	GO:0045606	positive regulation of epidermal cell differentiation	0.106726
1053	GO:1901071	glucosamine-containing compound metabolic process	0.106726
1054	GO:1902547	regulation of cellular response to vascular endothelial growth factor stimulus	0.106726
1055	GO:1904376	negative regulation of protein localization to cell periphery	0.106726
1056	GO:2000209	regulation of anoikis	0.106726
1057	GO:2001026	regulation of endothelial cell chemotaxis	0.106726
1058	GO:0045669	positive regulation of osteoblast differentiation	0.106726
1059	GO:0050432	catecholamine secretion	0.106726
1060	GO:1900449	regulation of glutamate receptor signaling pathway	0.106726
1061	GO:2000378	negative regulation of reactive oxygen species metabolic process	0.106726
1062	GO:0009895	negative regulation of catabolic process	0.106999
1063	GO:0050731	positive regulation of peptidyl-tyrosine phosphorylation	0.106999
1064	GO:0032411	positive regulation of transporter activity	0.106999
1065	GO:0006692	prostanoid metabolic process	0.106999
1066	GO:0006693	prostaglandin metabolic process	0.106999
1067	GO:0006775	fat-soluble vitamin metabolic process	0.106999
1068	GO:0045429	positive regulation of nitric oxide biosynthetic process	0.106999
1069	GO:0045687	positive regulation of glial cell differentiation	0.106999
1070	GO:0055026	negative regulation of cardiac muscle tissue development	0.106999
1071	GO:0086004	regulation of cardiac muscle cell contraction	0.106999
1072	GO:0000082	G1/S transition of mitotic cell cycle	0.106999
1073	GO:0050954	sensory perception of mechanical stimulus	0.106999
1074	GO:0030072	peptide hormone secretion	0.106999
1075	GO:0106027	neuron projection organization	0.106999
1076	GO:0043200	response to amino acid	0.106999
1077	GO:0045666	positive regulation of neuron differentiation	0.106999
1078	GO:0014823	response to activity	0.106999
1079	GO:1902115	regulation of organelle assembly	0.106999
1080	GO:0010976	positive regulation of neuron projection development	0.106999
1081	GO:0007193	adenylate cyclase-inhibiting G protein-coupled receptor signaling pathway	0.106999
1082	GO:0032410	negative regulation of transporter activity	0.106999
1083	GO:0032602	chemokine production	0.106999
1084	GO:0060021	roof of mouth development	0.106999
1085	GO:0061053	somite development	0.106999
1086	GO:0097306	cellular response to alcohol	0.106999
1087	GO:0008543	fibroblast growth factor receptor signaling pathway	0.106999
1088	GO:0032965	regulation of collagen biosynthetic process	0.106999
1089	GO:0044060	regulation of endocrine process	0.106999
1090	GO:0046189	phenol-containing compound biosynthetic process	0.106999
1091	GO:0050982	detection of mechanical stimulus	0.106999
1092	GO:0071622	regulation of granulocyte chemotaxis	0.106999
1093	GO:1904407	positive regulation of nitric oxide metabolic process	0.106999
1094	GO:0002335	mature B cell differentiation	0.106999
1095	GO:0014829	vascular smooth muscle contraction	0.106999
1096	GO:0032104	regulation of response to extracellular stimulus	0.106999
1097	GO:0032107	regulation of response to nutrient levels	0.106999
1098	GO:0034110	regulation of homotypic cell-cell adhesion	0.106999
1099	GO:0060561	apoptotic process involved in morphogenesis	0.106999
1100	GO:0072012	glomerulus vasculature development	0.106999
1101	GO:0097186	amelogenesis	0.106999
1102	GO:1905809	negative regulation of synapse organization	0.106999
1103	GO:0043900	regulation of multi-organism process	0.106999
1104	GO:0050806	positive regulation of synaptic transmission	0.106999
1105	GO:0060249	anatomical structure homeostasis	0.106999
1106	GO:0002685	regulation of leukocyte migration	0.106999
1107	GO:0010927	cellular component assembly involved in morphogenesis	0.106999
1108	GO:0030449	regulation of complement activation	0.106999
1109	GO:0015844	monoamine transport	0.106999
1110	GO:0071674	mononuclear cell migration	0.106999
1111	GO:0021700	developmental maturation	0.106999
1112	GO:0001768	establishment of T cell polarity	0.106999
1113	GO:0002934	desmosome organization	0.106999
1114	GO:0003211	cardiac ventricle formation	0.106999
1115	GO:0003376	sphingosine-1-phosphate receptor signaling pathway	0.106999
1116	GO:0007168	receptor guanylyl cyclase signaling pathway	0.106999
1117	GO:0032000	positive regulation of fatty acid beta-oxidation	0.106999
1118	GO:0032341	aldosterone metabolic process	0.106999
1119	GO:0032342	aldosterone biosynthetic process	0.106999
1120	GO:0038063	collagen-activated tyrosine kinase receptor signaling pathway	0.106999
1121	GO:0043084	penile erection	0.106999
1122	GO:0048021	regulation of melanin biosynthetic process	0.106999
1123	GO:0051593	response to folic acid	0.106999
1124	GO:0060281	regulation of oocyte development	0.106999
1125	GO:0060346	bone trabecula formation	0.106999
1126	GO:0071313	cellular response to caffeine	0.106999
1127	GO:0090030	regulation of steroid hormone biosynthetic process	0.106999
1128	GO:1900122	positive regulation of receptor binding	0.106999
1129	GO:1904350	regulation of protein catabolic process in the vacuole	0.106999
1130	GO:1905879	regulation of oogenesis	0.106999
1131	GO:1990535	neuron projection maintenance	0.106999
1132	GO:2000271	positive regulation of fibroblast apoptotic process	0.106999
1133	GO:2000833	positive regulation of steroid hormone secretion	0.106999
1134	GO:2001214	positive regulation of vasculogenesis	0.106999
1135	GO:0048660	regulation of smooth muscle cell proliferation	0.106999
1136	GO:0051100	negative regulation of binding	0.106999
1137	GO:0010952	positive regulation of peptidase activity	0.106999
1138	GO:1902904	negative regulation of supramolecular fiber organization	0.106999
1139	GO:0014014	negative regulation of gliogenesis	0.106999
1140	GO:0031018	endocrine pancreas development	0.106999
1141	GO:1902743	regulation of lamellipodium organization	0.106999
1142	GO:0051495	positive regulation of cytoskeleton organization	0.106999
1143	GO:0003143	embryonic heart tube morphogenesis	0.106999
1144	GO:0019748	secondary metabolic process	0.106999
1145	GO:0048747	muscle fiber development	0.106999
1146	GO:0060038	cardiac muscle cell proliferation	0.106999
1147	GO:0061371	determination of heart left/right asymmetry	0.106999
1148	GO:0070252	actin-mediated cell contraction	0.106999
1149	GO:2000257	regulation of protein activation cascade	0.106999
1150	GO:0051899	membrane depolarization	0.106999
1151	GO:0000304	response to singlet oxygen	0.106999
1152	GO:0002174	mammary stem cell proliferation	0.106999
1153	GO:0002280	monocyte activation involved in immune response	0.106999
1154	GO:0002649	regulation of tolerance induction to self antigen	0.106999
1155	GO:0002651	positive regulation of tolerance induction to self antigen	0.106999
1156	GO:0003017	lymph circulation	0.106999
1157	GO:0003138	primary heart field specification	0.106999
1158	GO:0003172	sinoatrial valve development	0.106999
1159	GO:0003178	coronary sinus valve development	0.106999
1160	GO:0003182	coronary sinus valve morphogenesis	0.106999
1161	GO:0003185	sinoatrial valve morphogenesis	0.106999
1162	GO:0003270	Notch signaling pathway involved in regulation of secondary heart field cardioblast proliferation	0.106999
1163	GO:0007634	optokinetic behavior	0.106999
1164	GO:0010189	vitamin E biosynthetic process	0.106999
1165	GO:0014861	regulation of skeletal muscle contraction via regulation of action potential	0.106999
1166	GO:0021503	neural fold bending	0.106999
1167	GO:0021566	hypoglossal nerve development	0.106999
1168	GO:0021618	hypoglossal nerve morphogenesis	0.106999
1169	GO:0021852	pyramidal neuron migration	0.106999
1170	GO:0021972	corticospinal neuron axon guidance through spinal cord	0.106999
1171	GO:0031583	phospholipase D-activating G protein-coupled receptor signaling pathway	0.106999
1172	GO:0033477	S-methylmethionine metabolic process	0.106999
1173	GO:0033575	protein glycosylation at cell surface	0.106999
1174	GO:0033580	protein galactosylation at cell surface	0.106999
1175	GO:0035906	descending aorta development	0.106999
1176	GO:0035921	desmosome disassembly	0.106999
1177	GO:0036371	protein localization to T-tubule	0.106999
1178	GO:0038184	cell surface bile acid receptor signaling pathway	0.106999
1179	GO:0042125	protein galactosylation	0.106999
1180	GO:0042313	protein kinase C deactivation	0.106999
1181	GO:0042628	mating plug formation	0.106999
1182	GO:0042941	D-alanine transport	0.106999
1183	GO:0043179	rhythmic excitation	0.106999
1184	GO:0044328	canonical Wnt signaling pathway involved in positive regulation of endothelial cell migration	0.106999
1185	GO:0044329	canonical Wnt signaling pathway involved in positive regulation of cell-cell adhesion	0.106999
1186	GO:0044330	canonical Wnt signaling pathway involved in positive regulation of wound healing	0.106999
1187	GO:0044332	Wnt signaling pathway involved in dorsal/ventral axis specification	0.106999
1188	GO:0044345	stromal-epithelial cell signaling involved in prostate gland development	0.106999
1189	GO:0044858	plasma membrane raft polarization	0.106999
1190	GO:0045297	post-mating behavior	0.106999
1191	GO:0046086	adenosine biosynthetic process	0.106999
1192	GO:0046449	creatinine metabolic process	0.106999
1193	GO:0048674	collateral sprouting of injured axon	0.106999
1194	GO:0048693	regulation of collateral sprouting of injured axon	0.106999
1195	GO:0048694	positive regulation of collateral sprouting of injured axon	0.106999
1196	GO:0048792	spontaneous exocytosis of neurotransmitter	0.106999
1197	GO:0050924	positive regulation of negative chemotaxis	0.106999
1198	GO:0050929	induction of negative chemotaxis	0.106999
1199	GO:0051042	negative regulation of calcium-independent cell-cell adhesion	0.106999
1200	GO:0051615	histamine uptake	0.106999
1201	GO:0060034	notochord cell differentiation	0.106999
1202	GO:0060035	notochord cell development	0.106999
1203	GO:0060301	positive regulation of cytokine activity	0.106999
1204	GO:0060804	positive regulation of Wnt signaling pathway by BMP signaling pathway	0.106999
1205	GO:0060823	canonical Wnt signaling pathway involved in neural plate anterior/posterior pattern formation	0.106999
1206	GO:0060827	regulation of canonical Wnt signaling pathway involved in neural plate anterior/posterior pattern formation	0.106999
1207	GO:0060829	negative regulation of canonical Wnt signaling pathway involved in neural plate anterior/posterior pattern formation	0.106999
1208	GO:0060843	venous endothelial cell differentiation	0.106999
1209	GO:0060945	cardiac neuron differentiation	0.106999
1210	GO:0061108	seminal vesicle epithelium development	0.106999
1211	GO:0061682	seminal vesicle morphogenesis	0.106999
1212	GO:0061837	neuropeptide processing	0.106999
1213	GO:0061880	regulation of anterograde axonal transport of mitochondrion	0.106999
1214	GO:0061881	positive regulation of anterograde axonal transport of mitochondrion	0.106999
1215	GO:0070430	positive regulation of nucleotide-binding oligomerization domain containing 1 signaling pathway	0.106999
1216	GO:0071250	cellular response to nitrite	0.106999
1217	GO:0071298	cellular response to L-ascorbic acid	0.106999
1218	GO:0071464	cellular response to hydrostatic pressure	0.106999
1219	GO:0072055	renal cortex development	0.106999
1220	GO:0072059	cortical collecting duct development	0.106999
1221	GO:0072214	metanephric cortex development	0.106999
1222	GO:0072219	metanephric cortical collecting duct development	0.106999
1223	GO:0072366	regulation of cellular ketone metabolic process by positive regulation of transcription from RNA polymerase II promoter	0.106999
1224	GO:0072682	eosinophil extravasation	0.106999
1225	GO:0080033	response to nitrite	0.106999
1226	GO:0085018	maintenance of symbiont-containing vacuole by host	0.106999
1227	GO:0086044	atrial cardiac muscle cell to AV node cell communication by electrical coupling	0.106999
1228	GO:0086054	bundle of His cell to Purkinje myocyte communication by electrical coupling	0.106999
1229	GO:0086055	Purkinje myocyte to ventricular cardiac muscle cell communication by electrical coupling	0.106999
1230	GO:0090246	convergent extension involved in somitogenesis	0.106999
1231	GO:0097117	guanylate kinase-associated protein clustering	0.106999
1232	GO:0098906	regulation of Purkinje myocyte action potential	0.106999
1233	GO:0099588	positive regulation of postsynaptic cytosolic calcium concentration	0.106999
1234	GO:0120158	positive regulation of collagen catabolic process	0.106999
1235	GO:0150070	regulation of arginase activity	0.106999
1236	GO:0150072	positive regulation of arginase activity	0.106999
1237	GO:1900085	negative regulation of peptidyl-tyrosine autophosphorylation	0.106999
1238	GO:1900243	negative regulation of synaptic vesicle endocytosis	0.106999
1239	GO:1900387	negative regulation of cell-cell adhesion by negative regulation of transcription from RNA polymerase II promoter	0.106999
1240	GO:1901787	benzoyl-CoA metabolic process	0.106999
1241	GO:1902038	positive regulation of hematopoietic stem cell differentiation	0.106999
1242	GO:1902378	VEGF-activated neuropilin signaling pathway involved in axon guidance	0.106999
1243	GO:1902631	negative regulation of membrane hyperpolarization	0.106999
1244	GO:1902748	positive regulation of lens fiber cell differentiation	0.106999
1245	GO:1903210	glomerular visceral epithelial cell apoptotic process	0.106999
1246	GO:1903720	negative regulation of I-kappaB phosphorylation	0.106999
1247	GO:1903906	regulation of plasma membrane raft polarization	0.106999
1248	GO:1904109	positive regulation of cholesterol import	0.106999
1249	GO:1904633	regulation of glomerular visceral epithelial cell apoptotic process	0.106999
1250	GO:1904635	positive regulation of glomerular visceral epithelial cell apoptotic process	0.106999
1251	GO:1904651	positive regulation of fat cell apoptotic process	0.106999
1252	GO:1904677	positive regulation of somatic stem cell division	0.106999
1253	GO:1904935	positive regulation of cell proliferation in midbrain	0.106999
1254	GO:1905040	otic placode development	0.106999
1255	GO:1905161	protein localization to phagocytic vesicle	0.106999
1256	GO:1905162	regulation of phagosome maturation	0.106999
1257	GO:1905169	regulation of protein localization to phagocytic vesicle	0.106999
1258	GO:1905171	positive regulation of protein localization to phagocytic vesicle	0.106999
1259	GO:1905222	atrioventricular canal morphogenesis	0.106999
1260	GO:1905317	inferior endocardial cushion morphogenesis	0.106999
1261	GO:1905355	spine apparatus assembly	0.106999
1262	GO:1905430	cellular response to glycine	0.106999
1263	GO:1905468	regulation of clathrin-coated pit assembly	0.106999
1264	GO:1905469	negative regulation of clathrin-coated pit assembly	0.106999
1265	GO:1990029	vasomotion	0.106999
1266	GO:1990790	response to glial cell derived neurotrophic factor	0.106999
1267	GO:1990792	cellular response to glial cell derived neurotrophic factor	0.106999
1268	GO:2000053	regulation of Wnt signaling pathway involved in dorsal/ventral axis specification	0.106999
1269	GO:2000054	negative regulation of Wnt signaling pathway involved in dorsal/ventral axis specification	0.106999
1270	GO:2000080	negative regulation of canonical Wnt signaling pathway involved in controlling type B pancreatic cell proliferation	0.106999
1271	GO:2000101	regulation of mammary stem cell proliferation	0.106999
1272	GO:2000103	positive regulation of mammary stem cell proliferation	0.106999
1273	GO:2000419	regulation of eosinophil extravasation	0.106999
1274	GO:2000420	negative regulation of eosinophil extravasation	0.106999
1275	GO:2000486	negative regulation of glutamine transport	0.106999
1276	GO:2000565	negative regulation of CD8-positive, alpha-beta T cell proliferation	0.106999
1277	GO:2000690	regulation of cardiac muscle cell myoblast differentiation	0.106999
1278	GO:2000691	negative regulation of cardiac muscle cell myoblast differentiation	0.106999
1279	GO:2000795	negative regulation of epithelial cell proliferation involved in lung morphogenesis	0.106999
1280	GO:2000911	positive regulation of sterol import	0.106999
1281	GO:0007611	learning or memory	0.107496
1282	GO:0044344	cellular response to fibroblast growth factor stimulus	0.108354
1283	GO:0003081	regulation of systemic arterial blood pressure by renin-angiotensin	0.108694
1284	GO:0006700	C21-steroid hormone biosynthetic process	0.108694
1285	GO:0021591	ventricular system development	0.108694
1286	GO:0030318	melanocyte differentiation	0.108694
1287	GO:0042481	regulation of odontogenesis	0.108694
1288	GO:1900120	regulation of receptor binding	0.108694
1289	GO:1903579	negative regulation of ATP metabolic process	0.108694
1290	GO:0010906	regulation of glucose metabolic process	0.109293
1291	GO:0051153	regulation of striated muscle cell differentiation	0.109293
1292	GO:0006937	regulation of muscle contraction	0.110065
1293	GO:0045806	negative regulation of endocytosis	0.110682
1294	GO:0002067	glandular epithelial cell differentiation	0.11152
1295	GO:0007157	heterophilic cell-cell adhesion via plasma membrane cell adhesion molecules	0.11152
1296	GO:0050919	negative chemotaxis	0.11152
1297	GO:0060443	mammary gland morphogenesis	0.11152
1298	GO:1900015	regulation of cytokine production involved in inflammatory response	0.11152
1299	GO:0032874	positive regulation of stress-activated MAPK cascade	0.113117
1300	GO:0035249	synaptic transmission, glutamatergic	0.115358
1301	GO:0048704	embryonic skeletal system morphogenesis	0.115358
1302	GO:0086003	cardiac muscle cell contraction	0.116202
1303	GO:0016525	negative regulation of angiogenesis	0.1164
1304	GO:0070304	positive regulation of stress-activated protein kinase signaling cascade	0.1164
1305	GO:0007368	determination of left/right symmetry	0.117225
1306	GO:0042542	response to hydrogen peroxide	0.117883
1307	GO:0002021	response to dietary excess	0.117883
1308	GO:0003148	outflow tract septum morphogenesis	0.117883
1309	GO:0046885	regulation of hormone biosynthetic process	0.117883
1310	GO:0048799	animal organ maturation	0.117883
1311	GO:0072207	metanephric epithelium development	0.117883
1312	GO:0072378	blood coagulation, fibrin clot formation	0.117883
1313	GO:1902806	regulation of cell cycle G1/S phase transition	0.117883
1314	GO:0030574	collagen catabolic process	0.117883
1315	GO:0048066	developmental pigmentation	0.117883
1316	GO:0070169	positive regulation of biomineral tissue development	0.117883
1317	GO:1903115	regulation of actin filament-based movement	0.117883
1318	GO:0006941	striated muscle contraction	0.118167
1319	GO:0051091	positive regulation of DNA-binding transcription factor activity	0.118167
1320	GO:0051289	protein homotetramerization	0.118167
1321	GO:1901216	positive regulation of neuron death	0.118167
1322	GO:0006721	terpenoid metabolic process	0.118167
1323	GO:0001767	establishment of lymphocyte polarity	0.118167
1324	GO:0001778	plasma membrane repair	0.118167
1325	GO:0003174	mitral valve development	0.118167
1326	GO:0021561	facial nerve development	0.118167
1327	GO:0021610	facial nerve morphogenesis	0.118167
1328	GO:0021670	lateral ventricle development	0.118167
1329	GO:0032060	bleb assembly	0.118167
1330	GO:0033629	negative regulation of cell adhesion mediated by integrin	0.118167
1331	GO:0035739	CD4-positive, alpha-beta T cell proliferation	0.118167
1332	GO:0042482	positive regulation of odontogenesis	0.118167
1333	GO:0043117	positive regulation of vascular permeability	0.118167
1334	GO:0043129	surfactant homeostasis	0.118167
1335	GO:0046007	negative regulation of activated T cell proliferation	0.118167
1336	GO:0046886	positive regulation of hormone biosynthetic process	0.118167
1337	GO:0048680	positive regulation of axon regeneration	0.118167
1338	GO:0060315	negative regulation of ryanodine-sensitive calcium-release channel activity	0.118167
1339	GO:0060379	cardiac muscle cell myoblast differentiation	0.118167
1340	GO:0060525	prostate glandular acinus development	0.118167
1341	GO:0061314	Notch signaling involved in heart development	0.118167
1342	GO:0071372	cellular response to follicle-stimulating hormone stimulus	0.118167
1343	GO:0071803	positive regulation of podosome assembly	0.118167
1344	GO:1905146	lysosomal protein catabolic process	0.118167
1345	GO:1905668	positive regulation of protein localization to endosome	0.118167
1346	GO:2000392	regulation of lamellipodium morphogenesis	0.118167
1347	GO:2000561	regulation of CD4-positive, alpha-beta T cell proliferation	0.118167
1348	GO:0042445	hormone metabolic process	0.118167
1349	GO:0001756	somitogenesis	0.118349
1350	GO:0032720	negative regulation of tumor necrosis factor production	0.118349
1351	GO:0090263	positive regulation of canonical Wnt signaling pathway	0.118655
1352	GO:0002695	negative regulation of leukocyte activation	0.119509
1353	GO:0120032	regulation of plasma membrane bounded cell projection assembly	0.119509
1354	GO:2000181	negative regulation of blood vessel morphogenesis	0.119509
1355	GO:0045766	positive regulation of angiogenesis	0.121049
1356	GO:0042102	positive regulation of T cell proliferation	0.121049
1357	GO:0042116	macrophage activation	0.121049
1358	GO:0055006	cardiac cell development	0.121049
1359	GO:0006111	regulation of gluconeogenesis	0.12211
1360	GO:0055010	ventricular cardiac muscle tissue morphogenesis	0.12211
1361	GO:0072604	interleukin-6 secretion	0.12211
1362	GO:0050796	regulation of insulin secretion	0.122523
1363	GO:0051897	positive regulation of protein kinase B signaling	0.122523
1364	GO:0071453	cellular response to oxygen levels	0.123248
1365	GO:0008045	motor neuron axon guidance	0.124145
1366	GO:0033137	negative regulation of peptidyl-serine phosphorylation	0.124145
1367	GO:0045686	negative regulation of glial cell differentiation	0.124145
1368	GO:0048679	regulation of axon regeneration	0.124145
1369	GO:0085029	extracellular matrix assembly	0.124145
1370	GO:1900543	negative regulation of purine nucleotide metabolic process	0.124145
1371	GO:1902932	positive regulation of alcohol biosynthetic process	0.124145
1372	GO:2000108	positive regulation of leukocyte apoptotic process	0.124145
1373	GO:0014074	response to purine-containing compound	0.125081
1374	GO:0042632	cholesterol homeostasis	0.125081
1375	GO:0060491	regulation of cell projection assembly	0.125308
1376	GO:0009755	hormone-mediated signaling pathway	0.125381
1377	GO:0046777	protein autophosphorylation	0.125381
1378	GO:0022412	cellular process involved in reproduction in multicellular organism	0.125407
1379	GO:0006109	regulation of carbohydrate metabolic process	0.126159
1380	GO:0051249	regulation of lymphocyte activation	0.126159
1381	GO:0001818	negative regulation of cytokine production	0.127601
1382	GO:0071216	cellular response to biotic stimulus	0.127868
1383	GO:0002534	cytokine production involved in inflammatory response	0.127868
1384	GO:0002686	negative regulation of leukocyte migration	0.127868
1385	GO:0008347	glial cell migration	0.127868
1386	GO:0048546	digestive tract morphogenesis	0.127868
1387	GO:0050805	negative regulation of synaptic transmission	0.127868
1388	GO:0060193	positive regulation of lipase activity	0.127868
1389	GO:1903556	negative regulation of tumor necrosis factor superfamily cytokine production	0.127868
1390	GO:0071774	response to fibroblast growth factor	0.127893
1391	GO:0030073	insulin secretion	0.128625
1392	GO:0034284	response to monosaccharide	0.128625
1393	GO:0055092	sterol homeostasis	0.128714
1394	GO:1990868	response to chemokine	0.128714
1395	GO:1990869	cellular response to chemokine	0.128714
1396	GO:0090276	regulation of peptide hormone secretion	0.130322
1397	GO:0044843	cell cycle G1/S phase transition	0.130322
1398	GO:0019751	polyol metabolic process	0.130322
1399	GO:0006929	substrate-dependent cell migration	0.130322
1400	GO:0010669	epithelial structure maintenance	0.130322
1401	GO:0010882	regulation of cardiac muscle contraction by calcium ion signaling	0.130322
1402	GO:0032232	negative regulation of actin filament bundle assembly	0.130322
1403	GO:0044550	secondary metabolite biosynthetic process	0.130322
1404	GO:0045980	negative regulation of nucleotide metabolic process	0.130322
1405	GO:0050974	detection of mechanical stimulus involved in sensory perception	0.130322
1406	GO:1902624	positive regulation of neutrophil migration	0.130322
1407	GO:0031100	animal organ regeneration	0.130322
1408	GO:0032945	negative regulation of mononuclear cell proliferation	0.130322
1409	GO:0050672	negative regulation of lymphocyte proliferation	0.130322
1410	GO:0050764	regulation of phagocytosis	0.130322
1411	GO:0002002	regulation of angiotensin levels in blood	0.130322
1412	GO:0002003	angiotensin maturation	0.130322
1413	GO:0002921	negative regulation of humoral immune response	0.130322
1414	GO:0003207	cardiac chamber formation	0.130322
1415	GO:0007320	insemination	0.130322
1416	GO:0010889	regulation of sequestering of triglyceride	0.130322
1417	GO:0014889	muscle atrophy	0.130322
1418	GO:0021889	olfactory bulb interneuron differentiation	0.130322
1419	GO:0030157	pancreatic juice secretion	0.130322
1420	GO:0034309	primary alcohol biosynthetic process	0.130322
1421	GO:0035630	bone mineralization involved in bone maturation	0.130322
1422	GO:0036005	response to macrophage colony-stimulating factor	0.130322
1423	GO:0036006	cellular response to macrophage colony-stimulating factor stimulus	0.130322
1424	GO:0048642	negative regulation of skeletal muscle tissue development	0.130322
1425	GO:0051481	negative regulation of cytosolic calcium ion concentration	0.130322
1426	GO:0051608	histamine transport	0.130322
1427	GO:0060391	positive regulation of SMAD protein signal transduction	0.130322
1428	GO:0070572	positive regulation of neuron projection regeneration	0.130322
1429	GO:0071073	positive regulation of phospholipid biosynthetic process	0.130322
1430	GO:0072017	distal tubule development	0.130322
1431	GO:0072697	protein localization to cell cortex	0.130322
1432	GO:0086067	AV node cell to bundle of His cell communication	0.130322
1433	GO:0090331	negative regulation of platelet aggregation	0.130322
1434	GO:0090520	sphingolipid mediated signaling pathway	0.130322
1435	GO:1900165	negative regulation of interleukin-6 secretion	0.130322
1436	GO:1900376	regulation of secondary metabolite biosynthetic process	0.130322
1437	GO:1900402	regulation of carbohydrate metabolic process by regulation of transcription from RNA polymerase II promoter	0.130322
1438	GO:1902337	regulation of apoptotic process involved in morphogenesis	0.130322
1439	GO:1902414	protein localization to cell junction	0.130322
1440	GO:1902950	regulation of dendritic spine maintenance	0.130322
1441	GO:1904424	regulation of GTP binding	0.130322
1442	GO:1905666	regulation of protein localization to endosome	0.130322
1443	GO:2000341	regulation of chemokine (C-X-C motif) ligand 2 production	0.130322
1444	GO:0071346	cellular response to interferon-gamma	0.130537
1445	GO:0051701	interaction with host	0.130537
1446	GO:0001706	endoderm formation	0.130537
1447	GO:0031113	regulation of microtubule polymerization	0.130537
1448	GO:0060425	lung morphogenesis	0.130537
1449	GO:0072698	protein localization to microtubule cytoskeleton	0.130537
1450	GO:0086009	membrane repolarization	0.130537
1451	GO:2000725	regulation of cardiac muscle cell differentiation	0.130537
1452	GO:0043491	protein kinase B signaling	0.131713
1453	GO:0030326	embryonic limb morphogenesis	0.132407
1454	GO:0035113	embryonic appendage morphogenesis	0.132407
1455	GO:2000134	negative regulation of G1/S transition of mitotic cell cycle	0.132407
1456	GO:0010565	regulation of cellular ketone metabolic process	0.133702
1457	GO:0001708	cell fate specification	0.134164
1458	GO:0070301	cellular response to hydrogen peroxide	0.134164
1459	GO:0014015	positive regulation of gliogenesis	0.134781
1460	GO:0048706	embryonic skeletal system development	0.136803
1461	GO:0090101	negative regulation of transmembrane receptor protein serine/threonine kinase signaling pathway	0.136803
1462	GO:0021545	cranial nerve development	0.137327
1463	GO:0045599	negative regulation of fat cell differentiation	0.137327
1464	GO:0045668	negative regulation of osteoblast differentiation	0.137327
1465	GO:0048641	regulation of skeletal muscle tissue development	0.137327
1466	GO:0050999	regulation of nitric-oxide synthase activity	0.137327
1467	GO:0051496	positive regulation of stress fiber assembly	0.137327
1468	GO:0097366	response to bronchodilator	0.137327
1469	GO:0042593	glucose homeostasis	0.137327
1470	GO:0010770	positive regulation of cell morphogenesis involved in differentiation	0.137634
1471	GO:0001782	B cell homeostasis	0.137634
1472	GO:0043171	peptide catabolic process	0.137634
1473	GO:0046320	regulation of fatty acid oxidation	0.137634
1474	GO:0051491	positive regulation of filopodium assembly	0.137634
1475	GO:0071549	cellular response to dexamethasone stimulus	0.137634
1476	GO:0090022	regulation of neutrophil chemotaxis	0.137634
1477	GO:0090314	positive regulation of protein targeting to membrane	0.137634
1478	GO:1905476	negative regulation of protein localization to membrane	0.137634
1479	GO:0007215	glutamate receptor signaling pathway	0.137634
1480	GO:0022600	digestive system process	0.137634
1481	GO:0030301	cholesterol transport	0.137634
1482	GO:0035282	segmentation	0.137634
1483	GO:0051251	positive regulation of lymphocyte activation	0.138898
1484	GO:0001960	negative regulation of cytokine-mediated signaling pathway	0.13895
1485	GO:0010611	regulation of cardiac muscle hypertrophy	0.13895
1486	GO:0046173	polyol biosynthetic process	0.13895
1487	GO:1902117	positive regulation of organelle assembly	0.13895
1488	GO:0033500	carbohydrate homeostasis	0.139043
1489	GO:0035270	endocrine system development	0.139196
1490	GO:0010977	negative regulation of neuron projection development	0.140641
1491	GO:2001236	regulation of extrinsic apoptotic signaling pathway	0.140641
1492	GO:0098742	cell-cell adhesion via plasma-membrane adhesion molecules	0.140991
1493	GO:0031532	actin cytoskeleton reorganization	0.142277
1494	GO:0048661	positive regulation of smooth muscle cell proliferation	0.142277
1495	GO:0015872	dopamine transport	0.143224
1496	GO:0048168	regulation of neuronal synaptic plasticity	0.143224
1497	GO:0009855	determination of bilateral symmetry	0.143224
1498	GO:0051090	regulation of DNA-binding transcription factor activity	0.143224
1499	GO:0007492	endoderm development	0.143224
1500	GO:0046785	microtubule polymerization	0.143224
1501	GO:0015893	drug transport	0.143224
1502	GO:0016051	carbohydrate biosynthetic process	0.143224
1503	GO:0001765	membrane raft assembly	0.143224
1504	GO:0001845	phagolysosome assembly	0.143224
1505	GO:0001867	complement activation, lectin pathway	0.143224
1506	GO:0006705	mineralocorticoid biosynthetic process	0.143224
1507	GO:0008212	mineralocorticoid metabolic process	0.143224
1508	GO:0031953	negative regulation of protein autophosphorylation	0.143224
1509	GO:0032096	negative regulation of response to food	0.143224
1510	GO:0032099	negative regulation of appetite	0.143224
1511	GO:0033147	negative regulation of intracellular estrogen receptor signaling pathway	0.143224
1512	GO:0035589	G protein-coupled purinergic nucleotide receptor signaling pathway	0.143224
1513	GO:0038065	collagen-activated signaling pathway	0.143224
1514	GO:0042415	norepinephrine metabolic process	0.143224
1515	GO:0043116	negative regulation of vascular permeability	0.143224
1516	GO:0045820	negative regulation of glycolytic process	0.143224
1517	GO:0048505	regulation of timing of cell differentiation	0.143224
1518	GO:0048875	chemical homeostasis within a tissue	0.143224
1519	GO:0050966	detection of mechanical stimulus involved in sensory perception of pain	0.143224
1520	GO:0060347	heart trabecula formation	0.143224
1521	GO:0061430	bone trabecula morphogenesis	0.143224
1522	GO:0072182	regulation of nephron tubule epithelial cell differentiation	0.143224
1523	GO:0072672	neutrophil extravasation	0.143224
1524	GO:0098703	calcium ion import across plasma membrane	0.143224
1525	GO:1900272	negative regulation of long-term synaptic potentiation	0.143224
1526	GO:1902894	negative regulation of pri-miRNA transcription by RNA polymerase II	0.143224
1527	GO:1903651	positive regulation of cytoplasmic transport	0.143224
1528	GO:1903708	positive regulation of hemopoiesis	0.1433
1529	GO:0043405	regulation of MAP kinase activity	0.143458
1530	GO:0010762	regulation of fibroblast migration	0.144412
1531	GO:0045737	positive regulation of cyclin-dependent protein serine/threonine kinase activity	0.144412
1532	GO:0050482	arachidonic acid secretion	0.144412
1533	GO:0050849	negative regulation of calcium-mediated signaling	0.144412
1534	GO:1903963	arachidonate transport	0.144412
1535	GO:0009799	specification of symmetry	0.144911
1536	GO:1903038	negative regulation of leukocyte cell-cell adhesion	0.144911
1537	GO:0008037	cell recognition	0.14498
1538	GO:0043271	negative regulation of ion transport	0.145304
1539	GO:0007632	visual behavior	0.147696
1540	GO:0032715	negative regulation of interleukin-6 production	0.147696
1541	GO:0045661	regulation of myoblast differentiation	0.147696
1542	GO:0032652	regulation of interleukin-1 production	0.149431
1543	GO:1901343	negative regulation of vasculature development	0.150259
1544	GO:0097237	cellular response to toxic substance	0.151619
1545	GO:0044242	cellular lipid catabolic process	0.151998
1546	GO:0014743	regulation of muscle hypertrophy	0.153121
1547	GO:0031016	pancreas development	0.153121
1548	GO:0032413	negative regulation of ion transmembrane transporter activity	0.153121
1549	GO:0061333	renal tubule morphogenesis	0.153121
1550	GO:0070664	negative regulation of leukocyte proliferation	0.153121
1551	GO:0043902	positive regulation of multi-organism process	0.153121
1552	GO:1902807	negative regulation of cell cycle G1/S phase transition	0.153121
1553	GO:0001523	retinoid metabolic process	0.153121
1554	GO:0030593	neutrophil chemotaxis	0.153121
1555	GO:0046928	regulation of neurotransmitter secretion	0.153121
1556	GO:0010880	regulation of release of sequestered calcium ion into cytosol by sarcoplasmic reticulum	0.153121
1557	GO:0051385	response to mineralocorticoid	0.153121
1558	GO:0055022	negative regulation of cardiac muscle tissue growth	0.153121
1559	GO:0061117	negative regulation of heart growth	0.153121
1560	GO:0061311	cell surface receptor signaling pathway involved in heart development	0.153121
1561	GO:0086019	cell-cell signaling involved in cardiac conduction	0.153121
1562	GO:0006584	catecholamine metabolic process	0.153121
1563	GO:0009712	catechol-containing compound metabolic process	0.153121
1564	GO:0010524	positive regulation of calcium ion transport into cytosol	0.153121
1565	GO:0021915	neural tube development	0.153121
1566	GO:0030518	intracellular steroid hormone receptor signaling pathway	0.153121
1567	GO:0055007	cardiac muscle cell differentiation	0.153121
1568	GO:0043266	regulation of potassium ion transport	0.153121
1569	GO:0045185	maintenance of protein location	0.153121
1570	GO:0001771	immunological synapse formation	0.153121
1571	GO:0003188	heart valve formation	0.153121
1572	GO:0003214	cardiac left ventricle morphogenesis	0.153121
1573	GO:0010752	regulation of cGMP-mediated signaling	0.153121
1574	GO:0014819	regulation of skeletal muscle contraction	0.153121
1575	GO:0032310	prostaglandin secretion	0.153121
1576	GO:0035358	regulation of peroxisome proliferator activated receptor signaling pathway	0.153121
1577	GO:0035791	platelet-derived growth factor receptor-beta signaling pathway	0.153121
1578	GO:0036295	cellular response to increased oxygen levels	0.153121
1579	GO:0040034	regulation of development, heterochronic	0.153121
1580	GO:0042487	regulation of odontogenesis of dentin-containing tooth	0.153121
1581	GO:0043455	regulation of secondary metabolic process	0.153121
1582	GO:0045651	positive regulation of macrophage differentiation	0.153121
1583	GO:0060732	positive regulation of inositol phosphate biosynthetic process	0.153121
1584	GO:0070307	lens fiber cell development	0.153121
1585	GO:0072567	chemokine (C-X-C motif) ligand 2 production	0.153121
1586	GO:1900452	regulation of long-term synaptic depression	0.153121
1587	GO:1900747	negative regulation of vascular endothelial growth factor signaling pathway	0.153121
1588	GO:1901386	negative regulation of voltage-gated calcium channel activity	0.153121
1589	GO:1902656	calcium ion import into cytosol	0.153121
1590	GO:1904748	regulation of apoptotic process involved in development	0.153121
1591	GO:2001212	regulation of vasculogenesis	0.153121
1592	GO:0010951	negative regulation of endopeptidase activity	0.153121
1593	GO:0010721	negative regulation of cell development	0.153121
1594	GO:0002526	acute inflammatory response	0.153121
1595	GO:0042304	regulation of fatty acid biosynthetic process	0.153121
1596	GO:0043030	regulation of macrophage activation	0.153121
1597	GO:0070830	bicellular tight junction assembly	0.153121
1598	GO:0001508	action potential	0.153121
1599	GO:0021510	spinal cord development	0.153121
1600	GO:0036314	response to sterol	0.153121
1601	GO:0048011	neurotrophin TRK receptor signaling pathway	0.153121
1602	GO:0061036	positive regulation of cartilage development	0.153121
1603	GO:0097061	dendritic spine organization	0.153121
1604	GO:0006766	vitamin metabolic process	0.153121
1605	GO:0048565	digestive tract development	0.153121
1606	GO:0044706	multi-multicellular organism process	0.153121
1607	GO:0051961	negative regulation of nervous system development	0.153121
1608	GO:0043502	regulation of muscle adaptation	0.153121
1609	GO:0051341	regulation of oxidoreductase activity	0.153121
1610	GO:0031295	T cell costimulation	0.153121
1611	GO:0120192	tight junction assembly	0.153121
1612	GO:0000390	spliceosomal complex disassembly	0.153121
1613	GO:0001300	chronological cell aging	0.153121
1614	GO:0002316	follicular B cell differentiation	0.153121
1615	GO:0002337	B-1a B cell differentiation	0.153121
1616	GO:0002537	nitric oxide production involved in inflammatory response	0.153121
1617	GO:0002661	regulation of B cell tolerance induction	0.153121
1618	GO:0002663	positive regulation of B cell tolerance induction	0.153121
1619	GO:0003127	detection of nodal flow	0.153121
1620	GO:0003130	BMP signaling pathway involved in heart induction	0.153121
1621	GO:0003133	endodermal-mesodermal cell signaling	0.153121
1622	GO:0003134	endodermal-mesodermal cell signaling involved in heart induction	0.153121
1623	GO:0003169	coronary vein morphogenesis	0.153121
1624	GO:0003193	pulmonary valve formation	0.153121
1625	GO:0003213	cardiac right atrium morphogenesis	0.153121
1626	GO:0003252	negative regulation of cell proliferation involved in heart valve morphogenesis	0.153121
1627	GO:0003294	atrial ventricular junction remodeling	0.153121
1628	GO:0003430	growth plate cartilage chondrocyte growth	0.153121
1629	GO:0006196	AMP catabolic process	0.153121
1630	GO:0007208	phospholipase C-activating serotonin receptor signaling pathway	0.153121
1631	GO:0007521	muscle cell fate determination	0.153121
1632	GO:0009258	10-formyltetrahydrofolate catabolic process	0.153121
1633	GO:0010157	response to chlorate	0.153121
1634	GO:0010645	regulation of cell communication by chemical coupling	0.153121
1635	GO:0010652	positive regulation of cell communication by chemical coupling	0.153121
1636	GO:0016046	detection of fungus	0.153121
1637	GO:0021560	abducens nerve development	0.153121
1638	GO:0021598	abducens nerve morphogenesis	0.153121
1639	GO:0021599	abducens nerve formation	0.153121
1640	GO:0021649	vestibulocochlear nerve structural organization	0.153121
1641	GO:0021730	trigeminal sensory nucleus development	0.153121
1642	GO:0021740	principal sensory nucleus of trigeminal nerve development	0.153121
1643	GO:0021767	mammillary body development	0.153121
1644	GO:0021812	neuronal-glial interaction involved in cerebral cortex radial glia guided migration	0.153121
1645	GO:0021823	cerebral cortex tangential migration using cell-cell interactions	0.153121
1646	GO:0021827	postnatal olfactory bulb interneuron migration	0.153121
1647	GO:0021836	chemorepulsion involved in postnatal olfactory bulb interneuron migration	0.153121
1648	GO:0021966	corticospinal neuron axon guidance	0.153121
1649	GO:0021997	neural plate axis specification	0.153121
1650	GO:0031990	mRNA export from nucleus in response to heat stress	0.153121
1651	GO:0032346	positive regulation of aldosterone metabolic process	0.153121
1652	GO:0032349	positive regulation of aldosterone biosynthetic process	0.153121
1653	GO:0032707	negative regulation of interleukin-23 production	0.153121
1654	GO:0033624	negative regulation of integrin activation	0.153121
1655	GO:0034402	recruitment of 3'-end processing factors to RNA polymerase II holoenzyme complex	0.153121
1656	GO:0034439	lipoprotein lipid oxidation	0.153121
1657	GO:0034442	regulation of lipoprotein oxidation	0.153121
1658	GO:0034633	retinol transport	0.153121
1659	GO:0034696	response to prostaglandin F	0.153121
1660	GO:0035026	leading edge cell differentiation	0.153121
1661	GO:0035377	transepithelial water transport	0.153121
1662	GO:0035378	carbon dioxide transmembrane transport	0.153121
1663	GO:0035408	histone H3-T6 phosphorylation	0.153121
1664	GO:0035922	foramen ovale closure	0.153121
1665	GO:0035981	tongue muscle cell differentiation	0.153121
1666	GO:0036309	protein localization to M-band	0.153121
1667	GO:0038060	nitric oxide-cGMP-mediated signaling pathway	0.153121
1668	GO:0038190	VEGF-activated neuropilin signaling pathway	0.153121
1669	GO:0042160	lipoprotein modification	0.153121
1670	GO:0042161	lipoprotein oxidation	0.153121
1671	GO:0043006	activation of phospholipase A2 activity by calcium-mediated signaling	0.153121
1672	GO:0044343	canonical Wnt signaling pathway involved in regulation of type B pancreatic cell proliferation	0.153121
1673	GO:0044855	plasma membrane raft distribution	0.153121
1674	GO:0044856	plasma membrane raft localization	0.153121
1675	GO:0044866	modulation by host of viral exo-alpha-sialidase activity	0.153121
1676	GO:0044867	modulation by host of viral catalytic activity	0.153121
1677	GO:0044869	negative regulation by host of viral exo-alpha-sialidase activity	0.153121
1678	GO:0044870	modulation by host of viral glycoprotein metabolic process	0.153121
1679	GO:0044871	negative regulation by host of viral glycoprotein metabolic process	0.153121
1680	GO:0046864	isoprenoid transport	0.153121
1681	GO:0046865	terpenoid transport	0.153121
1682	GO:0046878	positive regulation of saliva secretion	0.153121
1683	GO:0048320	axial mesoderm formation	0.153121
1684	GO:0048687	positive regulation of sprouting of injured axon	0.153121
1685	GO:0048691	positive regulation of axon extension involved in regeneration	0.153121
1686	GO:0048749	compound eye development	0.153121
1687	GO:0050653	chondroitin sulfate proteoglycan biosynthetic process, polysaccharide chain biosynthetic process	0.153121
1688	GO:0050757	thymidylate synthase biosynthetic process	0.153121
1689	GO:0050758	regulation of thymidylate synthase biosynthetic process	0.153121
1690	GO:0051040	regulation of calcium-independent cell-cell adhesion	0.153121
1691	GO:0051892	negative regulation of cardioblast differentiation	0.153121
1692	GO:0052403	negative regulation by host of symbiont catalytic activity	0.153121
1693	GO:0060128	corticotropin hormone secreting cell differentiation	0.153121
1694	GO:0060434	bronchus morphogenesis	0.153121
1695	GO:0060587	regulation of lipoprotein lipid oxidation	0.153121
1696	GO:0060876	semicircular canal formation	0.153121
1697	GO:0060931	sinoatrial node cell development	0.153121
1698	GO:0061373	mammillary axonal complex development	0.153121
1699	GO:0061552	ganglion morphogenesis	0.153121
1700	GO:0070376	regulation of ERK5 cascade	0.153121
1701	GO:0070378	positive regulation of ERK5 cascade	0.153121
1702	GO:0070428	regulation of nucleotide-binding oligomerization domain containing 1 signaling pathway	0.153121
1703	GO:0070489	T cell aggregation	0.153121
1704	GO:0070563	negative regulation of vitamin D receptor signaling pathway	0.153121
1705	GO:0071231	cellular response to folic acid	0.153121
1706	GO:0071288	cellular response to mercury ion	0.153121
1707	GO:0072208	metanephric smooth muscle tissue development	0.153121
1708	GO:0072363	regulation of glycolytic process by positive regulation of transcription from RNA polymerase II promoter	0.153121
1709	GO:0072364	regulation of cellular ketone metabolic process by regulation of transcription from RNA polymerase II promoter	0.153121
1710	GO:0072369	regulation of lipid transport by positive regulation of transcription from RNA polymerase II promoter	0.153121
1711	GO:0086098	angiotensin-activated signaling pathway involved in heart process	0.153121
1712	GO:0090076	relaxation of skeletal muscle	0.153121
1713	GO:0090260	negative regulation of retinal ganglion cell axon guidance	0.153121
1714	GO:0097102	endothelial tip cell fate specification	0.153121
1715	GO:0097323	B cell adhesion	0.153121
1716	GO:0097324	melanocyte migration	0.153121
1717	GO:0098886	modification of dendritic spine	0.153121
1718	GO:0098905	regulation of bundle of His cell action potential	0.153121
1719	GO:0098907	regulation of SA node cell action potential	0.153121
1720	GO:0099178	regulation of retrograde trans-synaptic signaling by endocanabinoid	0.153121
1721	GO:0099554	trans-synaptic signaling by soluble gas, modulating synaptic transmission	0.153121
1722	GO:0099555	trans-synaptic signaling by nitric oxide, modulating synaptic transmission	0.153121
1723	GO:0100001	regulation of skeletal muscle contraction by action potential	0.153121
1724	GO:0106005	RNA 5'-cap (guanine-N7)-methylation	0.153121
1725	GO:0140039	cell-cell adhesion in response to extracellular stimulus	0.153121
1726	GO:0150073	regulation of protein-glutamine gamma-glutamyltransferase activity	0.153121
1727	GO:0150074	positive regulation of protein-glutamine gamma-glutamyltransferase activity	0.153121
1728	GO:1900756	protein processing in phagocytic vesicle	0.153121
1729	GO:1901383	negative regulation of chorionic trophoblast cell proliferation	0.153121
1730	GO:1901558	response to metformin	0.153121
1731	GO:1901860	positive regulation of mitochondrial DNA metabolic process	0.153121
1732	GO:1902257	negative regulation of apoptotic process involved in outflow tract morphogenesis	0.153121
1733	GO:1902283	negative regulation of primary amine oxidase activity	0.153121
1734	GO:1902336	positive regulation of retinal ganglion cell axon guidance	0.153121
1735	GO:1903016	negative regulation of exo-alpha-sialidase activity	0.153121
1736	GO:1903031	regulation of microtubule plus-end binding	0.153121
1737	GO:1903033	positive regulation of microtubule plus-end binding	0.153121
1738	GO:1903056	regulation of melanosome organization	0.153121
1739	GO:1903849	positive regulation of aorta morphogenesis	0.153121
1740	GO:1903921	regulation of protein processing in phagocytic vesicle	0.153121
1741	GO:1903923	positive regulation of protein processing in phagocytic vesicle	0.153121
1742	GO:1904057	negative regulation of sensory perception of pain	0.153121
1743	GO:1904313	response to methamphetamine hydrochloride	0.153121
1744	GO:1904606	fat cell apoptotic process	0.153121
1745	GO:1904638	response to resveratrol	0.153121
1746	GO:1904639	cellular response to resveratrol	0.153121
1747	GO:1904649	regulation of fat cell apoptotic process	0.153121
1748	GO:1904674	positive regulation of somatic stem cell population maintenance	0.153121
1749	GO:1904675	regulation of somatic stem cell division	0.153121
1750	GO:1904835	dorsal root ganglion morphogenesis	0.153121
1751	GO:1904933	regulation of cell proliferation in midbrain	0.153121
1752	GO:1905154	negative regulation of membrane invagination	0.153121
1753	GO:1905429	response to glycine	0.153121
1754	GO:1990051	activation of protein kinase C activity	0.153121
1755	GO:1990428	miRNA transport	0.153121
1756	GO:1990927	calcium ion regulated lysosome exocytosis	0.153121
1757	GO:2000040	regulation of planar cell polarity pathway involved in axis elongation	0.153121
1758	GO:2000041	negative regulation of planar cell polarity pathway involved in axis elongation	0.153121
1759	GO:2000079	regulation of canonical Wnt signaling pathway involved in controlling type B pancreatic cell proliferation	0.153121
1760	GO:2000184	positive regulation of progesterone biosynthetic process	0.153121
1761	GO:2000417	negative regulation of eosinophil migration	0.153121
1762	GO:2000485	regulation of glutamine transport	0.153121
1763	GO:2000707	positive regulation of dense core granule biogenesis	0.153121
1764	GO:2000790	regulation of mesenchymal cell proliferation involved in lung development	0.153121
1765	GO:2000791	negative regulation of mesenchymal cell proliferation involved in lung development	0.153121
1766	GO:2001035	regulation of tongue muscle cell differentiation	0.153121
1767	GO:2001037	positive regulation of tongue muscle cell differentiation	0.153121
1768	GO:0014032	neural crest cell development	0.154186
1769	GO:0060761	negative regulation of response to cytokine stimulus	0.154186
1770	GO:0001889	liver development	0.154186
1771	GO:0015696	ammonium transport	0.157348
1772	GO:0032526	response to retinoic acid	0.157348
1773	GO:1904659	glucose transmembrane transport	0.157348
1774	GO:0032660	regulation of interleukin-17 production	0.157348
1775	GO:0043276	anoikis	0.157348
1776	GO:0097009	energy homeostasis	0.157348
1777	GO:0098901	regulation of cardiac muscle cell action potential	0.157348
1778	GO:0014888	striated muscle adaptation	0.157874
1779	GO:0031294	lymphocyte costimulation	0.157874
1780	GO:0043525	positive regulation of neuron apoptotic process	0.157874
1781	GO:0060043	regulation of cardiac muscle cell proliferation	0.157874
1782	GO:1903428	positive regulation of reactive oxygen species biosynthetic process	0.157874
1783	GO:0030279	negative regulation of ossification	0.157874
1784	GO:0007039	protein catabolic process in the vacuole	0.157874
1785	GO:0009415	response to water	0.157874
1786	GO:0018158	protein oxidation	0.157874
1787	GO:0030299	intestinal cholesterol absorption	0.157874
1788	GO:0030730	sequestering of triglyceride	0.157874
1789	GO:0030812	negative regulation of nucleotide catabolic process	0.157874
1790	GO:0032352	positive regulation of hormone metabolic process	0.157874
1791	GO:0033689	negative regulation of osteoblast proliferation	0.157874
1792	GO:0034111	negative regulation of homotypic cell-cell adhesion	0.157874
1793	GO:0035635	entry of bacterium into host cell	0.157874
1794	GO:0042362	fat-soluble vitamin biosynthetic process	0.157874
1795	GO:0046184	aldehyde biosynthetic process	0.157874
1796	GO:0050961	detection of temperature stimulus involved in sensory perception	0.157874
1797	GO:0050965	detection of temperature stimulus involved in sensory perception of pain	0.157874
1798	GO:0051198	negative regulation of coenzyme metabolic process	0.157874
1799	GO:0051280	negative regulation of release of sequestered calcium ion into cytosol	0.157874
1800	GO:0060766	negative regulation of androgen receptor signaling pathway	0.157874
1801	GO:0070571	negative regulation of neuron projection regeneration	0.157874
1802	GO:0072148	epithelial cell fate commitment	0.157874
1803	GO:0090197	positive regulation of chemokine secretion	0.157874
1804	GO:1901841	regulation of high voltage-gated calcium channel activity	0.157874
1805	GO:1902548	negative regulation of cellular response to vascular endothelial growth factor stimulus	0.157874
1806	GO:2001028	positive regulation of endothelial cell chemotaxis	0.157874
1807	GO:0045665	negative regulation of neuron differentiation	0.158964
1808	GO:0021761	limbic system development	0.160066
1809	GO:0051149	positive regulation of muscle cell differentiation	0.160066
1810	GO:0003002	regionalization	0.16018
1811	GO:0031644	regulation of neurological system process	0.160775
1812	GO:0033559	unsaturated fatty acid metabolic process	0.165332
1813	GO:0051058	negative regulation of small GTPase mediated signal transduction	0.165332
1814	GO:0010259	multicellular organism aging	0.165332
1815	GO:0034142	toll-like receptor 4 signaling pathway	0.165332
1816	GO:1904031	positive regulation of cyclin-dependent protein kinase activity	0.165332
1817	GO:2000785	regulation of autophagosome assembly	0.165332
1818	GO:0061008	hepaticobiliary system development	0.165332
1819	GO:0043406	positive regulation of MAP kinase activity	0.166257
1820	GO:0009749	response to glucose	0.167002
1821	GO:0007156	homophilic cell adhesion via plasma membrane adhesion molecules	0.169863
1822	GO:1990138	neuron projection extension	0.169863
1823	GO:0006720	isoprenoid metabolic process	0.169863
1824	GO:0007189	adenylate cyclase-activating G protein-coupled receptor signaling pathway	0.169863
1825	GO:0007586	digestion	0.169863
1826	GO:0033135	regulation of peptidyl-serine phosphorylation	0.169863
1827	GO:0001658	branching involved in ureteric bud morphogenesis	0.172547
1828	GO:0031102	neuron projection regeneration	0.172547
1829	GO:0032732	positive regulation of interleukin-1 production	0.172547
1830	GO:0045824	negative regulation of innate immune response	0.172547
1831	GO:0046847	filopodium assembly	0.172547
1832	GO:0097755	positive regulation of blood vessel diameter	0.172547
1833	GO:0030307	positive regulation of cell growth	0.172999
1834	GO:0034341	response to interferon-gamma	0.172999
1835	GO:0035023	regulation of Rho protein signal transduction	0.172999
1836	GO:0007567	parturition	0.172999
1837	GO:0010885	regulation of cholesterol storage	0.172999
1838	GO:0010919	regulation of inositol phosphate biosynthetic process	0.172999
1839	GO:0014061	regulation of norepinephrine secretion	0.172999
1840	GO:0030033	microvillus assembly	0.172999
1841	GO:0030575	nuclear body organization	0.172999
1842	GO:0032354	response to follicle-stimulating hormone	0.172999
1843	GO:0035461	vitamin transmembrane transport	0.172999
1844	GO:0042448	progesterone metabolic process	0.172999
1845	GO:0043031	negative regulation of macrophage activation	0.172999
1846	GO:0045618	positive regulation of keratinocyte differentiation	0.172999
1847	GO:0046325	negative regulation of glucose import	0.172999
1848	GO:0048012	hepatocyte growth factor receptor signaling pathway	0.172999
1849	GO:0070593	dendrite self-avoidance	0.172999
1850	GO:1990000	amyloid fibril formation	0.172999
1851	GO:2000369	regulation of clathrin-dependent endocytosis	0.172999
1852	GO:2000846	regulation of corticosteroid hormone secretion	0.172999
1853	GO:0014808	release of sequestered calcium ion into cytosol by sarcoplasmic reticulum	0.172999
1854	GO:0050931	pigment cell differentiation	0.172999
1855	GO:0071392	cellular response to estradiol stimulus	0.172999
1856	GO:0090313	regulation of protein targeting to membrane	0.172999
1857	GO:2001171	positive regulation of ATP biosynthetic process	0.172999
1858	GO:0008645	hexose transmembrane transport	0.172999
1859	GO:0014902	myotube differentiation	0.172999
1860	GO:0015918	sterol transport	0.172999
1861	GO:0017158	regulation of calcium ion-dependent exocytosis	0.172999
1862	GO:0048593	camera-type eye morphogenesis	0.172999
1863	GO:0050868	negative regulation of T cell activation	0.172999
1864	GO:0034308	primary alcohol metabolic process	0.173262
1865	GO:0048864	stem cell development	0.173262
1866	GO:0050772	positive regulation of axonogenesis	0.173262
1867	GO:0009743	response to carbohydrate	0.173368
1868	GO:0010466	negative regulation of peptidase activity	0.1768
1869	GO:0046324	regulation of glucose import	0.177762
1870	GO:0120193	tight junction organization	0.177762
1871	GO:0048640	negative regulation of developmental growth	0.178344
1872	GO:0001942	hair follicle development	0.179661
1873	GO:0042058	regulation of epidermal growth factor receptor signaling pathway	0.179661
1874	GO:0048013	ephrin receptor signaling pathway	0.179661
1875	GO:0050768	negative regulation of neurogenesis	0.181231
1876	GO:0010614	negative regulation of cardiac muscle hypertrophy	0.182943
1877	GO:0034405	response to fluid shear stress	0.182943
1878	GO:0038083	peptidyl-tyrosine autophosphorylation	0.182943
1879	GO:0046839	phospholipid dephosphorylation	0.182943
1880	GO:0086010	membrane depolarization during action potential	0.182943
1881	GO:1900026	positive regulation of substrate adhesion-dependent cell spreading	0.182943
1882	GO:1903514	release of sequestered calcium ion into cytosol by endoplasmic reticulum	0.182943
1883	GO:0009746	response to hexose	0.183175
1884	GO:0006690	icosanoid metabolic process	0.183185
1885	GO:0015749	monosaccharide transmembrane transport	0.183185
1886	GO:0030521	androgen receptor signaling pathway	0.185037
1887	GO:0034113	heterotypic cell-cell adhesion	0.185037
1888	GO:0050867	positive regulation of cell activation	0.185424
1889	GO:0006112	energy reserve metabolic process	0.185424
1890	GO:0048813	dendrite morphogenesis	0.185424
1891	GO:0007266	Rho protein signal transduction	0.186946
1892	GO:0032612	interleukin-1 production	0.187671
1893	GO:0015732	prostaglandin transport	0.187671
1894	GO:0021783	preganglionic parasympathetic fiber development	0.187671
1895	GO:0031000	response to caffeine	0.187671
1896	GO:0035313	wound healing, spreading of epidermal cells	0.187671
1897	GO:0035930	corticosteroid hormone secretion	0.187671
1898	GO:0036270	response to diuretic	0.187671
1899	GO:0042953	lipoprotein transport	0.187671
1900	GO:0044872	lipoprotein localization	0.187671
1901	GO:0048243	norepinephrine secretion	0.187671
1902	GO:0051284	positive regulation of sequestering of calcium ion	0.187671
1903	GO:0060644	mammary gland epithelial cell differentiation	0.187671
1904	GO:0072673	lamellipodium morphogenesis	0.187671
1905	GO:0098856	intestinal lipid absorption	0.187671
1906	GO:2000641	regulation of early endosome to late endosome transport	0.187671
1907	GO:0022404	molting cycle process	0.190571
1908	GO:0022405	hair cycle process	0.190571
1909	GO:0070098	chemokine-mediated signaling pathway	0.190571
1910	GO:0098773	skin epidermis development	0.190571
1911	GO:1901863	positive regulation of muscle tissue development	0.190571
1912	GO:2000177	regulation of neural precursor cell proliferation	0.190571
1913	GO:0008202	steroid metabolic process	0.191178
1914	GO:0045453	bone resorption	0.191178
1915	GO:0032350	regulation of hormone metabolic process	0.191178
1916	GO:0032620	interleukin-17 production	0.191178
1917	GO:0050716	positive regulation of interleukin-1 secretion	0.191178
1918	GO:0086005	ventricular cardiac muscle cell action potential	0.191178
1919	GO:0034219	carbohydrate transmembrane transport	0.191178
1920	GO:2000736	regulation of stem cell differentiation	0.191178
1921	GO:0046165	alcohol biosynthetic process	0.191178
1922	GO:0006094	gluconeogenesis	0.191178
1923	GO:0055013	cardiac muscle cell development	0.191178
1924	GO:0015849	organic acid transport	0.191178
1925	GO:0016042	lipid catabolic process	0.191178
1926	GO:0032147	activation of protein kinase activity	0.191178
1927	GO:0046942	carboxylic acid transport	0.191178
1928	GO:0051346	negative regulation of hydrolase activity	0.191178
1929	GO:0002761	regulation of myeloid leukocyte differentiation	0.191178
1930	GO:0007613	memory	0.191178
1931	GO:0051250	negative regulation of lymphocyte activation	0.191178
1932	GO:0055123	digestive system development	0.191178
1933	GO:0010769	regulation of cell morphogenesis involved in differentiation	0.191178
1934	GO:0007588	excretion	0.191178
1935	GO:0032371	regulation of sterol transport	0.191178
1936	GO:0032374	regulation of cholesterol transport	0.191178
1937	GO:0070555	response to interleukin-1	0.191178
1938	GO:0071456	cellular response to hypoxia	0.191178
1939	GO:0007548	sex differentiation	0.191178
1940	GO:0010874	regulation of cholesterol efflux	0.191178
1941	GO:0014741	negative regulation of muscle hypertrophy	0.191178
1942	GO:0042417	dopamine metabolic process	0.191178
1943	GO:0045684	positive regulation of epidermis development	0.191178
1944	GO:0051180	vitamin transport	0.191178
1945	GO:1901998	toxin transport	0.191178
1946	GO:0001656	metanephros development	0.191178
1947	GO:0045778	positive regulation of ossification	0.191178
1948	GO:1901379	regulation of potassium ion transmembrane transport	0.191178
1949	GO:0042471	ear morphogenesis	0.191178
1950	GO:0007221	positive regulation of transcription of Notch receptor target	0.191178
1951	GO:0007252	I-kappaB phosphorylation	0.191178
1952	GO:0007597	blood coagulation, intrinsic pathway	0.191178
1953	GO:0010832	negative regulation of myotube differentiation	0.191178
1954	GO:0010878	cholesterol storage	0.191178
1955	GO:0031998	regulation of fatty acid beta-oxidation	0.191178
1956	GO:0032693	negative regulation of interleukin-10 production	0.191178
1957	GO:0034375	high-density lipoprotein particle remodeling	0.191178
1958	GO:0035994	response to muscle stretch	0.191178
1959	GO:0044320	cellular response to leptin stimulus	0.191178
1960	GO:0060546	negative regulation of necroptotic process	0.191178
1961	GO:0060977	coronary vasculature morphogenesis	0.191178
1962	GO:0070633	transepithelial transport	0.191178
1963	GO:0071318	cellular response to ATP	0.191178
1964	GO:0071371	cellular response to gonadotropin stimulus	0.191178
1965	GO:0090196	regulation of chemokine secretion	0.191178
1966	GO:1903019	negative regulation of glycoprotein metabolic process	0.191178
1967	GO:2000047	regulation of cell-cell adhesion mediated by cadherin	0.191178
1968	GO:2000116	regulation of cysteine-type endopeptidase activity	0.191178
1969	GO:0001550	ovarian cumulus expansion	0.191178
1970	GO:0001712	ectodermal cell fate commitment	0.191178
1971	GO:0002514	B cell tolerance induction	0.191178
1972	GO:0003162	atrioventricular node development	0.191178
1973	GO:0003163	sinoatrial node development	0.191178
1974	GO:0003192	mitral valve formation	0.191178
1975	GO:0003245	cardiac muscle tissue growth involved in heart morphogenesis	0.191178
1976	GO:0003249	cell proliferation involved in heart valve morphogenesis	0.191178
1977	GO:0003250	regulation of cell proliferation involved in heart valve morphogenesis	0.191178
1978	GO:0003275	apoptotic process involved in outflow tract morphogenesis	0.191178
1979	GO:0003365	establishment of cell polarity involved in ameboidal cell migration	0.191178
1980	GO:0006589	octopamine biosynthetic process	0.191178
1981	GO:0006982	response to lipid hydroperoxide	0.191178
1982	GO:0009397	folic acid-containing compound catabolic process	0.191178
1983	GO:0009957	epidermal cell fate specification	0.191178
1984	GO:0010643	cell communication by chemical coupling	0.191178
1985	GO:0014878	response to electrical stimulus involved in regulation of muscle adaptation	0.191178
1986	GO:0019276	UDP-N-acetylgalactosamine metabolic process	0.191178
1987	GO:0021824	cerebral cortex tangential migration using cell-axon interactions	0.191178
1988	GO:0021828	gonadotrophin-releasing hormone neuronal migration to the hypothalamus	0.191178
1989	GO:0021856	hypothalamic tangential migration using cell-axon interactions	0.191178
1990	GO:0021965	spinal cord ventral commissure morphogenesis	0.191178
1991	GO:0033326	cerebrospinal fluid secretion	0.191178
1992	GO:0033484	nitric oxide homeostasis	0.191178
1993	GO:0033563	dorsal/ventral axon guidance	0.191178
1994	GO:0033590	response to cobalamin	0.191178
1995	GO:0034059	response to anoxia	0.191178
1996	GO:0034499	late endosome to Golgi transport	0.191178
[truncated: 3,587 more rows]

## Sheet: ANGPT2
Table S3 (Continue)
ANGPT2
Enriched BP with genes positively correlated with ANGPT2					Enriched BP with genes negatively correlated with ANGPT2
#	ID	Description	adj.P.Val		#	ID	Description	adj.P.Val
1	GO:0030198	extracellular matrix organization	1.33382e-26
2	GO:0043062	extracellular structure organization	1.23889e-25
3	GO:0031589	cell-substrate adhesion	1.13521e-14
4	GO:0007160	cell-matrix adhesion	2.03238e-13
5	GO:0001935	endothelial cell proliferation	7.87272e-13
6	GO:0035924	cellular response to vascular endothelial growth factor stimulus	5.73261e-12
7	GO:0038084	vascular endothelial growth factor signaling pathway	1.04291e-11
8	GO:0001936	regulation of endothelial cell proliferation	2.0523e-10
9	GO:0050673	epithelial cell proliferation	3.21849e-10
10	GO:0002040	sprouting angiogenesis	3.21849e-10
11	GO:0034329	cell junction assembly	3.73995e-10
12	GO:0060485	mesenchyme development	5.65133e-10
13	GO:0045765	regulation of angiogenesis	7.14684e-10
14	GO:0001667	ameboidal-type cell migration	8.42706e-10
15	GO:0090130	tissue migration	1.22424e-09
16	GO:1901342	regulation of vasculature development	4.47012e-09
17	GO:0010631	epithelial cell migration	4.67001e-09
18	GO:0090132	epithelium migration	5.20469e-09
19	GO:0034330	cell junction organization	6.43199e-09
20	GO:0090287	regulation of cellular response to growth factor stimulus	6.91537e-09
21	GO:0043542	endothelial cell migration	1.44498e-08
22	GO:0061448	connective tissue development	1.44498e-08
23	GO:0050678	regulation of epithelial cell proliferation	1.44498e-08
24	GO:0001938	positive regulation of endothelial cell proliferation	2.62791e-08
25	GO:0030199	collagen fibril organization	2.94321e-08
26	GO:0048844	artery morphogenesis	5.61493e-08
27	GO:0050679	positive regulation of epithelial cell proliferation	7.73986e-08
28	GO:0060840	artery development	7.73986e-08
29	GO:0003158	endothelium development	1.71379e-07
30	GO:0007156	homophilic cell adhesion via plasma membrane adhesion molecules	3.45849e-07
31	GO:0045766	positive regulation of angiogenesis	5.07094e-07
32	GO:0007044	cell-substrate junction assembly	6.52922e-07
33	GO:0001503	ossification	9.10273e-07
34	GO:0035904	aorta development	9.10273e-07
35	GO:0071560	cellular response to transforming growth factor beta stimulus	9.41635e-07
36	GO:0071559	response to transforming growth factor beta	1.25655e-06
37	GO:0010632	regulation of epithelial cell migration	1.25655e-06
38	GO:0010594	regulation of endothelial cell migration	1.97149e-06
39	GO:1904018	positive regulation of vasculature development	2.03603e-06
40	GO:0007179	transforming growth factor beta receptor signaling pathway	2.27787e-06
41	GO:1901888	regulation of cell junction assembly	2.47711e-06
42	GO:0034332	adherens junction organization	2.90014e-06
43	GO:0032963	collagen metabolic process	2.94465e-06
44	GO:0001952	regulation of cell-matrix adhesion	4.10981e-06
45	GO:0035909	aorta morphogenesis	5.07408e-06
46	GO:0048010	vascular endothelial growth factor receptor signaling pathway	5.11492e-06
47	GO:0010810	regulation of cell-substrate adhesion	5.11492e-06
48	GO:0072001	renal system development	6.65582e-06
49	GO:0010595	positive regulation of endothelial cell migration	7.84064e-06
50	GO:0007045	cell-substrate adherens junction assembly	1.20512e-05
51	GO:0048041	focal adhesion assembly	1.20512e-05
52	GO:0007178	transmembrane receptor protein serine/threonine kinase signaling pathway	1.2447e-05
53	GO:0051893	regulation of focal adhesion assembly	1.32089e-05
54	GO:0090109	regulation of cell-substrate junction assembly	1.32089e-05
55	GO:0098742	cell-cell adhesion via plasma-membrane adhesion molecules	1.3665e-05
56	GO:0032835	glomerulus development	1.63601e-05
57	GO:0010634	positive regulation of epithelial cell migration	1.63601e-05
58	GO:0001822	kidney development	1.63601e-05
59	GO:0061437	renal system vasculature development	1.73918e-05
60	GO:0061440	kidney vasculature development	1.73918e-05
61	GO:0072006	nephron development	1.81354e-05
62	GO:0051216	cartilage development	1.94506e-05
63	GO:0035987	endodermal cell differentiation	2.23609e-05
64	GO:0034333	adherens junction assembly	2.39482e-05
65	GO:0001655	urogenital system development	2.45308e-05
66	GO:1903391	regulation of adherens junction organization	2.58576e-05
67	GO:0048762	mesenchymal cell differentiation	3.0668e-05
68	GO:0051056	regulation of small GTPase mediated signal transduction	3.22287e-05
69	GO:0061298	retina vasculature development in camera-type eye	3.31873e-05
70	GO:0003007	heart morphogenesis	3.33853e-05
71	GO:0002062	chondrocyte differentiation	3.44884e-05
72	GO:0060326	cell chemotaxis	4.04483e-05
73	GO:0001706	endoderm formation	4.04483e-05
74	GO:0061035	regulation of cartilage development	4.04483e-05
75	GO:0032330	regulation of chondrocyte differentiation	5.20095e-05
76	GO:0046777	protein autophosphorylation	5.90625e-05
77	GO:0007492	endoderm development	5.90625e-05
78	GO:0001654	eye development	6.90767e-05
79	GO:0060562	epithelial tube morphogenesis	7.63842e-05
80	GO:0001570	vasculogenesis	7.65482e-05
81	GO:0150063	visual system development	7.67064e-05
82	GO:0048880	sensory system development	9.02923e-05
83	GO:0003018	vascular process in circulatory system	9.45889e-05
84	GO:0030336	negative regulation of cell migration	0.000112643
85	GO:0045446	endothelial cell differentiation	0.000132597
86	GO:0051271	negative regulation of cellular component movement	0.000132597
87	GO:0043534	blood vessel endothelial cell migration	0.000132597
88	GO:0050920	regulation of chemotaxis	0.000132852
89	GO:0032331	negative regulation of chondrocyte differentiation	0.000132852
90	GO:0061314	Notch signaling involved in heart development	0.00013661
91	GO:0061138	morphogenesis of a branching epithelium	0.000141037
92	GO:0001101	response to acid chemical	0.000142205
93	GO:2000146	negative regulation of cell motility	0.000173547
94	GO:0001649	osteoblast differentiation	0.00017924
95	GO:0040013	negative regulation of locomotion	0.00017924
96	GO:0003197	endocardial cushion development	0.000223126
97	GO:0043010	camera-type eye development	0.000228189
98	GO:0071711	basement membrane organization	0.000228189
99	GO:0007043	cell-cell junction assembly	0.000228189
100	GO:0060537	muscle tissue development	0.000247913
101	GO:0001763	morphogenesis of a branching structure	0.000256851
102	GO:0045602	negative regulation of endothelial cell differentiation	0.000256851
103	GO:0090092	regulation of transmembrane receptor protein serine/threonine kinase signaling pathway	0.000330896
104	GO:0016339	calcium-dependent cell-cell adhesion via plasma membrane cell adhesion molecules	0.000345654
105	GO:0038033	positive regulation of endothelial cell chemotaxis by VEGF-activated vascular endothelial growth factor receptor signaling pathway	0.000354479
106	GO:0007229	integrin-mediated signaling pathway	0.000420764
107	GO:0050921	positive regulation of chemotaxis	0.000420764
108	GO:0061037	negative regulation of cartilage development	0.000436518
109	GO:0001937	negative regulation of endothelial cell proliferation	0.000471836
110	GO:0003179	heart valve morphogenesis	0.000518696
111	GO:0072132	mesenchyme morphogenesis	0.000518696
112	GO:0001837	epithelial to mesenchymal transition	0.000538174
113	GO:0072109	glomerular mesangium development	0.000574406
114	GO:0001569	branching involved in blood vessel morphogenesis	0.000574406
115	GO:0043536	positive regulation of blood vessel endothelial cell migration	0.000577311
116	GO:0090090	negative regulation of canonical Wnt signaling pathway	0.000578519
117	GO:0060348	bone development	0.000579138
118	GO:0072008	glomerular mesangial cell differentiation	0.000625915
119	GO:1901890	positive regulation of cell junction assembly	0.000642977
120	GO:0050900	leukocyte migration	0.000661354
121	GO:2000811	negative regulation of anoikis	0.000697125
122	GO:0003203	endocardial cushion morphogenesis	0.000843215
123	GO:0048754	branching morphogenesis of an epithelial tube	0.000847585
124	GO:0014031	mesenchymal cell development	0.000864136
125	GO:0018108	peptidyl-tyrosine phosphorylation	0.000894534
126	GO:0018212	peptidyl-tyrosine modification	0.000970626
127	GO:0038089	positive regulation of cell migration by vascular endothelial growth factor signaling pathway	0.000986464
128	GO:0061438	renal system vasculature morphogenesis	0.000986464
129	GO:0061439	kidney vasculature morphogenesis	0.000986464
130	GO:0072007	mesangial cell differentiation	0.000986464
131	GO:0003159	morphogenesis of an endothelium	0.00102354
132	GO:0061154	endothelial tube morphogenesis	0.00102354
133	GO:0017015	regulation of transforming growth factor beta receptor signaling pathway	0.00102417
134	GO:0043535	regulation of blood vessel endothelial cell migration	0.00105087
135	GO:0045216	cell-cell junction organization	0.00105087
136	GO:0001704	formation of primary germ layer	0.00105133
137	GO:0010811	positive regulation of cell-substrate adhesion	0.00105133
138	GO:0003170	heart valve development	0.00105133
139	GO:1903844	regulation of cellular response to transforming growth factor beta stimulus	0.00110292
140	GO:0010717	regulation of epithelial to mesenchymal transition	0.00110802
141	GO:0035733	hepatic stellate cell activation	0.00143366
142	GO:1904238	pericyte cell differentiation	0.00143366
143	GO:0007266	Rho protein signal transduction	0.00143549
144	GO:0035265	organ growth	0.00148538
145	GO:0003206	cardiac chamber morphogenesis	0.00157137
146	GO:0014706	striated muscle tissue development	0.00165856
147	GO:0071229	cellular response to acid chemical	0.00178069
148	GO:0002042	cell migration involved in sprouting angiogenesis	0.00180501
149	GO:0071230	cellular response to amino acid stimulus	0.00180501
150	GO:0030178	negative regulation of Wnt signaling pathway	0.00181568
151	GO:0001953	negative regulation of cell-matrix adhesion	0.00188591
152	GO:0030324	lung development	0.00197417
153	GO:0021612	facial nerve structural organization	0.00197417
154	GO:0034446	substrate adhesion-dependent cell spreading	0.00197417
155	GO:0016525	negative regulation of angiogenesis	0.00202889
156	GO:0003416	endochondral bone growth	0.00202889
157	GO:0045601	regulation of endothelial cell differentiation	0.00202889
158	GO:2000181	negative regulation of blood vessel morphogenesis	0.00216942
159	GO:0001974	blood vessel remodeling	0.00216942
160	GO:1903010	regulation of bone development	0.00216942
161	GO:2000209	regulation of anoikis	0.00216942
162	GO:0030323	respiratory tube development	0.00216942
163	GO:0021649	vestibulocochlear nerve structural organization	0.00216942
164	GO:0061441	renal artery morphogenesis	0.00216942
165	GO:0061552	ganglion morphogenesis	0.00216942
166	GO:1904835	dorsal root ganglion morphogenesis	0.00216942
167	GO:0048771	tissue remodeling	0.0024514
168	GO:0001945	lymph vessel development	0.00245332
169	GO:0050927	positive regulation of positive chemotaxis	0.00245332
170	GO:0051894	positive regulation of focal adhesion assembly	0.00245332
171	GO:0072012	glomerulus vasculature development	0.00245332
172	GO:0038063	collagen-activated tyrosine kinase receptor signaling pathway	0.00248238
173	GO:0061299	retina vasculature morphogenesis in camera-type eye	0.00248238
174	GO:0030574	collagen catabolic process	0.00250562
175	GO:0098868	bone growth	0.00250562
176	GO:0035296	regulation of tube diameter	0.00263067
177	GO:0050880	regulation of blood vessel size	0.00263067
178	GO:0097746	regulation of blood vessel diameter	0.00263067
179	GO:0035150	regulation of tube size	0.00270164
180	GO:0060041	retina development in camera-type eye	0.00270164
181	GO:0030206	chondroitin sulfate biosynthetic process	0.00270164
182	GO:0050926	regulation of positive chemotaxis	0.00270164
183	GO:0060411	cardiac septum morphogenesis	0.00273657
184	GO:0030857	negative regulation of epithelial cell differentiation	0.00291208
185	GO:1901343	negative regulation of vasculature development	0.00305149
186	GO:0003148	outflow tract septum morphogenesis	0.00305149
187	GO:0016264	gap junction assembly	0.00305149
188	GO:0021561	facial nerve development	0.00305149
189	GO:0021604	cranial nerve structural organization	0.00305149
190	GO:0021610	facial nerve morphogenesis	0.00305149
191	GO:0072537	fibroblast activation	0.00305149
192	GO:1903011	negative regulation of bone development	0.00305149
193	GO:0010718	positive regulation of epithelial to mesenchymal transition	0.00305842
194	GO:0003279	cardiac septum development	0.00317067
195	GO:0003151	outflow tract morphogenesis	0.00317067
196	GO:0048592	eye morphogenesis	0.00317067
197	GO:0001954	positive regulation of cell-matrix adhesion	0.00329366
198	GO:0003180	aortic valve morphogenesis	0.00334514
199	GO:0014032	neural crest cell development	0.00355877
200	GO:0046580	negative regulation of Ras protein signal transduction	0.00355877
201	GO:0046578	regulation of Ras protein signal transduction	0.00375356
202	GO:0006929	substrate-dependent cell migration	0.00375356
203	GO:0060536	cartilage morphogenesis	0.00375356
204	GO:0030208	dermatan sulfate biosynthetic process	0.00379944
205	GO:0032964	collagen biosynthetic process	0.00380093
206	GO:0060828	regulation of canonical Wnt signaling pathway	0.00387892
207	GO:0045445	myoblast differentiation	0.00419043
208	GO:0060541	respiratory system development	0.00419043
209	GO:0048864	stem cell development	0.00442157
210	GO:0002011	morphogenesis of an epithelial sheet	0.00442157
211	GO:0035767	endothelial cell chemotaxis	0.00460715
212	GO:0050650	chondroitin sulfate proteoglycan biosynthetic process	0.00460715
213	GO:1903393	positive regulation of adherens junction organization	0.00460715
214	GO:0001886	endothelial cell morphogenesis	0.00460715
215	GO:0030205	dermatan sulfate metabolic process	0.00460715
216	GO:0038065	collagen-activated signaling pathway	0.00460715
217	GO:0070208	protein heterotrimerization	0.00460715
218	GO:0007265	Ras protein signal transduction	0.00462418
219	GO:0010721	negative regulation of cell development	0.00462418
220	GO:0030278	regulation of ossification	0.00462418
221	GO:0019065	receptor-mediated endocytosis of virus by host cell	0.00462418
222	GO:0021824	cerebral cortex tangential migration using cell-axon interactions	0.00462418
223	GO:0021828	gonadotrophin-releasing hormone neuronal migration to the hypothalamus	0.00462418
224	GO:0021856	hypothalamic tangential migration using cell-axon interactions	0.00462418
225	GO:0035793	positive regulation of metanephric mesenchymal cell migration by platelet-derived growth factor receptor-beta signaling pathway	0.00462418
226	GO:0060978	angiogenesis involved in coronary vascular morphogenesis	0.00462418
227	GO:0075509	endocytosis involved in viral entry into host cell	0.00462418
228	GO:0097374	sensory neuron axon guidance	0.00462418
229	GO:1900238	regulation of metanephric mesenchymal cell migration by platelet-derived growth factor receptor-beta signaling pathway	0.00462418
230	GO:1903225	negative regulation of endodermal cell differentiation	0.00462418
231	GO:1903375	facioacoustic ganglion development	0.00462418
232	GO:2000591	positive regulation of metanephric mesenchymal cell migration	0.00462418
233	GO:0003176	aortic valve development	0.00480919
234	GO:0061311	cell surface receptor signaling pathway involved in heart development	0.00480919
235	GO:0051058	negative regulation of small GTPase mediated signal transduction	0.00507245
236	GO:0050680	negative regulation of epithelial cell proliferation	0.00525592
237	GO:0001656	metanephros development	0.00526038
238	GO:0014033	neural crest cell differentiation	0.00526038
239	GO:0030207	chondroitin sulfate catabolic process	0.00526038
240	GO:0035791	platelet-derived growth factor receptor-beta signaling pathway	0.00526038
241	GO:0045667	regulation of osteoblast differentiation	0.00528056
242	GO:0031102	neuron projection regeneration	0.00531506
243	GO:0090288	negative regulation of cellular response to growth factor stimulus	0.00531506
244	GO:0097529	myeloid leukocyte migration	0.00550048
245	GO:0043276	anoikis	0.00582651
246	GO:0007517	muscle organ development	0.00590486
247	GO:0071772	response to BMP	0.00610356
248	GO:0071773	cellular response to BMP stimulus	0.00610356
249	GO:0009415	response to water	0.00622338
250	GO:0050651	dermatan sulfate proteoglycan biosynthetic process	0.00622338
251	GO:2001028	positive regulation of endothelial cell chemotaxis	0.00622338
252	GO:0003205	cardiac chamber development	0.00622338
253	GO:0007409	axonogenesis	0.00622338
254	GO:0006029	proteoglycan metabolic process	0.00627298
255	GO:0030111	regulation of Wnt signaling pathway	0.00652411
256	GO:0061326	renal tubule development	0.00658578
257	GO:0030947	regulation of vascular endothelial growth factor receptor signaling pathway	0.00693934
258	GO:1903672	positive regulation of sprouting angiogenesis	0.00730353
259	GO:0001946	lymphangiogenesis	0.00732623
260	GO:0048012	hepatocyte growth factor receptor signaling pathway	0.00732623
261	GO:0050655	dermatan sulfate proteoglycan metabolic process	0.00732623
262	GO:0043114	regulation of vascular permeability	0.00751184
263	GO:0090050	positive regulation of cell migration involved in sprouting angiogenesis	0.00751184
264	GO:1905314	semi-lunar valve development	0.00751184
265	GO:1903670	regulation of sprouting angiogenesis	0.00752867
266	GO:0003273	cell migration involved in endocardial cushion formation	0.00752867
267	GO:0021855	hypothalamus cell migration	0.00752867
268	GO:0021886	hypothalamus gonadotrophin-releasing hormone neuron differentiation	0.00752867
269	GO:0021888	hypothalamus gonadotrophin-releasing hormone neuron development	0.00752867
270	GO:0035290	trunk segmentation	0.00752867
271	GO:0035788	cell migration involved in metanephros development	0.00752867
272	GO:0035789	metanephric mesenchymal cell migration	0.00752867
273	GO:0036484	trunk neural crest cell migration	0.00752867
274	GO:0036486	ventral trunk neural crest cell migration	0.00752867
275	GO:0070836	caveola assembly	0.00752867
276	GO:0071462	cellular response to water stimulus	0.00752867
277	GO:0089700	protein kinase D signaling	0.00752867
278	GO:0097490	sympathetic neuron projection extension	0.00752867
279	GO:0097491	sympathetic neuron projection guidance	0.00752867
280	GO:1902202	regulation of hepatocyte growth factor receptor signaling pathway	0.00752867
281	GO:1903224	regulation of endodermal cell differentiation	0.00752867
282	GO:2000298	regulation of Rho-dependent protein serine/threonine kinase activity	0.00752867
283	GO:2000589	regulation of metanephric mesenchymal cell migration	0.00752867
284	GO:0045665	negative regulation of neuron differentiation	0.00776876
285	GO:0035304	regulation of protein dephosphorylation	0.00799937
286	GO:0021783	preganglionic parasympathetic fiber development	0.00799937
287	GO:0035313	wound healing, spreading of epidermal cells	0.00799937
288	GO:0048532	anatomical structure arrangement	0.00799937
289	GO:0008217	regulation of blood pressure	0.00820842
290	GO:0035023	regulation of Rho protein signal transduction	0.00824465
291	GO:0030204	chondroitin sulfate metabolic process	0.00834802
292	GO:0010812	negative regulation of cell-substrate adhesion	0.00849723
293	GO:0050918	positive chemotaxis	0.00849723
294	GO:0050804	modulation of chemical synaptic transmission	0.00875131
295	GO:0099177	regulation of trans-synaptic signaling	0.00890677
296	GO:0007369	gastrulation	0.00891485
297	GO:0030166	proteoglycan biosynthetic process	0.00896089
298	GO:0001709	cell fate determination	0.00898322
299	GO:0003414	chondrocyte morphogenesis involved in endochondral bone morphogenesis	0.00908301
300	GO:0003429	growth plate cartilage chondrocyte morphogenesis	0.00908301
301	GO:0051895	negative regulation of focal adhesion assembly	0.00908301
302	GO:0090171	chondrocyte morphogenesis	0.00908301
303	GO:0042692	muscle cell differentiation	0.00918863
304	GO:0048738	cardiac muscle tissue development	0.00929883
305	GO:0007009	plasma membrane organization	0.00938037
306	GO:0010975	regulation of neuron projection development	0.00960728
307	GO:0060070	canonical Wnt signaling pathway	0.00974708
308	GO:0007596	blood coagulation	0.00995299
309	GO:0007389	pattern specification process	0.0102408
310	GO:0003422	growth plate cartilage morphogenesis	0.0102932
311	GO:0030949	positive regulation of vascular endothelial growth factor receptor signaling pathway	0.0102932
312	GO:0036303	lymph vessel morphogenesis	0.0102932
313	GO:0048486	parasympathetic nervous system development	0.0102932
314	GO:0060973	cell migration involved in heart development	0.0102932
315	GO:0048705	skeletal system morphogenesis	0.0106515
316	GO:0003208	cardiac ventricle morphogenesis	0.0106515
317	GO:0007599	hemostasis	0.0106515
318	GO:0007219	Notch signaling pathway	0.0106515
319	GO:0072009	nephron epithelium development	0.0106515
320	GO:0018057	peptidyl-lysine oxidation	0.0106515
321	GO:0021825	substrate-dependent cerebral cortex tangential migration	0.0106515
322	GO:0035787	cell migration involved in kidney development	0.0106515
323	GO:0045636	positive regulation of melanocyte differentiation	0.0106515
324	GO:0051599	response to hydrostatic pressure	0.0106515
325	GO:0061551	trigeminal ganglion development	0.0106515
326	GO:0072144	glomerular mesangial cell development	0.0106515
327	GO:0072223	metanephric glomerular mesangium development	0.0106515
328	GO:1900084	regulation of peptidyl-tyrosine autophosphorylation	0.0106515
329	GO:1900158	negative regulation of bone mineralization involved in bone maturation	0.0106515
330	GO:0010863	positive regulation of phospholipase C activity	0.0106515
331	GO:0045746	negative regulation of Notch signaling pathway	0.0106515
332	GO:0050817	coagulation	0.0106515
333	GO:0006024	glycosaminoglycan biosynthetic process	0.0109469
334	GO:0043931	ossification involved in bone maturation	0.011296
335	GO:0002685	regulation of leukocyte migration	0.0113491
336	GO:0010463	mesenchymal cell proliferation	0.0113491
337	GO:0035307	positive regulation of protein dephosphorylation	0.0113491
338	GO:0035850	epithelial cell differentiation involved in kidney development	0.0113491
339	GO:0050654	chondroitin sulfate proteoglycan metabolic process	0.0113491
340	GO:0050768	negative regulation of neurogenesis	0.0117812
341	GO:0030168	platelet activation	0.0117895
342	GO:0042310	vasoconstriction	0.0120512
343	GO:0048483	autonomic nervous system development	0.0121425
344	GO:1900274	regulation of phospholipase C activity	0.0121425
345	GO:0043200	response to amino acid	0.0121425
346	GO:0043547	positive regulation of GTPase activity	0.0124083
347	GO:0010977	negative regulation of neuron projection development	0.0124886
348	GO:0003094	glomerular filtration	0.0125143
349	GO:1903392	negative regulation of adherens junction organization	0.0125143
350	GO:0030282	bone mineralization	0.0125245
351	GO:0030856	regulation of epithelial cell differentiation	0.0128125
352	GO:0006023	aminoglycan biosynthetic process	0.0130249
353	GO:0031952	regulation of protein autophosphorylation	0.0139707
354	GO:0035024	negative regulation of Rho protein signal transduction	0.0141347
355	GO:0097205	renal filtration	0.0141347
356	GO:0022617	extracellular matrix disassembly	0.0143901
357	GO:0045634	regulation of melanocyte differentiation	0.0143901
358	GO:0060754	positive regulation of mast cell chemotaxis	0.0143901
359	GO:0061550	cranial ganglion development	0.0143901
360	GO:0072143	mesangial cell development	0.0143901
361	GO:0072284	metanephric S-shaped body morphogenesis	0.0143901
362	GO:1900157	regulation of bone mineralization involved in bone maturation	0.0143901
363	GO:1901166	neural crest cell migration involved in autonomic nervous system development	0.0143901
364	GO:1901727	positive regulation of histone deacetylase activity	0.0143901
365	GO:2000489	regulation of hepatic stellate cell activation	0.0143901
366	GO:0002063	chondrocyte development	0.0144997
367	GO:0008038	neuron recognition	0.0144997
368	GO:1903727	positive regulation of phospholipid metabolic process	0.0144997
369	GO:0002064	epithelial cell development	0.0146719
370	GO:0090596	sensory organ morphogenesis	0.0146942
371	GO:0060055	angiogenesis involved in wound healing	0.0153094
372	GO:0060445	branching involved in salivary gland morphogenesis	0.0153094
373	GO:0070977	bone maturation	0.0153094
374	GO:1901889	negative regulation of cell junction assembly	0.0153094
375	GO:0010712	regulation of collagen metabolic process	0.0153668
376	GO:0090049	regulation of cell migration involved in sprouting angiogenesis	0.0153828
377	GO:0043087	regulation of GTPase activity	0.0158716
378	GO:0014910	regulation of smooth muscle cell migration	0.0168453
379	GO:0097756	negative regulation of blood vessel diameter	0.0168453
380	GO:0003272	endocardial cushion formation	0.0168453
381	GO:0003418	growth plate cartilage chondrocyte differentiation	0.0168453
382	GO:0003433	chondrocyte development involved in endochondral bone morphogenesis	0.0168453
383	GO:0086064	cell communication by electrical coupling involved in cardiac conduction	0.0168453
384	GO:1902547	regulation of cellular response to vascular endothelial growth factor stimulus	0.0168453
385	GO:2001026	regulation of endothelial cell chemotaxis	0.0168453
386	GO:0051961	negative regulation of nervous system development	0.0168453
387	GO:0045666	positive regulation of neuron differentiation	0.0173938
388	GO:0048568	embryonic organ development	0.0175496
389	GO:0070374	positive regulation of ERK1 and ERK2 cascade	0.0176411
390	GO:0003256	regulation of transcription from RNA polymerase II promoter involved in myocardial precursor cell differentiation	0.0184395
391	GO:0021648	vestibulocochlear nerve morphogenesis	0.0184395
392	GO:0044854	plasma membrane raft assembly	0.0184395
393	GO:0050942	positive regulation of pigment cell differentiation	0.0184395
394	GO:0060753	regulation of mast cell chemotaxis	0.0184395
395	GO:1990791	dorsal root ganglion development	0.0184395
396	GO:2000542	negative regulation of gastrulation	0.0184395
397	GO:0014068	positive regulation of phosphatidylinositol 3-kinase signaling	0.0189084
398	GO:0045165	cell fate commitment	0.0195918
399	GO:1903725	regulation of phospholipid metabolic process	0.0197326
400	GO:0002687	positive regulation of leukocyte migration	0.0197326
401	GO:0031954	positive regulation of protein autophosphorylation	0.0204276
402	GO:0045992	negative regulation of embryonic development	0.0204276
403	GO:0061005	cell differentiation involved in kidney development	0.0204835
404	GO:0060021	roof of mouth development	0.0205212
405	GO:0045444	fat cell differentiation	0.0212341
406	GO:0003229	ventricular cardiac muscle tissue development	0.0217179
407	GO:0030595	leukocyte chemotaxis	0.0217179
408	GO:0014909	smooth muscle cell migration	0.0223281
409	GO:0030510	regulation of BMP signaling pathway	0.0223281
410	GO:0048799	animal organ maturation	0.0223581
411	GO:0001955	blood vessel maturation	0.0231297
412	GO:0021979	hypothalamus cell differentiation	0.0231297
413	GO:0033292	T-tubule organization	0.0231297
414	GO:0035912	dorsal aorta morphogenesis	0.0231297
415	GO:0050932	regulation of pigment cell differentiation	0.0231297
416	GO:0072050	S-shaped body morphogenesis	0.0231297
417	GO:0072239	metanephric glomerulus vasculature development	0.0231297
418	GO:0090045	positive regulation of deacetylase activity	0.0231297
419	GO:0072080	nephron tubule development	0.0239475
420	GO:0048008	platelet-derived growth factor receptor signaling pathway	0.0239518
421	GO:0008045	motor neuron axon guidance	0.0241406
422	GO:0085029	extracellular matrix assembly	0.0241406
423	GO:0009743	response to carbohydrate	0.0245548
424	GO:0070482	response to oxygen levels	0.0251756
425	GO:0035306	positive regulation of dephosphorylation	0.0252156
426	GO:0010644	cell communication by electrical coupling	0.0263432
427	GO:0021602	cranial nerve morphogenesis	0.0263432
428	GO:0035025	positive regulation of Rho protein signal transduction	0.0263432
429	GO:0001885	endothelial cell development	0.0265165
430	GO:0010518	positive regulation of phospholipase activity	0.0265165
431	GO:0007162	negative regulation of cell adhesion	0.0281826
432	GO:0072073	kidney epithelium development	0.0281826
433	GO:0021800	cerebral cortex tangential migration	0.0281826
434	GO:0035907	dorsal aorta development	0.0281826
435	GO:0044857	plasma membrane raft organization	0.0281826
436	GO:0048087	positive regulation of developmental pigmentation	0.0281826
437	GO:0060693	regulation of branching involved in salivary gland morphogenesis	0.0281826
438	GO:0061549	sympathetic ganglion development	0.0281826
439	GO:0003413	chondrocyte differentiation involved in endochondral bone morphogenesis	0.0282957
440	GO:0048167	regulation of synaptic plasticity	0.0282957
441	GO:0045785	positive regulation of cell adhesion	0.0286838
442	GO:0031345	negative regulation of cell projection organization	0.0289667
443	GO:0006027	glycosaminoglycan catabolic process	0.0289667
444	GO:0045123	cellular extravasation	0.0289667
445	GO:0051146	striated muscle cell differentiation	0.0300607
446	GO:0010762	regulation of fibroblast migration	0.0304827
447	GO:0044319	wound healing, spreading of cells	0.0304827
448	GO:0090505	epiboly involved in wound healing	0.0304827
449	GO:0048839	inner ear development	0.0319433
450	GO:1901136	carbohydrate derivative catabolic process	0.0319433
451	GO:0043552	positive regulation of phosphatidylinositol 3-kinase activity	0.0328628
452	GO:0045907	positive regulation of vasoconstriction	0.0328628
453	GO:0060317	cardiac epithelial to mesenchymal transition	0.0328628
454	GO:0070570	regulation of neuron projection regeneration	0.0328628
455	GO:0090504	epiboly	0.0328628
456	GO:0045669	positive regulation of osteoblast differentiation	0.03331
457	GO:0046579	positive regulation of Ras protein signal transduction	0.03331
458	GO:0021562	vestibulocochlear nerve development	0.03331
459	GO:1901725	regulation of histone deacetylase activity	0.03331
460	GO:2001214	positive regulation of vasculogenesis	0.03331
461	GO:0050769	positive regulation of neurogenesis	0.0335346
462	GO:0070372	regulation of ERK1 and ERK2 cascade	0.0337277
463	GO:0006026	aminoglycan catabolic process	0.0348605
464	GO:0014812	muscle cell migration	0.0348605
465	GO:0010464	regulation of mesenchymal cell proliferation	0.0349482
466	GO:0019934	cGMP-mediated signaling	0.0349482
467	GO:0061036	positive regulation of cartilage development	0.0349482
468	GO:0001666	response to hypoxia	0.0351167
469	GO:0006936	muscle contraction	0.035719
470	GO:0031099	regeneration	0.036109
471	GO:0003382	epithelial cell morphogenesis	0.037552
472	GO:0007435	salivary gland morphogenesis	0.037552
473	GO:0048048	embryonic eye morphogenesis	0.037552
474	GO:0022604	regulation of cell morphogenesis	0.0383593
475	GO:2000027	regulation of animal organ morphogenesis	0.0386342
476	GO:0060379	cardiac muscle cell myoblast differentiation	0.0389883
477	GO:0072070	loop of Henle development	0.0389883
478	GO:0033627	cell adhesion mediated by integrin	0.0396506
479	GO:0035637	multicellular organismal signaling	0.0415566
480	GO:0048863	stem cell differentiation	0.0419044
481	GO:0036293	response to decreased oxygen levels	0.0419961
482	GO:0003417	growth plate cartilage development	0.0432046
483	GO:0090218	positive regulation of lipid kinase activity	0.0432046
484	GO:0010517	regulation of phospholipase activity	0.0433734
485	GO:0061572	actin filament bundle organization	0.0440804
486	GO:0048593	camera-type eye morphogenesis	0.0449532
487	GO:0051057	positive regulation of small GTPase mediated signal transduction	0.0449532
488	GO:0070371	ERK1 and ERK2 cascade	0.0449532
489	GO:0002551	mast cell chemotaxis	0.0449532
490	GO:0035630	bone mineralization involved in bone maturation	0.0449532
491	GO:0072017	distal tubule development	0.0449532
492	GO:0097531	mast cell migration	0.0449532
493	GO:0150065	regulation of deacetylase activity	0.0449532
494	GO:0007431	salivary gland development	0.0455235
495	GO:0038083	peptidyl-tyrosine autophosphorylation	0.0455235
496	GO:0035303	regulation of dephosphorylation	0.0456197
497	GO:0007204	positive regulation of cytosolic calcium ion concentration	0.0462924
498	GO:0060193	positive regulation of lipase activity	0.0465322
499	GO:0030203	glycosaminoglycan metabolic process	0.0468555
500	GO:0019932	second-messenger-mediated signaling	0.0472696
501	GO:0002688	regulation of leukocyte chemotaxis	0.0472696
502	GO:0010633	negative regulation of epithelial cell migration	0.0472696
503	GO:0006470	protein dephosphorylation	0.0475622
504	GO:0060350	endochondral bone morphogenesis	0.0482483
505	GO:0032103	positive regulation of response to external stimulus	0.0492436
506	GO:0031214	biomineral tissue development	0.0504249
507	GO:0001765	membrane raft assembly	0.0507999
508	GO:0010763	positive regulation of fibroblast migration	0.0507999
509	GO:0043116	negative regulation of vascular permeability	0.0507999
510	GO:0061042	vascular wound healing	0.0507999
511	GO:0071696	ectodermal placode development	0.0507999
512	GO:1902285	semaphorin-plexin signaling pathway involved in neuron projection guidance	0.0507999
513	GO:0010761	fibroblast migration	0.050873
514	GO:0043666	regulation of phosphoprotein phosphatase activity	0.0513739
515	GO:0071695	anatomical structure maturation	0.0524535
516	GO:0032970	regulation of actin filament-based process	0.0538291
517	GO:0030500	regulation of bone mineralization	0.054048
518	GO:0072210	metanephric nephron development	0.054048
519	GO:0043583	ear development	0.0556591
520	GO:0022612	gland morphogenesis	0.0563186
521	GO:0043270	positive regulation of ion transport	0.056885
522	GO:0090279	regulation of calcium ion import	0.056885
523	GO:0050930	induction of positive chemotaxis	0.056885
524	GO:0072216	positive regulation of metanephros development	0.056885
525	GO:1901213	regulation of transcription from RNA polymerase II promoter involved in heart development	0.056885
526	GO:2001212	regulation of vasculogenesis	0.056885
527	GO:0007411	axon guidance	0.056885
528	GO:0008306	associative learning	0.056885
529	GO:0061333	renal tubule morphogenesis	0.056885
530	GO:0072028	nephron morphogenesis	0.056885
531	GO:0097485	neuron projection guidance	0.056885
532	GO:0006022	aminoglycan metabolic process	0.056885
533	GO:0006874	cellular calcium ion homeostasis	0.056885
534	GO:0030193	regulation of blood coagulation	0.056885
535	GO:0051928	positive regulation of calcium ion transport	0.056885
536	GO:0021543	pallium development	0.056885
537	GO:1900046	regulation of hemostasis	0.056885
538	GO:0014066	regulation of phosphatidylinositol 3-kinase signaling	0.056885
539	GO:0002280	monocyte activation involved in immune response	0.056885
540	GO:0003017	lymph circulation	0.056885
541	GO:0014861	regulation of skeletal muscle contraction via regulation of action potential	0.056885
542	GO:0021594	rhombomere formation	0.056885
543	GO:0021660	rhombomere 3 formation	0.056885
544	GO:0021664	rhombomere 5 morphogenesis	0.056885
545	GO:0021666	rhombomere 5 formation	0.056885
546	GO:0035906	descending aorta development	0.056885
547	GO:0035921	desmosome disassembly	0.056885
548	GO:0036323	vascular endothelial growth factor receptor-1 signaling pathway	0.056885
549	GO:0036366	transforming growth factor beta3 activation	0.056885
550	GO:0046086	adenosine biosynthetic process	0.056885
551	GO:0051913	regulation of synaptic plasticity by chemical substance	0.056885
552	GO:0051914	positive regulation of synaptic plasticity by chemical substance	0.056885
553	GO:0051915	induction of synaptic plasticity by chemical substance	0.056885
554	GO:0051939	gamma-aminobutyric acid import	0.056885
555	GO:0060301	positive regulation of cytokine activity	0.056885
556	GO:0060683	regulation of branching involved in salivary gland morphogenesis by epithelial-mesenchymal signaling	0.056885
557	GO:0060981	cell migration involved in coronary angiogenesis	0.056885
558	GO:0061444	endocardial cushion cell development	0.056885
559	GO:0061868	hepatic stellate cell migration	0.056885
560	GO:0061869	regulation of hepatic stellate cell migration	0.056885
561	GO:0061870	positive regulation of hepatic stellate cell migration	0.056885
562	GO:0061880	regulation of anterograde axonal transport of mitochondrion	0.056885
563	GO:0061881	positive regulation of anterograde axonal transport of mitochondrion	0.056885
564	GO:0071464	cellular response to hydrostatic pressure	0.056885
565	GO:0072055	renal cortex development	0.056885
566	GO:0072059	cortical collecting duct development	0.056885
567	GO:0072214	metanephric cortex development	0.056885
568	GO:0072219	metanephric cortical collecting duct development	0.056885
569	GO:0072750	cellular response to leptomycin B	0.056885
570	GO:0090138	regulation of actin cytoskeleton organization by cell-cell adhesion	0.056885
571	GO:0099588	positive regulation of postsynaptic cytosolic calcium concentration	0.056885
572	GO:1900035	negative regulation of cellular response to heat	0.056885
573	GO:1900085	negative regulation of peptidyl-tyrosine autophosphorylation	0.056885
574	GO:1900143	positive regulation of oligodendrocyte apoptotic process	0.056885
575	GO:1900387	negative regulation of cell-cell adhesion by negative regulation of transcription from RNA polymerase II promoter	0.056885
576	GO:1901208	negative regulation of heart looping	0.056885
577	GO:1901210	regulation of cardiac chamber formation	0.056885
578	GO:1901211	negative regulation of cardiac chamber formation	0.056885
579	GO:1901219	regulation of cardiac chamber morphogenesis	0.056885
580	GO:1901220	negative regulation of cardiac chamber morphogenesis	0.056885
581	GO:1901344	response to leptomycin B	0.056885
582	GO:1901398	regulation of transforming growth factor beta3 activation	0.056885
583	GO:1902203	negative regulation of hepatocyte growth factor receptor signaling pathway	0.056885
584	GO:1902204	positive regulation of hepatocyte growth factor receptor signaling pathway	0.056885
585	GO:1902378	VEGF-activated neuropilin signaling pathway involved in axon guidance	0.056885
586	GO:1902612	regulation of anti-Mullerian hormone signaling pathway	0.056885
587	GO:1902613	negative regulation of anti-Mullerian hormone signaling pathway	0.056885
588	GO:1902748	positive regulation of lens fiber cell differentiation	0.056885
589	GO:1904863	regulation of beta-catenin-TCF complex assembly	0.056885
590	GO:1904864	negative regulation of beta-catenin-TCF complex assembly	0.056885
591	GO:1905040	otic placode development	0.056885
592	GO:1905355	spine apparatus assembly	0.056885
593	GO:1990401	embryonic lung development	0.056885
594	GO:2001112	regulation of cellular response to hepatocyte growth factor stimulus	0.056885
595	GO:2001113	negative regulation of cellular response to hepatocyte growth factor stimulus	0.056885
596	GO:0021795	cerebral cortex cell migration	0.056885
597	GO:0043616	keratinocyte proliferation	0.056885
598	GO:0018158	protein oxidation	0.056885
599	GO:0033689	negative regulation of osteoblast proliferation	0.056885
600	GO:0048070	regulation of developmental pigmentation	0.056885
601	GO:0051770	positive regulation of nitric-oxide synthase biosynthetic process	0.056885
602	GO:0060766	negative regulation of androgen receptor signaling pathway	0.056885
603	GO:0060841	venous blood vessel development	0.056885
604	GO:0070571	negative regulation of neuron projection regeneration	0.056885
605	GO:0072075	metanephric mesenchyme development	0.056885
606	GO:1902548	negative regulation of cellular response to vascular endothelial growth factor stimulus	0.056885
607	GO:2000095	regulation of Wnt signaling pathway, planar cell polarity pathway	0.056885
608	GO:0030512	negative regulation of transforming growth factor beta receptor signaling pathway	0.0572774
609	GO:0090101	negative regulation of transmembrane receptor protein serine/threonine kinase signaling pathway	0.0585894
610	GO:0060415	muscle tissue morphogenesis	0.0594596
611	GO:0032965	regulation of collagen biosynthetic process	0.0594596
612	GO:0044331	cell-cell adhesion mediated by cadherin	0.0594596
613	GO:0042326	negative regulation of phosphorylation	0.060435
614	GO:1903845	negative regulation of cellular response to transforming growth factor beta stimulus	0.0616346
615	GO:0050808	synapse organization	0.0627206
616	GO:0055074	calcium ion homeostasis	0.0628402
617	GO:0003222	ventricular trabecula myocardium morphogenesis	0.0630045
618	GO:0033631	cell-cell adhesion mediated by integrin	0.0630045
619	GO:0061548	ganglion development	0.0630045
620	GO:0070593	dendrite self-avoidance	0.0630045
621	GO:0072224	metanephric glomerulus development	0.0630045
622	GO:0090036	regulation of protein kinase C signaling	0.0630045
623	GO:0050818	regulation of coagulation	0.063265
624	GO:0016358	dendrite development	0.0635758
625	GO:0019216	regulation of lipid metabolic process	0.0636899
626	GO:1905330	regulation of morphogenesis of an epithelium	0.0644229
627	GO:0003231	cardiac ventricle development	0.0644938
628	GO:0007157	heterophilic cell-cell adhesion via plasma membrane cell adhesion molecules	0.0654
629	GO:0016311	dephosphorylation	0.0680623
630	GO:0060351	cartilage development involved in endochondral bone morphogenesis	0.0689941
631	GO:0061383	trabecula morphogenesis	0.0689941
632	GO:0002693	positive regulation of cellular extravasation	0.0693503
633	GO:0003184	pulmonary valve morphogenesis	0.0693503
634	GO:0003198	epithelial to mesenchymal transition involved in endocardial cushion formation	0.0693503
635	GO:0035729	cellular response to hepatocyte growth factor stimulus	0.0693503
636	GO:0035988	chondrocyte proliferation	0.0693503
637	GO:0050890	cognition	0.0702406
638	GO:0033002	muscle cell proliferation	0.0706652
639	GO:1903522	regulation of blood circulation	0.0713264
640	GO:0051480	regulation of cytosolic calcium ion concentration	0.0713591
641	GO:0008542	visual learning	0.0714903
642	GO:0035272	exocrine system development	0.0714903
643	GO:0055010	ventricular cardiac muscle tissue morphogenesis	0.0714903
644	GO:0048644	muscle organ morphogenesis	0.0714903
645	GO:1904035	regulation of epithelial cell apoptotic process	0.0714903
646	GO:0016049	cell growth	0.0721098
647	GO:0055001	muscle cell development	0.0722721
648	GO:0008347	glial cell migration	0.0751719
649	GO:0007221	positive regulation of transcription of Notch receptor target	0.0755786
650	GO:0031065	positive regulation of histone deacetylation	0.0755786
651	GO:0051957	positive regulation of amino acid transport	0.0755786
652	GO:0060977	coronary vasculature morphogenesis	0.0755786
653	GO:0045778	positive regulation of ossification	0.0761312
654	GO:0032102	negative regulation of response to external stimulus	0.0795593
655	GO:0072503	cellular divalent inorganic cation homeostasis	0.0804659
656	GO:0001933	negative regulation of protein phosphorylation	0.0808747
657	GO:0021545	cranial nerve development	0.0821519
658	GO:0045599	negative regulation of fat cell differentiation	0.0821519
659	GO:0048146	positive regulation of fibroblast proliferation	0.0821519
660	GO:2001258	negative regulation of cation channel activity	0.0821519
661	GO:0007350	blastoderm segmentation	0.0822471
662	GO:0010544	negative regulation of platelet activation	0.0822471
663	GO:0035728	response to hepatocyte growth factor	0.0822471
664	GO:0071071	regulation of phospholipid biosynthetic process	0.0822471
665	GO:0072074	kidney mesenchyme development	0.0822471
666	GO:0032092	positive regulation of protein binding	0.083246
667	GO:0060993	kidney morphogenesis	0.0857673
668	GO:0070167	regulation of biomineral tissue development	0.0857673
669	GO:0008016	regulation of heart contraction	0.0857673
670	GO:0021537	telencephalon development	0.0857673
671	GO:0002043	blood vessel endothelial cell proliferation involved in sprouting angiogenesis	0.0882343
672	GO:0007632	visual behavior	0.0882343
673	GO:0030195	negative regulation of blood coagulation	0.0882343
674	GO:0003215	cardiac right ventricle morphogenesis	0.0882343
675	GO:0010002	cardioblast differentiation	0.0882343
676	GO:0030903	notochord development	0.0882343
677	GO:0032495	response to muramyl dipeptide	0.0882343
678	GO:0032793	positive regulation of CREB transcription factor activity	0.0882343
679	GO:0045019	negative regulation of nitric oxide biosynthetic process	0.0882343
680	GO:0048745	smooth muscle tissue development	0.0882343
681	GO:0051767	nitric-oxide synthase biosynthetic process	0.0882343
682	GO:0051769	regulation of nitric-oxide synthase biosynthetic process	0.0882343
683	GO:0060039	pericardium development	0.0882343
684	GO:1904406	negative regulation of nitric oxide metabolic process	0.0882343
685	GO:0046890	regulation of lipid biosynthetic process	0.0895716
686	GO:0007612	learning	0.0895716
687	GO:0010524	positive regulation of calcium ion transport into cytosol	0.0895716
688	GO:0045747	positive regulation of Notch signaling pathway	0.0895716
689	GO:0070206	protein trimerization	0.0895716
690	GO:1900047	negative regulation of hemostasis	0.0895716
691	GO:0007611	learning or memory	0.0895716
692	GO:0050730	regulation of peptidyl-tyrosine phosphorylation	0.0895716
693	GO:0010596	negative regulation of endothelial cell migration	0.0895716
694	GO:0045834	positive regulation of lipid metabolic process	0.0895716
695	GO:0061337	cardiac conduction	0.0895716
696	GO:0043473	pigmentation	0.0895716
697	GO:0060191	regulation of lipase activity	0.0895716
698	GO:0043551	regulation of phosphatidylinositol 3-kinase activity	0.0895716
699	GO:0044273	sulfur compound catabolic process	0.0895716
700	GO:0003177	pulmonary valve development	0.0895716
701	GO:0030502	negative regulation of bone mineralization	0.0895716
702	GO:0031290	retinal ganglion cell axon guidance	0.0895716
703	GO:0032332	positive regulation of chondrocyte differentiation	0.0895716
704	GO:0032516	positive regulation of phosphoprotein phosphatase activity	0.0895716
705	GO:0048485	sympathetic nervous system development	0.0895716
706	GO:0055093	response to hyperoxia	0.0895716
707	GO:0072010	glomerular epithelium development	0.0895716
708	GO:0030900	forebrain development	0.0895716
709	GO:0014065	phosphatidylinositol 3-kinase signaling	0.0895716
710	GO:0000390	spliceosomal complex disassembly	0.0895716
711	GO:0003127	detection of nodal flow	0.0895716
712	GO:0006196	AMP catabolic process	0.0895716
713	GO:0007521	muscle cell fate determination	0.0895716
714	GO:0010512	negative regulation of phosphatidylinositol biosynthetic process	0.0895716
715	GO:0021593	rhombomere morphogenesis	0.0895716
716	GO:0021658	rhombomere 3 morphogenesis	0.0895716
717	GO:0021767	mammillary body development	0.0895716
718	GO:0021812	neuronal-glial interaction involved in cerebral cortex radial glia guided migration	0.0895716
719	GO:0032014	positive regulation of ARF protein signal transduction	0.0895716
720	GO:0034352	positive regulation of glial cell apoptotic process	0.0895716
721	GO:0035026	leading edge cell differentiation	0.0895716
722	GO:0035759	mesangial cell-matrix adhesion	0.0895716
723	GO:0038060	nitric oxide-cGMP-mediated signaling pathway	0.0895716
724	GO:0038190	VEGF-activated neuropilin signaling pathway	0.0895716
725	GO:0044334	canonical Wnt signaling pathway involved in positive regulation of epithelial to mesenchymal transition	0.0895716
726	GO:0044467	glial cell-derived neurotrophic factor secretion	0.0895716
727	GO:0061373	mammillary axonal complex development	0.0895716
728	GO:0061443	endocardial cushion cell differentiation	0.0895716
729	GO:0070563	negative regulation of vitamin D receptor signaling pathway	0.0895716
730	GO:0072208	metanephric smooth muscle tissue development	0.0895716
731	GO:0072209	metanephric mesangial cell differentiation	0.0895716
732	GO:0072254	metanephric glomerular mesangial cell differentiation	0.0895716
733	GO:0072554	blood vessel lumenization	0.0895716
734	GO:0086021	SA node cell to atrial cardiac muscle cell communication by electrical coupling	0.0895716
735	GO:0086053	AV node cell to bundle of His cell communication by electrical coupling	0.0895716
736	GO:0086098	angiotensin-activated signaling pathway involved in heart process	0.0895716
737	GO:0090076	relaxation of skeletal muscle	0.0895716
738	GO:0090291	negative regulation of osteoclast proliferation	0.0895716
739	GO:0097102	endothelial tip cell fate specification	0.0895716
740	GO:0097324	melanocyte migration	0.0895716
741	GO:0098886	modification of dendritic spine	0.0895716
742	GO:0099554	trans-synaptic signaling by soluble gas, modulating synaptic transmission	0.0895716
743	GO:0099555	trans-synaptic signaling by nitric oxide, modulating synaptic transmission	0.0895716
744	GO:0099642	retrograde axonal protein transport	0.0895716
745	GO:0100001	regulation of skeletal muscle contraction by action potential	0.0895716
746	GO:1900141	regulation of oligodendrocyte apoptotic process	0.0895716
747	GO:1900154	regulation of bone trabecula formation	0.0895716
748	GO:1900155	negative regulation of bone trabecula formation	0.0895716
749	GO:1900166	regulation of glial cell-derived neurotrophic factor secretion	0.0895716
750	GO:1900168	positive regulation of glial cell-derived neurotrophic factor secretion	0.0895716
751	GO:1901207	regulation of heart looping	0.0895716
752	GO:1901492	positive regulation of lymphangiogenesis	0.0895716
753	GO:1902336	positive regulation of retinal ganglion cell axon guidance	0.0895716
754	GO:1903056	regulation of melanosome organization	0.0895716
755	GO:1904071	presynaptic active zone assembly	0.0895716
756	GO:1904881	cellular response to hydrogen sulfide	0.0895716
757	GO:1990262	anti-Mullerian hormone signaling pathway	0.0895716
758	GO:2000490	negative regulation of hepatic stellate cell activation	0.0895716
759	GO:0022029	telencephalon cell migration	0.0911531
760	GO:0060688	regulation of morphogenesis of a branching structure	0.0911531
761	GO:0086002	cardiac muscle cell action potential involved in contraction	0.0911531
762	GO:0086065	cell communication involved in cardiac conduction	0.0911531
763	GO:0035282	segmentation	0.0922149
764	GO:0048545	response to steroid hormone	0.0926152
765	GO:0021854	hypothalamus development	0.0941068
766	GO:0034643	establishment of mitochondrion localization, microtubule-mediated	0.0941068
767	GO:0047497	mitochondrion transport along microtubule	0.0941068
768	GO:0071404	cellular response to low-density lipoprotein particle stimulus	0.0941068
769	GO:0090312	positive regulation of protein deacetylation	0.0941068
770	GO:0001755	neural crest cell migration	0.0942469
771	GO:0050819	negative regulation of coagulation	0.0942469
772	GO:0051055	negative regulation of lipid biosynthetic process	0.0942469
773	GO:0034284	response to monosaccharide	0.0968248
774	GO:0019229	regulation of vasoconstriction	0.0983377
775	GO:0051017	actin filament bundle assembly	0.0983377
776	GO:0072215	regulation of metanephros development	0.101046
777	GO:0097150	neuronal stem cell population maintenance	0.101046
778	GO:1900746	regulation of vascular endothelial growth factor signaling pathway	0.101046
779	GO:2000050	regulation of non-canonical Wnt signaling pathway	0.101046
780	GO:0001658	branching involved in ureteric bud morphogenesis	0.101674
781	GO:0021885	forebrain cell migration	0.101674
782	GO:0097755	positive regulation of blood vessel diameter	0.101674
783	GO:2000351	regulation of endothelial cell apoptotic process	0.101674
784	GO:0090100	positive regulation of transmembrane receptor protein serine/threonine kinase signaling pathway	0.101764
785	GO:2001237	negative regulation of extrinsic apoptotic signaling pathway	0.101764
786	GO:2001236	regulation of extrinsic apoptotic signaling pathway	0.101842
787	GO:0008593	regulation of Notch signaling pathway	0.104678
788	GO:0001764	neuron migration	0.106472
789	GO:0030509	BMP signaling pathway	0.106472
790	GO:0003181	atrioventricular valve morphogenesis	0.107542
791	GO:0010288	response to lead ion	0.107542
792	GO:0031579	membrane raft organization	0.107542
793	GO:0045603	positive regulation of endothelial cell differentiation	0.107542
794	GO:0003012	muscle system process	0.109045
795	GO:0030521	androgen receptor signaling pathway	0.109045
796	GO:0034113	heterotypic cell-cell adhesion	0.109045
797	GO:0007015	actin filament organization	0.110011
798	GO:0043405	regulation of MAP kinase activity	0.111615
799	GO:2000278	regulation of DNA biosynthetic process	0.112587
800	GO:0021915	neural tube development	0.112587
801	GO:0003407	neural retina development	0.112587
802	GO:0007585	respiratory gaseous exchange	0.112587
803	GO:0055025	positive regulation of cardiac muscle tissue development	0.112587
804	GO:0060393	regulation of pathway-restricted SMAD protein phosphorylation	0.112587
805	GO:0043393	regulation of protein binding	0.113654
806	GO:0002053	positive regulation of mesenchymal cell proliferation	0.113654
807	GO:0014829	vascular smooth muscle contraction	0.113654
808	GO:0051654	establishment of mitochondrion localization	0.113654
809	GO:0072273	metanephric nephron morphogenesis	0.113654
810	GO:2000353	positive regulation of endothelial cell apoptotic process	0.113654
811	GO:0021761	limbic system development	0.114471
812	GO:0019722	calcium-mediated signaling	0.11492
813	GO:0006939	smooth muscle contraction	0.116177
814	GO:0032956	regulation of actin cytoskeleton organization	0.116177
815	GO:0043550	regulation of lipid kinase activity	0.116177
816	GO:1904019	epithelial cell apoptotic process	0.116177
817	GO:0003171	atrioventricular valve development	0.116177
818	GO:0006516	glycoprotein catabolic process	0.116177
819	GO:0030318	melanocyte differentiation	0.116177
820	GO:0032967	positive regulation of collagen biosynthetic process	0.116177
821	GO:0048596	embryonic camera-type eye morphogenesis	0.116177
822	GO:1900120	regulation of receptor binding	0.116177
823	GO:1905048	regulation of metallopeptidase activity	0.116177
824	GO:0044706	multi-multicellular organism process	0.116177
825	GO:0014902	myotube differentiation	0.116177
826	GO:1903510	mucopolysaccharide metabolic process	0.116177
827	GO:0003192	mitral valve formation	0.116177
828	GO:0003221	right ventricular cardiac muscle tissue morphogenesis	0.116177
829	GO:0010908	regulation of heparan sulfate proteoglycan biosynthetic process	0.116177
830	GO:0010909	positive regulation of heparan sulfate proteoglycan biosynthetic process	0.116177
831	GO:0021569	rhombomere 3 development	0.116177
832	GO:0021571	rhombomere 5 development	0.116177
833	GO:0033484	nitric oxide homeostasis	0.116177
834	GO:0035283	central nervous system segmentation	0.116177
835	GO:0035284	brain segmentation	0.116177
836	GO:0038086	VEGF-activated platelet-derived growth factor receptor signaling pathway	0.116177
837	GO:0038091	positive regulation of cell proliferation by VEGF-activated platelet derived growth factor receptor signaling pathway	0.116177
838	GO:0042631	cellular response to water deprivation	0.116177
839	GO:0048619	embryonic hindgut morphogenesis	0.116177
840	GO:0055095	lipoprotein particle mediated signaling	0.116177
841	GO:0055096	low-density lipoprotein particle mediated signaling	0.116177
842	GO:0060465	pharynx development	0.116177
843	GO:0060596	mammary placode formation	0.116177
844	GO:0060846	blood vessel endothelial cell fate commitment	0.116177
845	GO:0060847	endothelial cell fate specification	0.116177
846	GO:0061073	ciliary body morphogenesis	0.116177
847	GO:0070084	protein initiator methionine removal	0.116177
848	GO:0071657	positive regulation of granulocyte colony-stimulating factor production	0.116177
849	GO:0072011	glomerular endothelium development	0.116177
850	GO:0072137	condensed mesenchymal cell proliferation	0.116177
851	GO:0072194	kidney smooth muscle tissue development	0.116177
852	GO:0072262	metanephric glomerular mesangial cell proliferation involved in metanephros development	0.116177
853	GO:0072275	metanephric glomerulus morphogenesis	0.116177
854	GO:0072276	metanephric glomerulus vasculature morphogenesis	0.116177
855	GO:0072277	metanephric glomerular capillary formation	0.116177
856	GO:0086100	endothelin receptor signaling pathway	0.116177
857	GO:0097101	blood vessel endothelial cell fate specification	0.116177
858	GO:0099163	synaptic signaling by nitric oxide	0.116177
859	GO:0099543	trans-synaptic signaling by soluble gas	0.116177
860	GO:0099548	trans-synaptic signaling by nitric oxide	0.116177
861	GO:0150018	basal dendrite development	0.116177
862	GO:0150019	basal dendrite morphogenesis	0.116177
863	GO:0150020	basal dendrite arborization	0.116177
864	GO:1901202	negative regulation of extracellular matrix assembly	0.116177
865	GO:1901258	positive regulation of macrophage colony-stimulating factor production	0.116177
866	GO:1902730	positive regulation of proteoglycan biosynthetic process	0.116177
867	GO:1903598	positive regulation of gap junction assembly	0.116177
868	GO:1904880	response to hydrogen sulfide	0.116177
869	GO:2000286	receptor internalization involved in canonical Wnt signaling pathway	0.116177
870	GO:2000299	negative regulation of Rho-dependent protein serine/threonine kinase activity	0.116177
871	GO:2000580	regulation of ATP-dependent microtubule motor activity, plus-end-directed	0.116177
872	GO:2000582	positive regulation of ATP-dependent microtubule motor activity, plus-end-directed	0.116177
873	GO:0060389	pathway-restricted SMAD protein phosphorylation	0.116779
874	GO:0060675	ureteric bud morphogenesis	0.116779
875	GO:0072577	endothelial cell apoptotic process	0.116779
876	GO:0021700	developmental maturation	0.118116
877	GO:0035051	cardiocyte differentiation	0.120486
878	GO:0045428	regulation of nitric oxide biosynthetic process	0.120724
879	GO:0072171	mesonephric tubule morphogenesis	0.120724
880	GO:0010714	positive regulation of collagen metabolic process	0.120724
881	GO:0060349	bone morphogenesis	0.121412
882	GO:0030858	positive regulation of epithelial cell differentiation	0.124722
883	GO:0048747	muscle fiber development	0.124722
884	GO:2000573	positive regulation of DNA biosynthetic process	0.124722
885	GO:0048660	regulation of smooth muscle cell proliferation	0.124722
886	GO:0021987	cerebral cortex development	0.12723
887	GO:0070252	actin-mediated cell contraction	0.12723
888	GO:0043588	skin development	0.12723
889	GO:0002691	regulation of cellular extravasation	0.127383
890	GO:0010894	negative regulation of steroid biosynthetic process	0.127383
891	GO:0033688	regulation of osteoblast proliferation	0.127383
892	GO:0036296	response to increased oxygen levels	0.127383
893	GO:0045806	negative regulation of endocytosis	0.128323
894	GO:0048659	smooth muscle cell proliferation	0.128881
895	GO:0055008	cardiac muscle tissue morphogenesis	0.132546
896	GO:0086003	cardiac muscle cell contraction	0.132546
897	GO:2000243	positive regulation of reproductive process	0.132546
898	GO:0010469	regulation of signaling receptor activity	0.133489
899	GO:0055002	striated muscle cell development	0.133489
900	GO:0003016	respiratory system process	0.133489
901	GO:0021884	forebrain neuron development	0.133489
902	GO:0030511	positive regulation of transforming growth factor beta receptor signaling pathway	0.133489
903	GO:0031063	regulation of histone deacetylation	0.133489
904	GO:0031114	regulation of microtubule depolymerization	0.133489
905	GO:0060765	regulation of androgen receptor signaling pathway	0.133489
906	GO:0061099	negative regulation of protein tyrosine kinase activity	0.133489
907	GO:0070528	protein kinase C signaling	0.133489
908	GO:1903846	positive regulation of cellular response to transforming growth factor beta stimulus	0.133489
909	GO:0010921	regulation of phosphatase activity	0.137833
910	GO:0003014	renal system process	0.137899
911	GO:0006469	negative regulation of protein kinase activity	0.139383
912	GO:0060560	developmental growth involved in morphogenesis	0.139383
913	GO:0046718	viral entry into host cell	0.139383
914	GO:0048675	axon extension	0.139383
915	GO:0003209	cardiac atrium morphogenesis	0.139383
916	GO:0045939	negative regulation of steroid metabolic process	0.139383
917	GO:0051491	positive regulation of filopodium assembly	0.139383
918	GO:0070168	negative regulation of biomineral tissue development	0.139383
919	GO:0090022	regulation of neutrophil chemotaxis	0.139383
920	GO:1904837	beta-catenin-TCF complex assembly	0.139383
921	GO:0051155	positive regulation of striated muscle cell differentiation	0.139383
922	GO:0002125	maternal aggressive behavior	0.139383
923	GO:0003257	positive regulation of transcription from RNA polymerase II promoter involved in myocardial precursor cell differentiation	0.139383
924	GO:0006933	negative regulation of cell adhesion involved in substrate-bound cell migration	0.139383
925	GO:0007161	calcium-independent cell-matrix adhesion	0.139383
926	GO:0007621	negative regulation of female receptivity	0.139383
927	GO:0009726	detection of endogenous stimulus	0.139383
928	GO:0010710	regulation of collagen catabolic process	0.139383
929	GO:0014054	positive regulation of gamma-aminobutyric acid secretion	0.139383
930	GO:0021943	formation of radial glial scaffolds	0.139383
931	GO:0030167	proteoglycan catabolic process	0.139383
932	GO:0031587	positive regulation of inositol 1,4,5-trisphosphate-sensitive calcium-release channel activity	0.139383
933	GO:0032345	negative regulation of aldosterone metabolic process	0.139383
934	GO:0032348	negative regulation of aldosterone biosynthetic process	0.139383
935	GO:0032487	regulation of Rap protein signal transduction	0.139383
936	GO:0032849	positive regulation of cellular pH reduction	0.139383
937	GO:0035582	sequestering of BMP in extracellular matrix	0.139383
938	GO:0035583	sequestering of TGFbeta in extracellular matrix	0.139383
939	GO:0038189	neuropilin signaling pathway	0.139383
940	GO:0044860	protein localization to plasma membrane raft	0.139383
941	GO:0060282	positive regulation of oocyte development	0.139383
942	GO:0060300	regulation of cytokine activity	0.139383
943	GO:0060355	positive regulation of cell adhesion molecule production	0.139383
944	GO:0061182	negative regulation of chondrocyte development	0.139383
945	GO:0071655	regulation of granulocyte colony-stimulating factor production	0.139383
946	GO:0072021	ascending thin limb development	0.139383
947	GO:0072218	metanephric ascending thin limb development	0.139383
948	GO:0072278	metanephric comma-shaped body morphogenesis	0.139383
949	GO:0090210	regulation of establishment of blood-brain barrier	0.139383
950	GO:0097252	oligodendrocyte apoptotic process	0.139383
951	GO:0098957	anterograde axonal transport of mitochondrion	0.139383
952	GO:1900041	negative regulation of interleukin-2 secretion	0.139383
953	GO:1900086	positive regulation of peptidyl-tyrosine autophosphorylation	0.139383
954	GO:1902746	regulation of lens fiber cell differentiation	0.139383
955	GO:1903596	regulation of gap junction assembly	0.139383
956	GO:1903609	negative regulation of inward rectifier potassium channel activity	0.139383
957	GO:1905881	positive regulation of oogenesis	0.139383
958	GO:1990834	response to odorant	0.139383
959	GO:2000065	negative regulation of cortisol biosynthetic process	0.139383
960	GO:2000370	positive regulation of clathrin-dependent endocytosis	0.139383
961	GO:2000491	positive regulation of hepatic stellate cell activation	0.139383
962	GO:2000576	positive regulation of microtubule motor activity	0.139383
963	GO:2000622	regulation of nuclear-transcribed mRNA catabolic process, nonsense-mediated decay	0.139383
964	GO:2000623	negative regulation of nuclear-transcribed mRNA catabolic process, nonsense-mediated decay	0.139383
965	GO:0010769	regulation of cell morphogenesis involved in differentiation	0.139666
966	GO:0071621	granulocyte chemotaxis	0.140161
967	GO:0030177	positive regulation of Wnt signaling pathway	0.140442
968	GO:0043627	response to estrogen	0.140442
969	GO:1903524	positive regulation of blood circulation	0.140442
970	GO:0007202	activation of phospholipase C activity	0.140442
971	GO:0010543	regulation of platelet activation	0.140442
972	GO:0033687	osteoblast proliferation	0.140442
973	GO:0070306	lens fiber cell differentiation	0.140442
974	GO:0086011	membrane repolarization during action potential	0.140442
975	GO:0090075	relaxation of muscle	0.140442
976	GO:0048015	phosphatidylinositol-mediated signaling	0.14481
977	GO:0072078	nephron tubule morphogenesis	0.14481
978	GO:0086001	cardiac muscle cell action potential	0.14481
979	GO:0003338	metanephros morphogenesis	0.147721
980	GO:0042311	vasodilation	0.147721
981	GO:0055094	response to lipoprotein particle	0.147721
982	GO:0061384	heart trabecula morphogenesis	0.147721
983	GO:0003281	ventricular septum development	0.148793
984	GO:0021536	diencephalon development	0.148793
985	GO:0050770	regulation of axonogenesis	0.149239
986	GO:0001701	in utero embryonic development	0.149682
987	GO:0009895	negative regulation of catabolic process	0.15125
988	GO:0048017	inositol lipid-mediated signaling	0.151683
989	GO:0061045	negative regulation of wound healing	0.152808
990	GO:0072088	nephron epithelium morphogenesis	0.152808
991	GO:0046328	regulation of JNK cascade	0.153676
992	GO:0002576	platelet degranulation	0.153676
993	GO:0009855	determination of bilateral symmetry	0.153676
994	GO:0051291	protein heterooligomerization	0.153676
995	GO:0010837	regulation of keratinocyte proliferation	0.153676
996	GO:0016242	negative regulation of macroautophagy	0.153676
997	GO:0030513	positive regulation of BMP signaling pathway	0.153676
998	GO:0051955	regulation of amino acid transport	0.153676
999	GO:1990778	protein localization to cell periphery	0.155951
1000	GO:0006809	nitric oxide biosynthetic process	0.15607
1001	GO:0048678	response to axon injury	0.15607
1002	GO:0009799	specification of symmetry	0.156189
1003	GO:0021954	central nervous system neuron development	0.158056
1004	GO:0032413	negative regulation of ion transmembrane transporter activity	0.158056
1005	GO:0010922	positive regulation of phosphatase activity	0.158056
1006	GO:0032892	positive regulation of organic acid transport	0.158056
1007	GO:0070050	neuron cellular homeostasis	0.158056
1008	GO:0071402	cellular response to lipoprotein particle stimulus	0.158056
1009	GO:0021675	nerve development	0.158056
1010	GO:0031110	regulation of microtubule polymerization or depolymerization	0.158056
1011	GO:0006898	receptor-mediated endocytosis	0.158056
1012	GO:0001992	regulation of systemic arterial blood pressure by vasopressin	0.158056
1013	GO:0002318	myeloid progenitor cell differentiation	0.158056
1014	GO:0010957	negative regulation of vitamin D biosynthetic process	0.158056
1015	GO:0021636	trigeminal nerve morphogenesis	0.158056
1016	GO:0021637	trigeminal nerve structural organization	0.158056
1017	GO:0031944	negative regulation of glucocorticoid metabolic process	0.158056
1018	GO:0031947	negative regulation of glucocorticoid biosynthetic process	0.158056
1019	GO:0032847	regulation of cellular pH reduction	0.158056
1020	GO:0032907	transforming growth factor beta3 production	0.158056
1021	GO:0032910	regulation of transforming growth factor beta3 production	0.158056
1022	GO:0033591	response to L-ascorbic acid	0.158056
1023	GO:0035441	cell migration involved in vasculogenesis	0.158056
1024	GO:0035905	ascending aorta development	0.158056
1025	GO:0036301	macrophage colony-stimulating factor production	0.158056
1026	GO:0042713	sperm ejaculation	0.158056
1027	GO:0044789	modulation by host of viral release from host cell	0.158056
1028	GO:0044791	positive regulation by host of viral release from host cell	0.158056
1029	GO:0045112	integrin biosynthetic process	0.158056
1030	GO:0048550	negative regulation of pinocytosis	0.158056
1031	GO:0048625	myoblast fate commitment	0.158056
1032	GO:0051414	response to cortisol	0.158056
1033	GO:0060161	positive regulation of dopamine receptor signaling pathway	0.158056
1034	GO:0060414	aorta smooth muscle tissue morphogenesis	0.158056
1035	GO:0060666	dichotomous subdivision of terminal units involved in salivary gland branching	0.158056
1036	GO:0061181	regulation of chondrocyte development	0.158056
1037	GO:0071611	granulocyte colony-stimulating factor production	0.158056
1038	GO:0072014	proximal tubule development	0.158056
1039	GO:0072103	glomerulus vasculature morphogenesis	0.158056
1040	GO:0072104	glomerular capillary formation	0.158056
1041	GO:0072236	metanephric loop of Henle development	0.158056
1042	GO:0090032	negative regulation of steroid hormone biosynthetic process	0.158056
1043	GO:0090131	mesenchyme migration	0.158056
1044	GO:0090259	regulation of retinal ganglion cell axon guidance	0.158056
1045	GO:0090271	positive regulation of fibroblast growth factor production	0.158056
1046	GO:0090289	regulation of osteoclast proliferation	0.158056
1047	GO:1901228	positive regulation of transcription from RNA polymerase II promoter involved in heart development	0.158056
1048	GO:1901256	regulation of macrophage colony-stimulating factor production	0.158056
1049	GO:1901490	regulation of lymphangiogenesis	0.158056
1050	GO:1901552	positive regulation of endothelial cell development	0.158056
1051	GO:1901842	negative regulation of high voltage-gated calcium channel activity	0.158056
1052	GO:1902816	regulation of protein localization to microtubule	0.158056
1053	GO:1902817	negative regulation of protein localization to microtubule	0.158056
1054	GO:1903142	positive regulation of establishment of endothelial barrier	0.158056
1055	GO:2000195	negative regulation of female gonad development	0.158056
1056	GO:2001137	positive regulation of endocytic recycling	0.158056
1057	GO:2001205	negative regulation of osteoclast development	0.158056
1058	GO:0042177	negative regulation of protein catabolic process	0.158056
1059	GO:0042476	odontogenesis	0.158056
1060	GO:0045598	regulation of fat cell differentiation	0.158056
1061	GO:0045995	regulation of embryonic development	0.158056
1062	GO:0003230	cardiac atrium development	0.160079
1063	GO:0033144	negative regulation of intracellular steroid hormone receptor signaling pathway	0.160079
1064	GO:0051954	positive regulation of amine transport	0.160079
1065	GO:0110111	negative regulation of animal organ morphogenesis	0.160079
1066	GO:0070509	calcium ion import	0.160915
1067	GO:0051924	regulation of calcium ion transport	0.162837
1068	GO:0007565	female pregnancy	0.162875
1069	GO:0030260	entry into host cell	0.163466
1070	GO:0044409	entry into host	0.163466
1071	GO:0048565	digestive tract development	0.163466
1072	GO:0051806	entry into cell of other organism involved in symbiotic interaction	0.163466
1073	GO:0051828	entry into other organism involved in symbiotic interaction	0.163466
1074	GO:0040036	regulation of fibroblast growth factor receptor signaling pathway	0.166037
1075	GO:0050931	pigment cell differentiation	0.166037
1076	GO:0071634	regulation of transforming growth factor beta production	0.166037
1077	GO:0071709	membrane assembly	0.166037
1078	GO:1901020	negative regulation of calcium ion transmembrane transporter activity	0.166037
1079	GO:1902622	regulation of neutrophil migration	0.166037
1080	GO:0030010	establishment of cell polarity	0.166037
1081	GO:0033673	negative regulation of kinase activity	0.16817
1082	GO:0030279	negative regulation of ossification	0.16817
1083	GO:0046209	nitric oxide metabolic process	0.16817
1084	GO:0043406	positive regulation of MAP kinase activity	0.170352
1085	GO:0071897	DNA biosynthetic process	0.172068
1086	GO:0048145	regulation of fibroblast proliferation	0.172068
1087	GO:0014912	negative regulation of smooth muscle cell migration	0.172068
1088	GO:0031076	embryonic camera-type eye development	0.172068
1089	GO:0031111	negative regulation of microtubule polymerization or depolymerization	0.172068
1090	GO:0034405	response to fluid shear stress	0.172068
1091	GO:0048846	axon extension involved in axon guidance	0.172068
1092	GO:1902284	neuron projection extension involved in neuron projection guidance	0.172068
1093	GO:1903427	negative regulation of reactive oxygen species biosynthetic process	0.172068
1094	GO:2000273	positive regulation of signaling receptor activity	0.172068
1095	GO:0009749	response to glucose	0.173592
1096	GO:0072659	protein localization to plasma membrane	0.173604
1097	GO:0030048	actin filament-based movement	0.174335
1098	GO:0048144	fibroblast proliferation	0.174335
1099	GO:0050866	negative regulation of cell activation	0.174335
1100	GO:0010831	positive regulation of myotube differentiation	0.174335
1101	GO:0032350	regulation of hormone metabolic process	0.174335
1102	GO:0035329	hippo signaling	0.174335
1103	GO:0060045	positive regulation of cardiac muscle cell proliferation	0.174335
1104	GO:0071604	transforming growth factor beta production	0.174335
1105	GO:0086091	regulation of heart rate by cardiac conduction	0.174335
1106	GO:1904037	positive regulation of epithelial cell apoptotic process	0.174335
1107	GO:0050772	positive regulation of axonogenesis	0.174335
1108	GO:2001057	reactive nitrogen species metabolic process	0.174335
1109	GO:0003057	regulation of the force of heart contraction by chemical signal	0.174335
1110	GO:0009744	response to sucrose	0.174335
1111	GO:0014052	regulation of gamma-aminobutyric acid secretion	0.174335
1112	GO:0019800	peptide cross-linking via chondroitin 4-sulfate glycosaminoglycan	0.174335
1113	GO:0021540	corpus callosum morphogenesis	0.174335
1114	GO:0021785	branchiomotor neuron axon guidance	0.174335
1115	GO:0030091	protein repair	0.174335
1116	GO:0030579	ubiquitin-dependent SMAD protein catabolic process	0.174335
1117	GO:0031394	positive regulation of prostaglandin biosynthetic process	0.174335
1118	GO:0032229	negative regulation of synaptic transmission, GABAergic	0.174335
1119	GO:0032962	positive regulation of inositol trisphosphate biosynthetic process	0.174335
1120	GO:0034285	response to disaccharide	0.174335
1121	GO:0035502	metanephric part of ureteric bud development	0.174335
1122	GO:0046137	negative regulation of vitamin metabolic process	0.174335
1123	GO:0048023	positive regulation of melanin biosynthetic process	0.174335
1124	GO:0048050	post-embryonic eye morphogenesis	0.174335
1125	GO:0048664	neuron fate determination	0.174335
1126	GO:0051970	negative regulation of transmission of nerve impulse	0.174335
1127	GO:0060385	axonogenesis involved in innervation	0.174335
1128	GO:0060684	epithelial-mesenchymal cell signaling	0.174335
1129	GO:0061074	regulation of neural retina development	0.174335
1130	GO:0061156	pulmonary artery morphogenesis	0.174335
1131	GO:0061304	retinal blood vessel morphogenesis	0.174335
1132	GO:0070562	regulation of vitamin D receptor signaling pathway	0.174335
1133	GO:0071072	negative regulation of phospholipid biosynthetic process	0.174335
1134	GO:0071321	cellular response to cGMP	0.174335
1135	GO:0071910	determination of liver left/right asymmetry	0.174335
1136	GO:0072049	comma-shaped body morphogenesis	0.174335
1137	GO:0090027	negative regulation of monocyte chemotaxis	0.174335
1138	GO:0090673	endothelial cell-matrix adhesion	0.174335
1139	GO:0097475	motor neuron migration	0.174335
1140	GO:1900748	positive regulation of vascular endothelial growth factor signaling pathway	0.174335
1141	GO:1901165	positive regulation of trophoblast cell migration	0.174335
1142	GO:1905940	negative regulation of gonad development	0.174335
1143	GO:2000064	regulation of cortisol biosynthetic process	0.174335
1144	GO:2000675	negative regulation of type B pancreatic cell apoptotic process	0.174335
1145	GO:0031330	negative regulation of cellular catabolic process	0.176237
1146	GO:0097530	granulocyte migration	0.177868
1147	GO:0050856	regulation of T cell receptor signaling pathway	0.179659
1148	GO:0060306	regulation of membrane repolarization	0.179659
1149	GO:1901998	toxin transport	0.179659
1150	GO:2000826	regulation of heart morphogenesis	0.179659
1151	GO:0009746	response to hexose	0.179882
1152	GO:0002690	positive regulation of leukocyte chemotaxis	0.181758
1153	GO:0045844	positive regulation of striated muscle tissue development	0.181758
1154	GO:0048636	positive regulation of muscle organ development	0.181758
1155	GO:0051781	positive regulation of cell division	0.181758
1156	GO:0071902	positive regulation of protein serine/threonine kinase activity	0.183145
1157	GO:0048813	dendrite morphogenesis	0.183562
1158	GO:1901863	positive regulation of muscle tissue development	0.185734
1159	GO:0001990	regulation of systemic arterial blood pressure by hormone	0.185734
1160	GO:0051281	positive regulation of release of sequestered calcium ion into cytosol	0.185734
1161	GO:0071470	cellular response to osmotic stress	0.185734
1162	GO:0071526	semaphorin-plexin signaling pathway	0.185734
1163	GO:0090184	positive regulation of kidney development	0.185734
1164	GO:0043491	protein kinase B signaling	0.186222
1165	GO:0045927	positive regulation of growth	0.188697
1166	GO:0071901	negative regulation of protein serine/threonine kinase activity	0.189631
1167	GO:0007193	adenylate cyclase-inhibiting G protein-coupled receptor signaling pathway	0.189697
1168	GO:0032410	negative regulation of transporter activity	0.189697
1169	GO:0051384	response to glucocorticoid	0.190347
1170	GO:0055123	digestive system development	0.190347
1171	GO:0044091	membrane biogenesis	0.190347
1172	GO:0048286	lung alveolus development	0.190347
1173	GO:1903053	regulation of extracellular matrix organization	0.190347
1174	GO:1903170	negative regulation of calcium ion transmembrane transport	0.190347
1175	GO:0031058	positive regulation of histone modification	0.190347
1176	GO:1903035	negative regulation of response to wounding	0.190347
1177	GO:0007442	hindgut morphogenesis	0.190347
1178	GO:0010764	negative regulation of fibroblast migration	0.190347
1179	GO:0021546	rhombomere development	0.190347
1180	GO:0021957	corticospinal tract morphogenesis	0.190347
1181	GO:0031585	regulation of inositol 1,4,5-trisphosphate-sensitive calcium-release channel activity	0.190347
1182	GO:0031946	regulation of glucocorticoid biosynthetic process	0.190347
1183	GO:0032344	regulation of aldosterone metabolic process	0.190347
1184	GO:0032347	regulation of aldosterone biosynthetic process	0.190347
1185	GO:0032489	regulation of Cdc42 protein signal transduction	0.190347
1186	GO:0032960	regulation of inositol trisphosphate biosynthetic process	0.190347
1187	GO:0034141	positive regulation of toll-like receptor 3 signaling pathway	0.190347
1188	GO:0035989	tendon development	0.190347
1189	GO:0036302	atrioventricular canal development	0.190347
1190	GO:0038001	paracrine signaling	0.190347
1191	GO:0043570	maintenance of DNA repeat elements	0.190347
1192	GO:0043615	astrocyte cell migration	0.190347
1193	GO:0045048	protein insertion into ER membrane	0.190347
1194	GO:0048752	semicircular canal morphogenesis	0.190347
1195	GO:0048842	positive regulation of axon extension involved in axon guidance	0.190347
1196	GO:0050882	voluntary musculoskeletal movement	0.190347
1197	GO:0060020	Bergmann glial cell differentiation	0.190347
1198	GO:0060353	regulation of cell adhesion molecule production	0.190347
1199	GO:0060437	lung growth	0.190347
1200	GO:0060592	mammary gland formation	0.190347
1201	GO:0060839	endothelial cell fate commitment	0.190347
1202	GO:0070305	response to cGMP	0.190347
1203	GO:0071455	cellular response to hyperoxia	0.190347
1204	GO:0071694	maintenance of protein location in extracellular region	0.190347
1205	GO:0071971	extracellular exosome assembly	0.190347
1206	GO:0072235	metanephric distal tubule development	0.190347
1207	GO:0140059	dendrite arborization	0.190347
1208	GO:1900038	negative regulation of cellular response to hypoxia	0.190347
1209	GO:1900040	regulation of interleukin-2 secretion	0.190347
1210	GO:1900378	positive regulation of secondary metabolite biosynthetic process	0.190347
1211	GO:1901388	regulation of transforming growth factor beta activation	0.190347
1212	GO:1901509	regulation of endothelial tube morphogenesis	0.190347
1213	GO:1901979	regulation of inward rectifier potassium channel activity	0.190347
1214	GO:1902866	regulation of retina development in camera-type eye	0.190347
1215	GO:1903071	positive regulation of ER-associated ubiquitin-dependent protein catabolic process	0.190347
1216	GO:2000535	regulation of entry of bacterium into host cell	0.190347
1217	GO:0051899	membrane depolarization	0.191699
1218	GO:1904063	negative regulation of cation transmembrane transport	0.191699
1219	GO:0051592	response to calcium ion	0.192251
1220	GO:0061041	regulation of wound healing	0.192251
1221	GO:0010470	regulation of gastrulation	0.192649
1222	GO:0007163	establishment or maintenance of cell polarity	0.192881
1223	GO:0009612	response to mechanical stimulus	0.192881
1224	GO:0014074	response to purine-containing compound	0.195356
1225	GO:0045833	negative regulation of lipid metabolic process	0.195557
1226	GO:0008360	regulation of cell shape	0.198639
1227	GO:0016331	morphogenesis of embryonic epithelium	0.198639
1228	GO:0001558	regulation of cell growth	0.198729
1229	GO:0021762	substantia nigra development	0.198729
1230	GO:0045773	positive regulation of axon extension	0.198729
1231	GO:0050850	positive regulation of calcium-mediated signaling	0.198729
1232	GO:0086004	regulation of cardiac muscle cell contraction	0.198729
1233	GO:1990573	potassium ion import across plasma membrane	0.198729
1234	GO:0033273	response to vitamin	0.198943
1235	GO:0048704	embryonic skeletal system morphogenesis	0.198943
1236	GO:0007254	JNK cascade	0.203157
1237	GO:0060047	heart contraction	0.203655
1238	GO:0016202	regulation of striated muscle tissue development	0.204148
1239	GO:0007019	microtubule depolymerization	0.204148
1240	GO:0051489	regulation of filopodium assembly	0.204148
1241	GO:0060412	ventricular septum morphogenesis	0.204148
1242	GO:0071622	regulation of granulocyte chemotaxis	0.204148
1243	GO:0090311	regulation of protein deacetylation	0.204148
1244	GO:0008037	cell recognition	0.204148
1245	GO:0010976	positive regulation of neuron projection development	0.204148
1246	GO:0030100	regulation of endocytosis	0.204148
1247	GO:0042116	macrophage activation	0.204148
1248	GO:0050810	regulation of steroid biosynthetic process	0.204148
1249	GO:1903076	regulation of protein localization to plasma membrane	0.204148
1250	GO:0003002	regionalization	0.204148
1251	GO:1902903	regulation of supramolecular fiber organization	0.204148
1252	GO:0002118	aggressive behavior	0.204148
1253	GO:0003190	atrioventricular valve formation	0.204148
1254	GO:0006616	SRP-dependent cotranslational protein targeting to membrane, translocation	0.204148
1255	GO:0007506	gonadal mesoderm development	0.204148
1256	GO:0009158	ribonucleoside monophosphate catabolic process	0.204148
1257	GO:0009169	purine ribonucleoside monophosphate catabolic process	0.204148
1258	GO:0010511	regulation of phosphatidylinositol biosynthetic process	0.204148
1259	GO:0045743	positive regulation of fibroblast growth factor receptor signaling pathway	0.204148
1260	GO:0045924	regulation of female receptivity	0.204148
1261	GO:0048563	post-embryonic animal organ morphogenesis	0.204148
1262	GO:0051045	negative regulation of membrane protein ectodomain proteolysis	0.204148
1263	GO:0051601	exocyst localization	0.204148
1264	GO:0051639	actin filament network formation	0.204148
1265	GO:0060056	mammary gland involution	0.204148
1266	GO:0060075	regulation of resting membrane potential	0.204148
1267	GO:0060290	transdifferentiation	0.204148
1268	GO:0060836	lymphatic endothelial cell differentiation	0.204148
1269	GO:0061525	hindgut development	0.204148
1270	GO:0061626	pharyngeal arch artery morphogenesis	0.204148
1271	GO:0062043	positive regulation of cardiac epithelial to mesenchymal transition	0.204148
1272	GO:0071420	cellular response to histamine	0.204148
1273	GO:0071447	cellular response to hydroperoxide	0.204148
1274	GO:0071676	negative regulation of mononuclear cell migration	0.204148
1275	GO:0071692	protein localization to extracellular region	0.204148
1276	GO:0072102	glomerulus morphogenesis	0.204148
1277	GO:0090091	positive regulation of extracellular matrix disassembly	0.204148
1278	GO:0090269	fibroblast growth factor production	0.204148
1279	GO:0090270	regulation of fibroblast growth factor production	0.204148
1280	GO:0098909	regulation of cardiac muscle cell action potential involved in regulation of contraction	0.204148
1281	GO:1902455	negative regulation of stem cell population maintenance	0.204148
1282	GO:1902669	positive regulation of axon guidance	0.204148
1283	GO:1903044	protein localization to membrane raft	0.204148
1284	GO:1903361	protein localization to basolateral plasma membrane	0.204148
1285	GO:1990709	presynaptic active zone organization	0.204148
1286	GO:2000020	positive regulation of male gonad development	0.204148
1287	GO:2000586	regulation of platelet-derived growth factor receptor-beta signaling pathway	0.204148
1288	GO:2000643	positive regulation of early endosome to late endosome transport	0.204148
1289	GO:2001280	positive regulation of unsaturated fatty acid biosynthetic process	0.204148
1290	GO:1990823	response to leukemia inhibitory factor	0.204893
1291	GO:1990830	cellular response to leukemia inhibitory factor	0.204893
1292	GO:0048701	embryonic cranial skeleton morphogenesis	0.20513
1293	GO:1901861	regulation of muscle tissue development	0.206862
1294	GO:0051348	negative regulation of transferase activity	0.207811
1295	GO:0001657	ureteric bud development	0.208887
1296	GO:0010771	negative regulation of cell morphogenesis involved in differentiation	0.208887
1297	GO:0032231	regulation of actin filament bundle assembly	0.208887
1298	GO:0034767	positive regulation of ion transmembrane transport	0.209663
1299	GO:0048634	regulation of muscle organ development	0.209663
1300	GO:0050919	negative chemotaxis	0.211048
1301	GO:0051646	mitochondrion localization	0.211048
1302	GO:0060443	mammary gland morphogenesis	0.211048
1303	GO:1903587	regulation of blood vessel endothelial cell proliferation involved in sprouting angiogenesis	0.211048
1304	GO:1904036	negative regulation of epithelial cell apoptotic process	0.211048
1305	GO:0019827	stem cell population maintenance	0.212081
1306	GO:0050848	regulation of calcium-mediated signaling	0.212081
1307	GO:0072163	mesonephric epithelium development	0.212081
1308	GO:0072164	mesonephric tubule development	0.212081
1309	GO:0048562	embryonic organ morphogenesis	0.213445
1310	GO:0001708	cell fate specification	0.215119
1311	GO:0007622	rhythmic behavior	0.215119
1312	GO:0014911	positive regulation of smooth muscle cell migration	0.215119
1313	GO:0048066	developmental pigmentation	0.215119
1314	GO:0120163	negative regulation of cold-induced thermogenesis	0.215119
1315	GO:1903115	regulation of actin filament-based movement	0.215119
1316	GO:0003015	heart process	0.215119
1317	GO:0098727	maintenance of cell number	0.215119
1318	GO:0051090	regulation of DNA-binding transcription factor activity	0.215119
1319	GO:0055024	regulation of cardiac muscle tissue development	0.215119
1320	GO:0120034	positive regulation of plasma membrane bounded cell projection assembly	0.215119
1321	GO:0043687	post-translational protein modification	0.215119
1322	GO:0097191	extrinsic apoptotic signaling pathway	0.215119
1323	GO:0007519	skeletal muscle tissue development	0.215119
1324	GO:0002158	osteoclast proliferation	0.215119
1325	GO:0003344	pericardium morphogenesis	0.215119
1326	GO:0008354	germ cell migration	0.215119
1327	GO:0009128	purine nucleoside monophosphate catabolic process	0.215119
1328	GO:0009414	response to water deprivation	0.215119
1329	GO:0014012	peripheral nervous system axon regeneration	0.215119
1330	GO:0014051	gamma-aminobutyric acid secretion	0.215119
1331	GO:0014824	artery smooth muscle contraction	0.215119
1332	GO:0021932	hindbrain radial glia guided cell migration	0.215119
1333	GO:0031943	regulation of glucocorticoid metabolic process	0.215119
1334	GO:0034139	regulation of toll-like receptor 3 signaling pathway	0.215119
1335	GO:0034651	cortisol biosynthetic process	0.215119
1336	GO:0035581	sequestering of extracellular ligand from receptor	0.215119
1337	GO:0036363	transforming growth factor beta activation	0.215119
1338	GO:0042117	monocyte activation	0.215119
1339	GO:0043589	skin morphogenesis	0.215119
1340	GO:0045762	positive regulation of adenylate cyclase activity	0.215119
1341	GO:0046085	adenosine metabolic process	0.215119
1342	GO:0048251	elastic fiber assembly	0.215119
1343	GO:0048263	determination of dorsal identity	0.215119
1344	GO:0048845	venous blood vessel morphogenesis	0.215119
1345	GO:0051764	actin crosslink formation	0.215119
1346	GO:0060087	relaxation of vascular smooth muscle	0.215119
1347	GO:0060180	female mating behavior	0.215119
1348	GO:0060352	cell adhesion molecule production	0.215119
1349	GO:0060556	regulation of vitamin D biosynthetic process	0.215119
1350	GO:0060872	semicircular canal development	0.215119
1351	GO:0060982	coronary artery morphogenesis	0.215119
1352	GO:0061179	negative regulation of insulin secretion involved in cellular response to glucose stimulus	0.215119
1353	GO:0061309	cardiac neural crest cell development involved in outflow tract morphogenesis	0.215119
1354	GO:0062042	regulation of cardiac epithelial to mesenchymal transition	0.215119
1355	GO:0070561	vitamin D receptor signaling pathway	0.215119
1356	GO:0070970	interleukin-2 secretion	0.215119
1357	GO:0071225	cellular response to muramyl dipeptide	0.215119
1358	GO:0072177	mesonephric duct development	0.215119
1359	GO:0099641	anterograde axonal protein transport	0.215119
1360	GO:1901844	regulation of cell communication by electrical coupling involved in cardiac conduction	0.215119
1361	GO:1902645	tertiary alcohol biosynthetic process	0.215119
1362	GO:1902857	positive regulation of non-motile cilium assembly	0.215119
1363	GO:1903069	regulation of ER-associated ubiquitin-dependent protein catabolic process	0.215119
1364	GO:1905709	negative regulation of membrane permeability	0.215119
1365	GO:1990314	cellular response to insulin-like growth factor stimulus	0.215119
1366	GO:2000018	regulation of male gonad development	0.215119
1367	GO:2000096	positive regulation of Wnt signaling pathway, planar cell polarity pathway	0.215119
1368	GO:2000674	regulation of type B pancreatic cell apoptotic process	0.215119
1369	GO:2000807	regulation of synaptic vesicle clustering	0.215119
1370	GO:0048732	gland development	0.215366
1371	GO:0008089	anterograde axonal transport	0.215366
1372	GO:0010107	potassium ion import	0.215366
1373	GO:0010862	positive regulation of pathway-restricted SMAD protein phosphorylation	0.215366
1374	GO:0055023	positive regulation of cardiac muscle tissue growth	0.215366
1375	GO:0002027	regulation of heart rate	0.215823
1376	GO:1903426	regulation of reactive oxygen species biosynthetic process	0.215823
1377	GO:0010970	transport along microtubule	0.215823
1378	GO:0099111	microtubule-based transport	0.215823
1379	GO:0031960	response to corticosteroid	0.219392
1380	GO:0001823	mesonephros development	0.220095
1381	GO:0010522	regulation of calcium ion transport into cytosol	0.220095
1382	GO:0003044	regulation of systemic arterial blood pressure mediated by a chemical signal	0.221571
1383	GO:0060042	retina morphogenesis in camera-type eye	0.221571
1384	GO:0010256	endomembrane system organization	0.221832
1385	GO:0032091	negative regulation of protein binding	0.224042
1386	GO:0034766	negative regulation of ion transmembrane transport	0.224042
1387	GO:1905269	positive regulation of chromatin organization	0.224042
1388	GO:0031113	regulation of microtubule polymerization	0.227634
1389	GO:0060976	coronary vasculature development	0.227634
1390	GO:0086009	membrane repolarization	0.227634
1391	GO:1903793	positive regulation of anion transport	0.227634
1392	GO:0030593	neutrophil chemotaxis	0.227634
1393	GO:0033138	positive regulation of peptidyl-serine phosphorylation	0.227634
1394	GO:0045185	maintenance of protein location	0.227634
1395	GO:0055017	cardiac muscle tissue growth	0.227634
1396	GO:0002934	desmosome organization	0.227634
1397	GO:0003183	mitral valve morphogenesis	0.227634
1398	GO:0006930	substrate-dependent cell migration, cell extension	0.227634
1399	GO:0010739	positive regulation of protein kinase A signaling	0.227634
1400	GO:0014049	positive regulation of glutamate secretion	0.227634
1401	GO:0032341	aldosterone metabolic process	0.227634
1402	GO:0032342	aldosterone biosynthetic process	0.227634
1403	GO:0032353	negative regulation of hormone biosynthetic process	0.227634
1404	GO:0032836	glomerular basement membrane development	0.227634
1405	GO:0033483	gas homeostasis	0.227634
1406	GO:0034350	regulation of glial cell apoptotic process	0.227634
1407	GO:0034650	cortisol metabolic process	0.227634
1408	GO:0043084	penile erection	0.227634
1409	GO:0044557	relaxation of smooth muscle	0.227634
1410	GO:0048021	regulation of melanin biosynthetic process	0.227634
1411	GO:0048262	determination of dorsal/ventral asymmetry	0.227634
1412	GO:0051901	positive regulation of mitochondrial depolarization	0.227634
1413	GO:0060033	anatomical structure regression	0.227634
1414	GO:0060281	regulation of oocyte development	0.227634
1415	GO:0060346	bone trabecula formation	0.227634
1416	GO:0060600	dichotomous subdivision of an epithelial terminal unit	0.227634
1417	GO:0071670	smooth muscle cell chemotaxis	0.227634
1418	GO:0072015	glomerular visceral epithelial cell development	0.227634
1419	GO:0072203	cell proliferation involved in metanephros development	0.227634
1420	GO:0086070	SA node cell to atrial cardiac muscle cell communication	0.227634
1421	GO:0090030	regulation of steroid hormone biosynthetic process	0.227634
1422	GO:0090037	positive regulation of protein kinase C signaling	0.227634
1423	GO:0097050	type B pancreatic cell apoptotic process	0.227634
1424	GO:1900122	positive regulation of receptor binding	0.227634
1425	GO:1902513	regulation of organelle transport along microtubule	0.227634
1426	GO:1902915	negative regulation of protein polyubiquitination	0.227634
1427	GO:1905879	regulation of oogenesis	0.227634
1428	GO:1990535	neuron projection maintenance	0.227634
1429	GO:2000574	regulation of microtubule motor activity	0.227634
1430	GO:2001135	regulation of endocytic recycling	0.227634
1431	GO:0007566	embryo implantation	0.228263
1432	GO:0031103	axon regeneration	0.228263
1433	GO:0045668	negative regulation of osteoblast differentiation	0.228263
1434	GO:0048260	positive regulation of receptor-mediated endocytosis	0.228263
1435	GO:0050999	regulation of nitric-oxide synthase activity	0.228263
1436	GO:0090102	cochlea development	0.228263
1437	GO:0051098	regulation of binding	0.230369
1438	GO:0021510	spinal cord development	0.230369
1439	GO:0042136	neurotransmitter biosynthetic process	0.230369
1440	GO:1990138	neuron projection extension	0.232115
1441	GO:0048588	developmental cell growth	0.232328
1442	GO:0030514	negative regulation of BMP signaling pathway	0.234011
1443	GO:0035176	social behavior	0.234011
1444	GO:0048168	regulation of neuronal synaptic plasticity	0.234011
1445	GO:0051703	intraspecies interaction between organisms	0.234011
1446	GO:0060421	positive regulation of heart growth	0.234011
1447	GO:2000179	positive regulation of neural precursor cell proliferation	0.234011
1448	GO:0030307	positive regulation of cell growth	0.234257
1449	GO:0051100	negative regulation of binding	0.234257
1450	GO:0060538	skeletal muscle organ development	0.234257
1451	GO:0043433	negative regulation of DNA-binding transcription factor activity	0.237864
1452	GO:0032526	response to retinoic acid	0.238041
1453	GO:0006979	response to oxidative stress	0.238906
1454	GO:0032872	regulation of stress-activated MAPK cascade	0.238906
1455	GO:0021879	forebrain neuron differentiation	0.238906
1456	GO:0045661	regulation of myoblast differentiation	0.238906
1457	GO:0050732	negative regulation of peptidyl-tyrosine phosphorylation	0.238906
1458	GO:0051149	positive regulation of muscle cell differentiation	0.238906
1459	GO:0001778	plasma membrane repair	0.238906
1460	GO:0003174	mitral valve development	0.238906
1461	GO:0006182	cGMP biosynthetic process	0.238906
1462	GO:0009125	nucleoside monophosphate catabolic process	0.238906
1463	GO:0009629	response to gravity	0.238906
1464	GO:0014820	tonic smooth muscle contraction	0.238906
1465	GO:0031915	positive regulation of synaptic plasticity	0.238906
1466	GO:0032351	negative regulation of hormone metabolic process	0.238906
1467	GO:0033629	negative regulation of cell adhesion mediated by integrin	0.238906
1468	GO:0034776	response to histamine	0.238906
1469	GO:0042482	positive regulation of odontogenesis	0.238906
1470	GO:0042670	retinal cone cell differentiation	0.238906
1471	GO:0043117	positive regulation of vascular permeability	0.238906
1472	GO:0043129	surfactant homeostasis	0.238906
1473	GO:0046007	negative regulation of activated T cell proliferation	0.238906
1474	GO:0046549	retinal cone cell development	0.238906
1475	GO:0048548	regulation of pinocytosis	0.238906
1476	GO:0060159	regulation of dopamine receptor signaling pathway	0.238906
1477	GO:0060315	negative regulation of ryanodine-sensitive calcium-release channel activity	0.238906
1478	GO:0060837	blood vessel endothelial cell differentiation	0.238906
1479	GO:0060856	establishment of blood-brain barrier	0.238906
1480	GO:0061307	cardiac neural crest cell differentiation involved in heart development	0.238906
1481	GO:0061308	cardiac neural crest cell development involved in heart development	0.238906
1482	GO:0072110	glomerular mesangial cell proliferation	0.238906
1483	GO:0072310	glomerular epithelial cell development	0.238906
1484	GO:0072584	caveolin-mediated endocytosis	0.238906
1485	GO:1900115	extracellular regulation of signal transduction	0.238906
1486	GO:1900116	extracellular negative regulation of signal transduction	0.238906
1487	GO:1901201	regulation of extracellular matrix assembly	0.238906
1488	GO:1902946	protein localization to early endosome	0.238906
1489	GO:1905383	protein localization to presynapse	0.238906
1490	GO:1905941	positive regulation of gonad development	0.238906
1491	GO:2001204	regulation of osteoclast development	0.238906
1492	GO:0070302	regulation of stress-activated protein kinase signaling cascade	0.239698
1493	GO:0042176	regulation of protein catabolic process	0.2407
1494	GO:0032663	regulation of interleukin-2 production	0.241334
1495	GO:0031346	positive regulation of cell projection organization	0.245234
1496	GO:0031623	receptor internalization	0.245501
1497	GO:0048016	inositol phosphate-mediated signaling	0.247938
1498	GO:0070830	bicellular tight junction assembly	0.247938
1499	GO:0098900	regulation of action potential	0.247938
1500	GO:0120032	regulation of plasma membrane bounded cell projection assembly	0.248712
1501	GO:0031109	microtubule polymerization or depolymerization	0.249397
1502	GO:0060419	heart growth	0.249397
1503	GO:0051897	positive regulation of protein kinase B signaling	0.250536
1504	GO:0046620	regulation of organ growth	0.250536
1505	GO:0050879	multicellular organismal movement	0.250536
1506	GO:0050881	musculoskeletal movement	0.250536
1507	GO:0090183	regulation of kidney development	0.250536
1508	GO:0120192	tight junction assembly	0.250536
1509	GO:0060491	regulation of cell projection assembly	0.250536
1510	GO:0002002	regulation of angiotensin levels in blood	0.250536
1511	GO:0002003	angiotensin maturation	0.250536
1512	GO:0003207	cardiac chamber formation	0.250536
1513	GO:0006828	manganese ion transport	0.250536
1514	GO:0007320	insemination	0.250536
1515	GO:0009886	post-embryonic animal morphogenesis	0.250536
1516	GO:0010649	regulation of cell communication by electrical coupling	0.250536
1517	GO:0021559	trigeminal nerve development	0.250536
1518	GO:0031392	regulation of prostaglandin biosynthetic process	0.250536
1519	GO:0031581	hemidesmosome assembly	0.250536
1520	GO:0034309	primary alcohol biosynthetic process	0.250536
1521	GO:0035721	intraciliary retrograde transport	0.250536
1522	GO:0042368	vitamin D biosynthetic process	0.250536
1523	GO:0045579	positive regulation of B cell differentiation	0.250536
1524	GO:0048484	enteric nervous system development	0.250536
1525	GO:0051549	positive regulation of keratinocyte migration	0.250536
1526	GO:0060391	positive regulation of SMAD protein signal transduction	0.250536
1527	GO:0060394	negative regulation of pathway-restricted SMAD protein phosphorylation	0.250536
1528	GO:0060788	ectodermal placode formation	0.250536
1529	GO:0061450	trophoblast cell migration	0.250536
1530	GO:0071073	positive regulation of phospholipid biosynthetic process	0.250536
1531	GO:0071679	commissural neuron axon guidance	0.250536
1532	GO:0071697	ectodermal placode morphogenesis	0.250536
1533	GO:0086067	AV node cell to bundle of His cell communication	0.250536
1534	GO:0090331	negative regulation of platelet aggregation	0.250536
1535	GO:0099550	trans-synaptic signaling, modulating synaptic transmission	0.250536
1536	GO:0099566	regulation of postsynaptic cytosolic calcium ion concentration	0.250536
1537	GO:0099640	axo-dendritic protein transport	0.250536
1538	GO:1900376	regulation of secondary metabolite biosynthetic process	0.250536
1539	GO:1901163	regulation of trophoblast cell migration	0.250536
1540	GO:1902287	semaphorin-plexin signaling pathway involved in axon guidance	0.250536
1541	GO:1902414	protein localization to cell junction	0.250536
1542	GO:1904181	positive regulation of membrane depolarization	0.250536
1543	GO:2001223	negative regulation of neuron migration	0.250536
1544	GO:0007029	endoplasmic reticulum organization	0.254769
1545	GO:0060043	regulation of cardiac muscle cell proliferation	0.254769
1546	GO:0061178	regulation of insulin secretion involved in cellular response to glucose stimulus	0.254769
1547	GO:2000272	negative regulation of signaling receptor activity	0.254769
1548	GO:1903362	regulation of cellular protein catabolic process	0.25555
1549	GO:0051099	positive regulation of binding	0.25555
1550	GO:1903034	regulation of response to wounding	0.25555
1551	GO:1904375	regulation of protein localization to cell periphery	0.255894
1552	GO:0030705	cytoskeleton-dependent intracellular transport	0.258991
1553	GO:0098930	axonal transport	0.261064
1554	GO:0022408	negative regulation of cell-cell adhesion	0.261064
1555	GO:0051147	regulation of muscle cell differentiation	0.261064
1556	GO:0010959	regulation of metal ion transport	0.261064
1557	GO:0007568	aging	0.261064
1558	GO:0007613	memory	0.261064
1559	GO:0051153	regulation of striated muscle cell differentiation	0.261064
1560	GO:0018209	peptidyl-serine modification	0.261064
1561	GO:0002087	regulation of respiratory gaseous exchange by neurological system process	0.261064
1562	GO:0002281	macrophage activation involved in immune response	0.261064
1563	GO:0003084	positive regulation of systemic arterial blood pressure	0.261064
1564	GO:0006705	mineralocorticoid biosynthetic process	0.261064
1565	GO:0007171	activation of transmembrane receptor protein tyrosine kinase activity	0.261064
1566	GO:0008212	mineralocorticoid metabolic process	0.261064
1567	GO:0010839	negative regulation of keratinocyte proliferation	0.261064
1568	GO:0015812	gamma-aminobutyric acid transport	0.261064
1569	GO:0018206	peptidyl-methionine modification	0.261064
1570	GO:0019896	axonal transport of mitochondrion	0.261064
1571	GO:0030007	cellular potassium ion homeostasis	0.261064
1572	GO:0030656	regulation of vitamin metabolic process	0.261064
1573	GO:0031115	negative regulation of microtubule polymerization	0.261064
1574	GO:0031953	negative regulation of protein autophosphorylation	0.261064
1575	GO:0032488	Cdc42 protein signal transduction	0.261064
1576	GO:0042532	negative regulation of tyrosine phosphorylation of STAT protein	0.261064
1577	GO:0042711	maternal behavior	0.261064
1578	GO:0043568	positive regulation of insulin-like growth factor receptor signaling pathway	0.261064
1579	GO:0048875	chemical homeostasis within a tissue	0.261064
1580	GO:0050872	white fat cell differentiation	0.261064
1581	GO:0051001	negative regulation of nitric-oxide synthase activity	0.261064
1582	GO:0060312	regulation of blood vessel remodeling	0.261064
1583	GO:0060746	parental behavior	0.261064
1584	GO:0061430	bone trabecula morphogenesis	0.261064
1585	GO:0070831	basement membrane assembly	0.261064
1586	GO:0098903	regulation of membrane repolarization during action potential	0.261064
1587	GO:1901550	regulation of endothelial cell development	0.261064
1588	GO:1902855	regulation of non-motile cilium assembly	0.261064
1589	GO:1902902	negative regulation of autophagosome assembly	0.261064
1590	GO:1903140	regulation of establishment of endothelial barrier	0.261064
1591	GO:1903651	positive regulation of cytoplasmic transport	0.261064
1592	GO:1903726	negative regulation of phospholipid metabolic process	0.261064
1593	GO:2000052	positive regulation of non-canonical Wnt signaling pathway	0.261064
1594	GO:2000194	regulation of female gonad development	0.261064
1595	GO:0032890	regulation of organic acid transport	0.261064
1596	GO:0046847	filopodium assembly	0.261064
1597	GO:0070527	platelet aggregation	0.261064
1598	GO:1990266	neutrophil migration	0.262495
1599	GO:0021953	central nervous system neuron differentiation	0.262495
1600	GO:0048639	positive regulation of developmental growth	0.266079
1601	GO:0016050	vesicle organization	0.26647
1602	GO:0007368	determination of left/right symmetry	0.266761
1603	GO:0018149	peptide cross-linking	0.266933
1604	GO:0046794	transport of virus	0.266933
1605	GO:0120193	tight junction organization	0.266933
1606	GO:0072089	stem cell proliferation	0.270916
1607	GO:0001947	heart looping	0.273637
1608	GO:0032233	positive regulation of actin filament bundle assembly	0.273637
1609	GO:0007187	G protein-coupled receptor signaling pathway, coupled to cyclic nucleotide second messenger	0.273837
1610	GO:0002523	leukocyte migration involved in inflammatory response	0.273837
1611	GO:0003188	heart valve formation	0.273837
1612	GO:0014819	regulation of skeletal muscle contraction	0.273837
1613	GO:0021535	cell migration in hindbrain	0.273837
1614	GO:0035815	positive regulation of renal sodium excretion	0.273837
1615	GO:0036295	cellular response to increased oxygen levels	0.273837
1616	GO:0038166	angiotensin-activated signaling pathway	0.273837
1617	GO:0043455	regulation of secondary metabolic process	0.273837
1618	GO:0046033	AMP metabolic process	0.273837
1619	GO:0050862	positive regulation of T cell receptor signaling pathway	0.273837
1620	GO:0051547	regulation of keratinocyte migration	0.273837
1621	GO:0060732	positive regulation of inositol phosphate biosynthetic process	0.273837
1622	GO:0070307	lens fiber cell development	0.273837
1623	GO:0090110	cargo loading into COPII-coated vesicle	0.273837
1624	GO:1900747	negative regulation of vascular endothelial growth factor signaling pathway	0.273837
1625	GO:1901386	negative regulation of voltage-gated calcium channel activity	0.273837
1626	GO:1903054	negative regulation of extracellular matrix organization	0.273837
1627	GO:1905049	negative regulation of metallopeptidase activity	0.273837
1628	GO:1905050	positive regulation of metallopeptidase activity	0.273837
1629	GO:2001044	regulation of integrin-mediated signaling pathway	0.273837
1630	GO:2001279	regulation of unsaturated fatty acid biosynthetic process	0.273837
1631	GO:0032434	regulation of proteasomal ubiquitin-dependent protein catabolic process	0.276075
1632	GO:1903409	reactive oxygen species biosynthetic process	0.276075
1633	GO:0009880	embryonic pattern specification	0.276075
1634	GO:0010830	regulation of myotube differentiation	0.276075
1635	GO:0032623	interleukin-2 production	0.276075
1636	GO:0048857	neural nucleus development	0.276075
1637	GO:0071214	cellular response to abiotic stimulus	0.276828
1638	GO:0104004	cellular response to environmental stimulus	0.276828
1639	GO:0007588	excretion	0.282545
1640	GO:0046622	positive regulation of organ growth	0.282545
1641	GO:0019218	regulation of steroid metabolic process	0.284211
1642	GO:0044272	sulfur compound biosynthetic process	0.284211
1643	GO:0050731	positive regulation of peptidyl-tyrosine phosphorylation	0.284211
1644	GO:0030032	lamellipodium assembly	0.284211
1645	GO:0032768	regulation of monooxygenase activity	0.284211
1646	GO:0035773	insulin secretion involved in cellular response to glucose stimulus	0.284211
1647	GO:0043297	apical junction assembly	0.284211
1648	GO:0050922	negative regulation of chemotaxis	0.284211
1649	GO:2000378	negative regulation of reactive oxygen species metabolic process	0.284211
1650	GO:0015671	oxygen transport	0.284211
1651	GO:0032105	negative regulation of response to extracellular stimulus	0.284211
1652	GO:0032108	negative regulation of response to nutrient levels	0.284211
1653	GO:0032486	Rap protein signal transduction	0.284211
1654	GO:0032988	ribonucleoprotein complex disassembly	0.284211
1655	GO:0034111	negative regulation of homotypic cell-cell adhesion	0.284211
1656	GO:0034349	glial cell apoptotic process	0.284211
1657	GO:0034380	high-density lipoprotein particle assembly	0.284211
1658	GO:0035635	entry of bacterium into host cell	0.284211
1659	GO:0042362	fat-soluble vitamin biosynthetic process	0.284211
1660	GO:0043518	negative regulation of DNA damage response, signal transduction by p53 class mediator	0.284211
1661	GO:0046184	aldehyde biosynthetic process	0.284211
1662	GO:0046851	negative regulation of bone remodeling	0.284211
1663	GO:0048569	post-embryonic animal organ development	0.284211
1664	GO:0051280	negative regulation of release of sequestered calcium ion into cytosol	0.284211
1665	GO:0060579	ventral spinal cord interneuron fate commitment	0.284211
1666	GO:0060581	cell fate commitment involved in pattern specification	0.284211
1667	GO:0072148	epithelial cell fate commitment	0.284211
1668	GO:0090141	positive regulation of mitochondrial fission	0.284211
1669	GO:0098840	protein transport along microtubule	0.284211
1670	GO:0099118	microtubule-based protein transport	0.284211
1671	GO:1900037	regulation of cellular response to hypoxia	0.284211
1672	GO:1900119	positive regulation of execution phase of apoptosis	0.284211
1673	GO:1901841	regulation of high voltage-gated calcium channel activity	0.284211
1674	GO:1902188	positive regulation of viral release from host cell	0.284211
1675	GO:0007159	leukocyte cell-cell adhesion	0.287187
1676	GO:0018107	peptidyl-threonine phosphorylation	0.287728
1677	GO:0048706	embryonic skeletal system development	0.287728
1678	GO:0002548	monocyte chemotaxis	0.289705
1679	GO:0006940	regulation of smooth muscle contraction	0.289705
1680	GO:0048663	neuron fate commitment	0.289705
1681	GO:0050854	regulation of antigen receptor-mediated signaling pathway	0.289705
1682	GO:2000377	regulation of reactive oxygen species metabolic process	0.293672
1683	GO:0034763	negative regulation of transmembrane transport	0.295422
1684	GO:0015800	acidic amino acid transport	0.295422
1685	GO:0021872	forebrain generation of neurons	0.295422
1686	GO:0051926	negative regulation of calcium ion transport	0.295422
1687	GO:1904888	cranial skeletal system development	0.295422
1688	GO:0050714	positive regulation of protein secretion	0.295422
1689	GO:0001780	neutrophil homeostasis	0.295422
1690	GO:0010566	regulation of ketone biosynthetic process	0.295422
1691	GO:0010919	regulation of inositol phosphate biosynthetic process	0.295422
1692	GO:0014048	regulation of glutamate secretion	0.295422
1693	GO:0022038	corpus callosum development	0.295422
1694	GO:0032354	response to follicle-stimulating hormone	0.295422
1695	GO:0034116	positive regulation of heterotypic cell-cell adhesion	0.295422
1696	GO:0035372	protein localization to microtubule	0.295422
1697	GO:0043031	negative regulation of macrophage activation	0.295422
1698	GO:0044065	regulation of respiratory system process	0.295422
1699	GO:0044794	positive regulation by host of viral process	0.295422
1700	GO:0045986	negative regulation of smooth muscle contraction	0.295422
1701	GO:0050774	negative regulation of dendrite morphogenesis	0.295422
1702	GO:0055119	relaxation of cardiac muscle	0.295422
1703	GO:0071732	cellular response to nitric oxide	0.295422
1704	GO:0072176	nephric duct development	0.295422
1705	GO:0086103	G protein-coupled receptor signaling pathway involved in heart process	0.295422
1706	GO:0097091	synaptic vesicle clustering	0.295422
1707	GO:0099170	postsynaptic modulation of chemical synaptic transmission	0.295422
1708	GO:1904294	positive regulation of ERAD pathway	0.295422
1709	GO:2000369	regulation of clathrin-dependent endocytosis	0.295422
1710	GO:0010952	positive regulation of peptidase activity	0.296366
1711	GO:0009100	glycoprotein metabolic process	0.297696
1712	GO:0003143	embryonic heart tube morphogenesis	0.297696
1713	GO:0048662	negative regulation of smooth muscle cell proliferation	0.297696
1714	GO:0051705	multi-organism behavior	0.297696
1715	GO:0060038	cardiac muscle cell proliferation	0.297696
1716	GO:0061371	determination of heart left/right asymmetry	0.297696
1717	GO:0031032	actomyosin structure organization	0.302702
1718	GO:0019915	lipid storage	0.304162
1719	GO:0035914	skeletal muscle cell differentiation	0.304162
1720	GO:0030518	intracellular steroid hormone receptor signaling pathway	0.306885
1721	GO:0055007	cardiac muscle cell differentiation	0.306885
1722	GO:0006825	copper ion transport	0.306885
1723	GO:0010715	regulation of extracellular matrix disassembly	0.306885
1724	GO:0015693	magnesium ion transport	0.306885
1725	GO:0017085	response to insecticide	0.306885
1726	GO:0021514	ventral spinal cord interneuron differentiation	0.306885
1727	GO:0032966	negative regulation of collagen biosynthetic process	0.306885
1728	GO:0042994	cytoplasmic sequestering of transcription factor	0.306885
1729	GO:0046068	cGMP metabolic process	0.306885
1730	GO:0048535	lymph node development	0.306885
1731	GO:0051284	positive regulation of sequestering of calcium ion	0.306885
1732	GO:0051969	regulation of transmission of nerve impulse	0.306885
1733	GO:0061318	renal filtration cell differentiation	0.306885
1734	GO:0071360	cellular response to exogenous dsRNA	0.306885
1735	GO:0072112	glomerular visceral epithelial cell differentiation	0.306885
1736	GO:0099010	modification of postsynaptic structure	0.306885
1737	GO:1902931	negative regulation of alcohol biosynthetic process	0.306885
1738	GO:1905331	negative regulation of morphogenesis of an epithelium	0.306885
1739	GO:2000641	regulation of early endosome to late endosome transport	0.306885
1740	GO:0008088	axo-dendritic transport	0.307245
1741	GO:0050771	negative regulation of axonogenesis	0.307245
1742	GO:0001508	action potential	0.309891
1743	GO:0060395	SMAD protein signal transduction	0.313471
1744	GO:0061515	myeloid cell development	0.313471
1745	GO:0072091	regulation of stem cell proliferation	0.313471
1746	GO:0018210	peptidyl-threonine modification	0.313471
1747	GO:0032355	response to estradiol	0.313471
1748	GO:0046683	response to organophosphorus	0.313471
1749	GO:0051260	protein homooligomerization	0.313471
1750	GO:0051047	positive regulation of secretion	0.313963
1751	GO:0034764	positive regulation of transmembrane transport	0.315436
1752	GO:1902905	positive regulation of supramolecular fiber organization	0.315436
1753	GO:0007498	mesoderm development	0.317489
1754	GO:1904427	positive regulation of calcium ion transmembrane transport	0.318689
1755	GO:0006704	glucocorticoid biosynthetic process	0.318689
1756	GO:0007597	blood coagulation, intrinsic pathway	0.318689
1757	GO:0008090	retrograde axonal transport	0.318689
1758	GO:0010713	negative regulation of collagen metabolic process	0.318689
1759	GO:0036035	osteoclast development	0.318689
1760	GO:0060546	negative regulation of necroptotic process	0.318689
1761	GO:0072311	glomerular epithelial cell differentiation	0.318689
1762	GO:0090330	regulation of platelet aggregation	0.318689
1763	GO:0097094	craniofacial suture morphogenesis	0.318689
1764	GO:2000647	negative regulation of stem cell proliferation	0.318689
1765	GO:0019226	transmission of nerve impulse	0.323356
1766	GO:0032024	positive regulation of insulin secretion	0.323356
1767	GO:0050805	negative regulation of synaptic transmission	0.323356
1768	GO:0060048	cardiac muscle contraction	0.32434
1769	GO:0008584	male gonad development	0.328574
1770	GO:0030239	myofibril assembly	0.328574
1771	GO:0044766	multi-organism transport	0.328574
1772	GO:1902579	multi-organism localization	0.328574
1773	GO:1903779	regulation of cardiac conduction	0.328574
1774	GO:0051701	interaction with host	0.328574
1775	GO:0001991	regulation of systemic arterial blood pressure by circulatory renin-angiotensin	0.328574
1776	GO:0002689	negative regulation of leukocyte chemotaxis	0.328574
1777	GO:0007625	grooming behavior	0.328574
1778	GO:0010523	negative regulation of calcium ion transport into cytosol	0.328574
1779	GO:0015669	gas transport	0.328574
1780	GO:0032011	ARF protein signal transduction	0.328574
1781	GO:0032012	regulation of ARF protein signal transduction	0.328574
1782	GO:0033189	response to vitamin A	0.328574
1783	GO:0034138	toll-like receptor 3 signaling pathway	0.328574
1784	GO:0036342	post-anal tail morphogenesis	0.328574
1785	GO:0042693	muscle cell fate commitment	0.328574
1786	GO:0051546	keratinocyte migration	0.328574
1787	GO:0060219	camera-type eye photoreceptor cell differentiation	0.328574
1788	GO:0071731	response to nitric oxide	0.328574
1789	GO:0098911	regulation of ventricular cardiac muscle cell action potential	0.328574
1790	GO:1901741	positive regulation of myoblast fusion	0.328574
1791	GO:1902170	cellular response to reactive nitrogen species	0.328574
1792	GO:1902644	tertiary alcohol metabolic process	0.328574
1793	GO:1905939	regulation of gonad development	0.328574
1794	GO:2000010	positive regulation of protein localization to cell surface	0.328574
1795	GO:2000251	positive regulation of actin cytoskeleton reorganization	0.328574
1796	GO:0033135	regulation of peptidyl-serine phosphorylation	0.328574
1797	GO:0046546	development of primary male sexual characteristics	0.328574
1798	GO:0050710	negative regulation of cytokine secretion	0.331231
1799	GO:1903671	negative regulation of sprouting angiogenesis	0.331231
1800	GO:0046330	positive regulation of JNK cascade	0.332597
1801	GO:1903364	positive regulation of cellular protein catabolic process	0.332597
1802	GO:0051403	stress-activated MAPK cascade	0.33601
1803	GO:0050709	negative regulation of protein secretion	0.336992
1804	GO:0045862	positive regulation of proteolysis	0.337487
1805	GO:1902904	negative regulation of supramolecular fiber organization	0.338399
1806	GO:0002793	positive regulation of peptide secretion	0.338399
1807	GO:0001502	cartilage condensation	0.338399
1808	GO:0006071	glycerol metabolic process	0.338399
1809	GO:0007620	copulation	0.338399
1810	GO:0010560	positive regulation of glycoprotein biosynthetic process	0.338399
1811	GO:0010738	regulation of protein kinase A signaling	0.338399
1812	GO:0032769	negative regulation of monooxygenase activity	0.338399
1813	GO:0033194	response to hydroperoxide	0.338399
1814	GO:0034104	negative regulation of tissue remodeling	0.338399
1815	GO:0042474	middle ear morphogenesis	0.338399
1816	GO:0042535	positive regulation of tumor necrosis factor biosynthetic process	0.338399
1817	GO:0043586	tongue development	0.338399
1818	GO:0050860	negative regulation of T cell receptor signaling pathway	0.338399
1819	GO:0061162	establishment of monopolar cell polarity	0.338399
1820	GO:0070828	heterochromatin organization	0.338399
1821	GO:0071636	positive regulation of transforming growth factor beta production	0.338399
1822	GO:0072234	metanephric nephron tubule development	0.338399
1823	GO:0086014	atrial cardiac muscle cell action potential	0.338399
1824	GO:0086026	atrial cardiac muscle cell to AV node cell signaling	0.338399
1825	GO:0086066	atrial cardiac muscle cell to AV node cell communication	0.338399
1826	GO:0097734	extracellular exosome biogenesis	0.338399
1827	GO:1905523	positive regulation of macrophage migration	0.338399
1828	GO:0046785	microtubule polymerization	0.339469
1829	GO:0030879	mammary gland development	0.340902
1830	GO:0031056	regulation of histone modification	0.340902
1831	GO:0044344	cellular response to fibroblast growth factor stimulus	0.340902
1832	GO:0106106	cold-induced thermogenesis	0.340902
1833	GO:0120161	regulation of cold-induced thermogenesis	0.340902
1834	GO:0019935	cyclic-nucleotide-mediated signaling	0.341939
1835	GO:0032388	positive regulation of intracellular transport	0.341939
1836	GO:0042063	gliogenesis	0.342586
1837	GO:0016575	histone deacetylation	0.344171
1838	GO:0031397	negative regulation of protein ubiquitination	0.344171
1839	GO:0035050	embryonic heart tube development	0.344171
1840	GO:1904064	positive regulation of cation transmembrane transport	0.344325
1841	GO:0071804	cellular potassium ion transport	0.34464
1842	GO:0071805	potassium ion transmembrane transport	0.34464
1843	GO:0033143	regulation of intracellular steroid hormone receptor signaling pathway	0.34464
1844	GO:0043407	negative regulation of MAP kinase activity	0.34464
1845	GO:0055021	regulation of cardiac muscle tissue growth	0.34464
1846	GO:0070664	negative regulation of leukocyte proliferation	0.34464
1847	GO:0006907	pinocytosis	0.34464
1848	GO:0030728	ovulation	0.34464
1849	GO:0035162	embryonic hemopoiesis	0.34464
1850	GO:0035813	regulation of renal sodium excretion	0.34464
1851	GO:0036120	cellular response to platelet-derived growth factor stimulus	0.34464
1852	GO:0042438	melanin biosynthetic process	0.34464
1853	GO:0045026	plasma membrane fusion	0.34464
1854	GO:0046716	muscle cell cellular homeostasis	0.34464
1855	GO:0046827	positive regulation of protein export from nucleus	0.34464
1856	GO:0048245	eosinophil chemotaxis	0.34464
1857	GO:0051412	response to corticosterone	0.34464
1858	GO:0051900	regulation of mitochondrial depolarization	0.34464
1859	GO:0061339	establishment or maintenance of monopolar cell polarity	0.34464
1860	GO:0070584	mitochondrion morphogenesis	0.34464
1861	GO:0071498	cellular response to fluid shear stress	0.34464
1862	GO:0072111	cell proliferation involved in kidney development	0.34464
1863	GO:0090280	positive regulation of calcium ion import	0.34464
1864	GO:0098743	cell aggregation	0.34464
1865	GO:0140058	neuron projection arborization	0.34464
1866	GO:1901739	regulation of myoblast fusion	0.34464
1867	GO:1903055	positive regulation of extracellular matrix organization	0.34464
1868	GO:1903817	negative regulation of voltage-gated potassium channel activity	0.34464
1869	GO:1904469	positive regulation of tumor necrosis factor secretion	0.34464
1870	GO:1904753	negative regulation of vascular associated smooth muscle cell migration	0.34464
1871	GO:1904886	beta-catenin destruction complex disassembly	0.34464
1872	GO:2000114	regulation of establishment of cell polarity	0.34464
1873	GO:2000737	negative regulation of stem cell differentiation	0.34464
1874	GO:2000810	regulation of bicellular tight junction assembly	0.34464
1875	GO:0007601	visual perception	0.345624
1876	GO:0032886	regulation of microtubule-based process	0.345624
1877	GO:2000241	regulation of reproductive process	0.346837
1878	GO:0043537	negative regulation of blood vessel endothelial cell migration	0.350258
1879	GO:0061351	neural precursor cell proliferation	0.350949
1880	GO:0090263	positive regulation of canonical Wnt signaling pathway	0.350949
1881	GO:0002792	negative regulation of peptide secretion	0.352442
1882	GO:0051494	negative regulation of cytoskeleton organization	0.352442
1883	GO:0051668	localization within membrane	0.352442
1884	GO:0007188	adenylate cyclase-modulating G protein-coupled receptor signaling pathway	0.352442
1885	GO:0002088	lens development in camera-type eye	0.352442
1886	GO:0002052	positive regulation of neuroblast proliferation	0.352442
1887	GO:0006582	melanin metabolic process	0.352442
1888	GO:0009190	cyclic nucleotide biosynthetic process	0.352442
1889	GO:0010842	retina layer formation	0.352442
1890	GO:0021513	spinal cord dorsal/ventral patterning	0.352442
1891	GO:0021801	cerebral cortex radial glia guided migration	0.352442
1892	GO:0022030	telencephalon glial cell migration	0.352442
1893	GO:0031281	positive regulation of cyclase activity	0.352442
1894	GO:0033622	integrin activation	0.352442
1895	GO:0035584	calcium-mediated signaling using intracellular calcium source	0.352442
1896	GO:0036119	response to platelet-derived growth factor	0.352442
1897	GO:0040037	negative regulation of fibroblast growth factor receptor signaling pathway	0.352442
1898	GO:0042359	vitamin D metabolic process	0.352442
1899	GO:0044342	type B pancreatic cell proliferation	0.352442
1900	GO:0045663	positive regulation of myoblast differentiation	0.352442
1901	GO:0045723	positive regulation of fatty acid biosynthetic process	0.352442
1902	GO:0050765	negative regulation of phagocytosis	0.352442
1903	GO:0052652	cyclic purine nucleotide metabolic process	0.352442
1904	GO:0060390	regulation of SMAD protein signal transduction	0.352442
1905	GO:0060547	negative regulation of necrotic cell death	0.352442
1906	GO:0071359	cellular response to dsRNA	0.352442
1907	GO:0097320	plasma membrane tubulation	0.352442
1908	GO:0140112	extracellular vesicle biogenesis	0.352442
1909	GO:1903077	negative regulation of protein localization to plasma membrane	0.352442
1910	GO:1903589	positive regulation of blood vessel endothelial cell proliferation involved in sprouting angiogenesis	0.352442
1911	GO:0050953	sensory perception of light stimulus	0.354067
1912	GO:0051092	positive regulation of NF-kappaB transcription factor activity	0.354107
1913	GO:2000058	regulation of ubiquitin-dependent protein catabolic process	0.354107
1914	GO:0014855	striated muscle cell proliferation	0.355724
1915	GO:0021766	hippocampus development	0.355724
1916	GO:0032436	positive regulation of proteasomal ubiquitin-dependent protein catabolic process	0.355724
1917	GO:0034109	homotypic cell-cell adhesion	0.355724
1918	GO:0110110	positive regulation of animal organ morphogenesis	0.355724
1919	GO:1902930	regulation of alcohol biosynthetic process	0.355724
1920	GO:0018105	peptidyl-serine phosphorylation	0.355724
1921	GO:0035567	non-canonical Wnt signaling pathway	0.357054
1922	GO:0071774	response to fibroblast growth factor	0.357054
1923	GO:1903169	regulation of calcium ion transmembrane transport	0.359254
1924	GO:0051279	regulation of release of sequestered calcium ion into cytosol	0.359254
1925	GO:0055117	regulation of cardiac muscle contraction	0.359254
1926	GO:0097581	lamellipodium organization	0.359254
1927	GO:0007413	axonal fasciculation	0.359254
1928	GO:0007617	mating behavior	0.359254
1929	GO:0010447	response to acidic pH	0.359254
1930	GO:0019400	alditol metabolic process	0.359254
1931	GO:0032703	negative regulation of interleukin-2 production	0.359254
1932	GO:0032959	inositol trisphosphate biosynthetic process	0.359254
1933	GO:0034123	positive regulation of toll-like receptor signaling pathway	0.359254
1934	GO:0035812	renal sodium excretion	0.359254
1935	GO:0042451	purine nucleoside biosynthetic process	0.359254
1936	GO:0043576	regulation of respiratory gaseous exchange	0.359254
1937	GO:0044458	motile cilium assembly	0.359254
1938	GO:0045109	intermediate filament organization	0.359254
1939	GO:0046129	purine ribonucleoside biosynthetic process	0.359254
1940	GO:0051043	regulation of membrane protein ectodomain proteolysis	0.359254
1941	GO:0051349	positive regulation of lyase activity	0.359254
1942	GO:0051882	mitochondrial depolarization	0.359254
1943	GO:0071305	cellular response to vitamin D	0.359254
1944	GO:0071425	hematopoietic stem cell proliferation	0.359254
1945	GO:0072170	metanephric tubule development	0.359254
1946	GO:0072243	metanephric nephron epithelium development	0.359254
1947	GO:0086012	membrane depolarization during cardiac muscle cell action potential	0.359254
1948	GO:0090140	regulation of mitochondrial fission	0.359254
1949	GO:0106030	neuron projection fasciculation	0.359254
1950	GO:0034599	cellular response to oxidative stress	0.35965
1951	GO:0030902	hindbrain development	0.360858
1952	GO:0051495	positive regulation of cytoskeleton organization	0.361269
1953	GO:0006970	response to osmotic stress	0.361859
1954	GO:0098659	inorganic cation import across plasma membrane	0.361859
1955	GO:0099587	inorganic ion import across plasma membrane	0.361859
1956	GO:1901879	regulation of protein depolymerization	0.361859
1957	GO:0042133	neurotransmitter metabolic process	0.364311
1958	GO:0010507	negative regulation of autophagy	0.365838
1959	GO:0046889	positive regulation of lipid biosynthetic process	0.365838
1960	GO:0050886	endocrine process	0.365838
1961	GO:0051492	regulation of stress fiber assembly	0.365838
1962	GO:0060420	regulation of heart growth	0.365838
1963	GO:0010770	positive regulation of cell morphogenesis involved in differentiation	0.365838
1964	GO:0061025	membrane fusion	0.365838
1965	GO:1990845	adaptive thermogenesis	0.365838
1966	GO:0002092	positive regulation of receptor internalization	0.365838
1967	GO:0009110	vitamin biosynthetic process	0.365838
1968	GO:0010640	regulation of platelet-derived growth factor receptor signaling pathway	0.365838
1969	GO:0021511	spinal cord patterning	0.365838
1970	GO:0032878	regulation of establishment or maintenance of cell polarity	0.365838
1971	GO:0033081	regulation of T cell differentiation in thymus	0.365838
1972	GO:0034629	cellular protein-containing complex localization	0.365838
1973	GO:0036010	protein localization to endosome	0.365838
1974	GO:0044062	regulation of excretion	0.365838
1975	GO:0046135	pyrimidine nucleoside catabolic process	0.365838
1976	GO:0046426	negative regulation of JAK-STAT cascade	0.365838
1977	GO:0050857	positive regulation of antigen receptor-mediated signaling pathway	0.365838
1978	GO:0051220	cytoplasmic sequestering of protein	0.365838
1979	GO:0060343	trabecula formation	0.365838
1980	GO:0062009	secondary palate development	0.365838
1981	GO:0090023	positive regulation of neutrophil chemotaxis	0.365838
1982	GO:0090103	cochlea morphogenesis	0.365838
1983	GO:0099563	modification of synaptic structure	0.365838
1984	GO:1902914	regulation of protein polyubiquitination	0.365838
1985	GO:1903020	positive regulation of glycoprotein metabolic process	0.365838
1986	GO:1903649	regulation of cytoplasmic transport	0.365838
1987	GO:1904376	negative regulation of protein localization to cell periphery	0.365838
1988	GO:0072384	organelle transport along microtubule	0.368674
1989	GO:2001234	negative regulation of apoptotic signaling pathway	0.369077
1990	GO:0001942	hair follicle development	0.374253
1991	GO:0042058	regulation of epidermal growth factor receptor signaling pathway	0.374253
1992	GO:1903363	negative regulation of cellular protein catabolic process	0.374253
1993	GO:0000302	response to reactive oxygen species	0.374254
1994	GO:0043271	negative regulation of ion transport	0.374254
1995	GO:0007026	negative regulation of microtubule depolymerization	0.374254
1996	GO:0008211	glucocorticoid metabolic process	0.374254
[truncated: 1,222 more rows]

## Sheet: ANGPT4
Table S3 (Continue)
ANGPT4
Enriched BP with genes positively correlated with ANGPT4					Enriched BP with genes negatively correlated with ANGPT4
#	ID	Description	adj.P.Val		#	ID	Description	adj.P.Val
1	GO:1901342	regulation of vasculature development	8.53615e-10		1	GO:0000280	nuclear division	2.30691e-51
2	GO:0003012	muscle system process	1.10003e-09		2	GO:0140014	mitotic nuclear division	2.30691e-51
3	GO:0043062	extracellular structure organization	1.10003e-09		3	GO:0048285	organelle fission	1.23235e-49
4	GO:0045765	regulation of angiogenesis	1.44705e-09		4	GO:0007059	chromosome segregation	3.90704e-46
5	GO:0030198	extracellular matrix organization	4.13129e-09		5	GO:0000819	sister chromatid segregation	8.13175e-43
6	GO:0003158	endothelium development	4.13129e-09		6	GO:0000070	mitotic sister chromatid segregation	1.27687e-42
7	GO:0006936	muscle contraction	6.11328e-09		7	GO:0098813	nuclear chromosome segregation	1.55405e-39
8	GO:0031589	cell-substrate adhesion	4.62144e-08		8	GO:0007088	regulation of mitotic nuclear division	7.18633e-29
9	GO:0022898	regulation of transmembrane transporter activity	4.98015e-08		9	GO:1902850	microtubule cytoskeleton organization involved in mitosis	6.1983e-28
10	GO:0032409	regulation of transporter activity	4.98015e-08		10	GO:0051783	regulation of nuclear division	2.08543e-27
11	GO:0032412	regulation of ion transmembrane transporter activity	7.94262e-08		11	GO:0051983	regulation of chromosome segregation	6.73026e-27
12	GO:0045446	endothelial cell differentiation	1.86773e-07		12	GO:0007052	mitotic spindle organization	7.70059e-25
13	GO:0034765	regulation of ion transmembrane transport	3.32004e-07		13	GO:0007051	spindle organization	1.03891e-23
14	GO:0072001	renal system development	3.67312e-07		14	GO:0033045	regulation of sister chromatid segregation	6.45582e-22
15	GO:1904062	regulation of cation transmembrane transport	4.44681e-07		15	GO:1901987	regulation of cell cycle phase transition	4.30825e-21
16	GO:0035637	multicellular organismal signaling	1.03667e-06		16	GO:0090068	positive regulation of cell cycle process	4.30825e-21
17	GO:0001667	ameboidal-type cell migration	1.73797e-06		17	GO:1901990	regulation of mitotic cell cycle phase transition	9.16775e-21
18	GO:0001655	urogenital system development	1.77052e-06		18	GO:0051321	meiotic cell cycle	4.0046e-20
19	GO:1904018	positive regulation of vasculature development	2.79789e-06		19	GO:0045787	positive regulation of cell cycle	1.0509e-19
20	GO:0034330	cell junction organization	2.79789e-06		20	GO:0033047	regulation of mitotic sister chromatid segregation	1.28049e-19
21	GO:0019932	second-messenger-mediated signaling	3.11817e-06		21	GO:0007093	mitotic cell cycle checkpoint	1.80641e-19
22	GO:0061437	renal system vasculature development	3.23898e-06		22	GO:0051304	chromosome separation	2.09701e-19
23	GO:0061440	kidney vasculature development	3.23898e-06		23	GO:0033048	negative regulation of mitotic sister chromatid segregation	4.16369e-19
24	GO:0071560	cellular response to transforming growth factor beta stimulus	3.47294e-06		24	GO:0010965	regulation of mitotic sister chromatid separation	4.71155e-19
25	GO:0071559	response to transforming growth factor beta	5.69365e-06		25	GO:0033046	negative regulation of sister chromatid segregation	7.73333e-19
26	GO:0034329	cell junction assembly	6.01066e-06		26	GO:0051306	mitotic sister chromatid separation	9.59961e-19
27	GO:0003007	heart morphogenesis	7.45659e-06		27	GO:0000075	cell cycle checkpoint	9.59961e-19
28	GO:0010810	regulation of cell-substrate adhesion	7.75278e-06		28	GO:0051985	negative regulation of chromosome segregation	9.67257e-19
29	GO:0001822	kidney development	9.31854e-06		29	GO:1905818	regulation of chromosome separation	1.44572e-18
30	GO:0001935	endothelial cell proliferation	1.16222e-05		30	GO:1903046	meiotic cell cycle process	1.59057e-18
31	GO:0050673	epithelial cell proliferation	1.36021e-05		31	GO:0010948	negative regulation of cell cycle process	4.10209e-18
32	GO:0007178	transmembrane receptor protein serine/threonine kinase signaling pathway	1.36021e-05		32	GO:0030071	regulation of mitotic metaphase/anaphase transition	5.39534e-18
33	GO:0031032	actomyosin structure organization	2.31923e-05		33	GO:0045839	negative regulation of mitotic nuclear division	6.94902e-18
34	GO:0019935	cyclic-nucleotide-mediated signaling	2.52434e-05		34	GO:1902099	regulation of metaphase/anaphase transition of cell cycle	8.90236e-18
35	GO:0010959	regulation of metal ion transport	2.52705e-05		35	GO:2000816	negative regulation of mitotic sister chromatid separation	1.01005e-17
36	GO:0001101	response to acid chemical	2.52705e-05		36	GO:0007091	metaphase/anaphase transition of mitotic cell cycle	1.10312e-17
37	GO:0050678	regulation of epithelial cell proliferation	2.63821e-05		37	GO:1905819	negative regulation of chromosome separation	1.35966e-17
38	GO:0048871	multicellular organismal homeostasis	2.73278e-05		38	GO:0045930	negative regulation of mitotic cell cycle	1.48881e-17
39	GO:0042391	regulation of membrane potential	3.05798e-05		39	GO:0044784	metaphase/anaphase transition of cell cycle	1.72327e-17
40	GO:0045766	positive regulation of angiogenesis	3.05798e-05		40	GO:0051784	negative regulation of nuclear division	4.52339e-17
41	GO:0001936	regulation of endothelial cell proliferation	3.31919e-05		41	GO:0007094	mitotic spindle assembly checkpoint	1.40919e-16
42	GO:0007204	positive regulation of cytosolic calcium ion concentration	4.1405e-05		42	GO:0031577	spindle checkpoint	1.40919e-16
43	GO:0032970	regulation of actin filament-based process	4.25679e-05		43	GO:0071173	spindle assembly checkpoint	1.40919e-16
44	GO:0007160	cell-matrix adhesion	4.68534e-05		44	GO:0071174	mitotic spindle checkpoint	1.40919e-16
45	GO:0061448	connective tissue development	4.86559e-05		45	GO:0045841	negative regulation of mitotic metaphase/anaphase transition	2.8711e-16
46	GO:0086010	membrane depolarization during action potential	4.87677e-05		46	GO:0033044	regulation of chromosome organization	2.88287e-16
47	GO:0051480	regulation of cytosolic calcium ion concentration	4.88114e-05		47	GO:1902100	negative regulation of metaphase/anaphase transition of cell cycle	3.89675e-16
48	GO:0090257	regulation of muscle system process	5.32974e-05		48	GO:1901991	negative regulation of mitotic cell cycle phase transition	4.11233e-15
49	GO:0090287	regulation of cellular response to growth factor stimulus	5.45449e-05		49	GO:0140013	meiotic nuclear division	4.40132e-15
50	GO:0002576	platelet degranulation	5.90521e-05		50	GO:1901988	negative regulation of cell cycle phase transition	1.45507e-14
51	GO:0007179	transforming growth factor beta receptor signaling pathway	5.90521e-05		51	GO:0090307	mitotic spindle assembly	5.8084e-14
52	GO:0001570	vasculogenesis	6.13114e-05		52	GO:0051225	spindle assembly	1.15292e-13
53	GO:1903522	regulation of blood circulation	7.18094e-05		53	GO:0044839	cell cycle G2/M phase transition	2.33463e-13
54	GO:0003018	vascular process in circulatory system	7.74509e-05		54	GO:2001251	negative regulation of chromosome organization	2.33463e-13
55	GO:0048545	response to steroid hormone	7.91713e-05		55	GO:0045931	positive regulation of mitotic cell cycle	1.07567e-12
56	GO:0001885	endothelial cell development	7.91713e-05		56	GO:0000086	G2/M transition of mitotic cell cycle	1.18727e-12
57	GO:0010631	epithelial cell migration	8.19936e-05		57	GO:0051303	establishment of chromosome localization	1.58769e-12
58	GO:0061337	cardiac conduction	8.36846e-05		58	GO:0050000	chromosome localization	1.81728e-12
59	GO:0061298	retina vasculature development in camera-type eye	8.97812e-05		59	GO:0000910	cytokinesis	1.95525e-12
60	GO:0090132	epithelium migration	9.38766e-05		60	GO:1901989	positive regulation of cell cycle phase transition	2.55794e-12
61	GO:2001257	regulation of cation channel activity	0.000109963		61	GO:0051310	metaphase plate congression	3.25704e-12
62	GO:0007044	cell-substrate junction assembly	0.000124762		62	GO:0031145	anaphase-promoting complex-dependent catabolic process	3.5295e-12
63	GO:0090130	tissue migration	0.000124762		63	GO:0007080	mitotic metaphase plate congression	1.24965e-11
64	GO:0072012	glomerulus vasculature development	0.000124762		64	GO:0044843	cell cycle G1/S phase transition	1.8827e-11
65	GO:0006069	ethanol oxidation	0.000124762		65	GO:0061640	cytoskeleton-dependent cytokinesis	3.65218e-11
66	GO:0043270	positive regulation of ion transport	0.000124762		66	GO:0000281	mitotic cytokinesis	4.0687e-11
67	GO:0032956	regulation of actin cytoskeleton organization	0.000124762		67	GO:0008608	attachment of spindle microtubules to kinetochore	4.14244e-11
68	GO:0055074	calcium ion homeostasis	0.000136298		68	GO:0071103	DNA conformation change	7.28067e-11
69	GO:0008217	regulation of blood pressure	0.000139959		69	GO:0034502	protein localization to chromosome	1.29366e-10
70	GO:0006874	cellular calcium ion homeostasis	0.000174586		70	GO:1901992	positive regulation of mitotic cell cycle phase transition	3.69847e-10
71	GO:1901653	cellular response to peptide	0.000174586		71	GO:0000082	G1/S transition of mitotic cell cycle	1.26145e-09
72	GO:0098801	regulation of renal system process	0.000184728		72	GO:0031570	DNA integrity checkpoint	4.66195e-09
73	GO:0006937	regulation of muscle contraction	0.000184728		73	GO:0061982	meiosis I cell cycle process	5.26217e-09
74	GO:0048659	smooth muscle cell proliferation	0.000184728		74	GO:0000022	mitotic spindle elongation	5.3327e-09
75	GO:0034332	adherens junction organization	0.000184728		75	GO:0006323	DNA packaging	6.92397e-09
76	GO:0008016	regulation of heart contraction	0.000206003		76	GO:1902749	regulation of cell cycle G2/M phase transition	8.04376e-09
77	GO:0072239	metanephric glomerulus vasculature development	0.000206003		77	GO:0045132	meiotic chromosome segregation	8.50669e-09
78	GO:0045778	positive regulation of ossification	0.000208564		78	GO:0051302	regulation of cell division	8.89383e-09
79	GO:0034764	positive regulation of transmembrane transport	0.000216143		79	GO:0071459	protein localization to chromosome, centromeric region	9.38674e-09
80	GO:0051056	regulation of small GTPase mediated signal transduction	0.000223409		80	GO:0051231	spindle elongation	9.82806e-09
81	GO:0007517	muscle organ development	0.000223642		81	GO:0010639	negative regulation of organelle organization	1.06692e-08
82	GO:0086065	cell communication involved in cardiac conduction	0.000224322		82	GO:0006260	DNA replication	1.10391e-08
83	GO:0051899	membrane depolarization	0.000224322		83	GO:0000079	regulation of cyclin-dependent protein serine/threonine kinase activity	2.44183e-08
84	GO:0030323	respiratory tube development	0.000257024		84	GO:1904029	regulation of cyclin-dependent protein kinase activity	3.4055e-08
85	GO:0007187	G protein-coupled receptor signaling pathway, coupled to cyclic nucleotide second messenger	0.000263735		85	GO:0030261	chromosome condensation	4.12609e-08
86	GO:0043114	regulation of vascular permeability	0.000264588		86	GO:0010389	regulation of G2/M transition of mitotic cell cycle	4.13789e-08
87	GO:0001508	action potential	0.000270117		87	GO:0007143	female meiotic nuclear division	1.1127e-07
88	GO:0090092	regulation of transmembrane receptor protein serine/threonine kinase signaling pathway	0.000279607		88	GO:0032465	regulation of cytokinesis	1.69433e-07
89	GO:0014065	phosphatidylinositol 3-kinase signaling	0.000279607		89	GO:0034501	protein localization to kinetochore	2.11234e-07
90	GO:0001503	ossification	0.000279607		90	GO:0042770	signal transduction in response to DNA damage	2.3695e-07
91	GO:0071229	cellular response to acid chemical	0.000279607		91	GO:0051256	mitotic spindle midzone assembly	2.62531e-07
92	GO:0003014	renal system process	0.000281322		92	GO:0007062	sister chromatid cohesion	3.15096e-07
93	GO:0072503	cellular divalent inorganic cation homeostasis	0.000294184		93	GO:0032506	cytokinetic process	4.47223e-07
94	GO:0048771	tissue remodeling	0.000297893		94	GO:0044774	mitotic DNA integrity checkpoint	6.33736e-07
95	GO:0010811	positive regulation of cell-substrate adhesion	0.000303987		95	GO:0030330	DNA damage response, signal transduction by p53 class mediator	6.75091e-07
96	GO:0060047	heart contraction	0.000377443		96	GO:1902806	regulation of cell cycle G1/S phase transition	6.75558e-07
97	GO:0032231	regulation of actin filament bundle assembly	0.000412473		97	GO:1904666	regulation of ubiquitin protein ligase activity	8.09283e-07
98	GO:0051017	actin filament bundle assembly	0.000412473		98	GO:0072401	signal transduction involved in DNA integrity checkpoint	8.29383e-07
99	GO:0051414	response to cortisol	0.000438071		99	GO:0072422	signal transduction involved in DNA damage checkpoint	8.29383e-07
100	GO:0048660	regulation of smooth muscle cell proliferation	0.000440618		100	GO:0072331	signal transduction by p53 class mediator	8.73155e-07
101	GO:0034308	primary alcohol metabolic process	0.000442372		101	GO:0072395	signal transduction involved in cell cycle checkpoint	8.94405e-07
102	GO:0050920	regulation of chemotaxis	0.000454384		102	GO:0007127	meiosis I	1.03293e-06
103	GO:0060348	bone development	0.000454384		103	GO:0051255	spindle midzone assembly	1.37635e-06
104	GO:0035725	sodium ion transmembrane transport	0.000455658		104	GO:0051653	spindle localization	1.45284e-06
105	GO:0032835	glomerulus development	0.00049725		105	GO:0051445	regulation of meiotic cell cycle	1.63347e-06
106	GO:0030856	regulation of epithelial cell differentiation	0.000501147		106	GO:0045840	positive regulation of mitotic nuclear division	2.61571e-06
107	GO:0030278	regulation of ossification	0.000513251		107	GO:0051984	positive regulation of chromosome segregation	2.67634e-06
108	GO:0042572	retinol metabolic process	0.000522198		108	GO:0007077	mitotic nuclear envelope disassembly	3.04312e-06
109	GO:0030324	lung development	0.000522198		109	GO:1904668	positive regulation of ubiquitin protein ligase activity	3.04312e-06
110	GO:0014068	positive regulation of phosphatidylinositol 3-kinase signaling	0.000523326		110	GO:0000083	regulation of transcription involved in G1/S transition of mitotic cell cycle	3.13379e-06
111	GO:0061572	actin filament bundle organization	0.000523326		111	GO:2000045	regulation of G1/S transition of mitotic cell cycle	3.15733e-06
112	GO:0030282	bone mineralization	0.000540433		112	GO:0070507	regulation of microtubule cytoskeleton organization	3.42941e-06
113	GO:0001659	temperature homeostasis	0.000540955		113	GO:0006977	DNA damage response, signal transduction by p53 class mediator resulting in cell cycle arrest	3.43027e-06
114	GO:0016525	negative regulation of angiogenesis	0.000540955		114	GO:0007292	female gamete generation	3.62616e-06
115	GO:0007188	adenylate cyclase-modulating G protein-coupled receptor signaling pathway	0.000540955		115	GO:0072431	signal transduction involved in mitotic G1 DNA damage checkpoint	3.72029e-06
116	GO:0072224	metanephric glomerulus development	0.000540955		116	GO:1902400	intracellular signal transduction involved in G1 DNA damage checkpoint	3.72029e-06
117	GO:0010880	regulation of release of sequestered calcium ion into cytosol by sarcoplasmic reticulum	0.000540955		117	GO:0051315	attachment of mitotic spindle microtubules to kinetochore	4.07998e-06
118	GO:0061384	heart trabecula morphogenesis	0.000540955		118	GO:0072413	signal transduction involved in mitotic cell cycle checkpoint	4.43102e-06
119	GO:0002027	regulation of heart rate	0.000545282		119	GO:1902402	signal transduction involved in mitotic DNA damage checkpoint	4.43102e-06
120	GO:0003015	heart process	0.000565825		120	GO:1902403	signal transduction involved in mitotic DNA integrity checkpoint	4.43102e-06
121	GO:0048705	skeletal system morphogenesis	0.00056866		121	GO:0090231	regulation of spindle checkpoint	5.41334e-06
122	GO:0098742	cell-cell adhesion via plasma-membrane adhesion molecules	0.00056866		122	GO:0090266	regulation of mitotic cell cycle spindle assembly checkpoint	5.41334e-06
123	GO:0045444	fat cell differentiation	0.000584464		123	GO:1903504	regulation of mitotic spindle checkpoint	5.41334e-06
124	GO:0010522	regulation of calcium ion transport into cytosol	0.000584464		124	GO:0040001	establishment of mitotic spindle localization	5.47216e-06
125	GO:2000181	negative regulation of blood vessel morphogenesis	0.000584464		125	GO:0031571	mitotic G1 DNA damage checkpoint	6.26624e-06
126	GO:0032410	negative regulation of transporter activity	0.000593956		126	GO:0044819	mitotic G1/S transition checkpoint	6.26624e-06
127	GO:0010881	regulation of cardiac muscle contraction by regulation of the release of sequestered calcium ion	0.000599697		127	GO:0044783	G1 DNA damage checkpoint	6.83362e-06
128	GO:0019934	cGMP-mediated signaling	0.000638294		128	GO:0070192	chromosome organization involved in meiotic cell cycle	7.44099e-06
129	GO:0034333	adherens junction assembly	0.000656798		129	GO:0006261	DNA-dependent DNA replication	7.87767e-06
130	GO:0051216	cartilage development	0.000661451		130	GO:0051785	positive regulation of nuclear division	8.02814e-06
131	GO:0042692	muscle cell differentiation	0.000676107		131	GO:0043161	proteasome-mediated ubiquitin-dependent protein catabolic process	8.21383e-06
132	GO:0001523	retinoid metabolic process	0.000692191		132	GO:0030397	membrane disassembly	9.0355e-06
133	GO:0032413	negative regulation of ion transmembrane transporter activity	0.000706597		133	GO:0051081	nuclear envelope disassembly	9.0355e-06
134	GO:0038084	vascular endothelial growth factor signaling pathway	0.000772309		134	GO:0071156	regulation of cell cycle arrest	9.09231e-06
135	GO:0045601	regulation of endothelial cell differentiation	0.000772309		135	GO:0006270	DNA replication initiation	9.09231e-06
136	GO:1902903	regulation of supramolecular fiber organization	0.000799271		136	GO:0016572	histone phosphorylation	1.03536e-05
137	GO:0060537	muscle tissue development	0.0007999		137	GO:0032886	regulation of microtubule-based process	1.06279e-05
138	GO:1903391	regulation of adherens junction organization	0.000816799		138	GO:0007018	microtubule-based movement	1.06427e-05
139	GO:0048015	phosphatidylinositol-mediated signaling	0.000850123		139	GO:0007076	mitotic chromosome condensation	1.1264e-05
140	GO:0007626	locomotory behavior	0.000898955		140	GO:0051293	establishment of spindle localization	1.89259e-05
141	GO:0060541	respiratory system development	0.000898955		141	GO:0000912	assembly of actomyosin apparatus involved in cytokinesis	2.04952e-05
142	GO:0021700	developmental maturation	0.000952532		142	GO:0000915	actomyosin contractile ring assembly	2.04952e-05
143	GO:0060314	regulation of ryanodine-sensitive calcium-release channel activity	0.000952532		143	GO:0016321	female meiosis chromosome segregation	2.04952e-05
144	GO:0007045	cell-substrate adherens junction assembly	0.000959555		144	GO:0007098	centrosome cycle	2.15993e-05
145	GO:0048041	focal adhesion assembly	0.000959555		145	GO:2000134	negative regulation of G1/S transition of mitotic cell cycle	2.26346e-05
146	GO:0048008	platelet-derived growth factor receptor signaling pathway	0.00101342		146	GO:0071158	positive regulation of cell cycle arrest	2.59009e-05
147	GO:0048017	inositol lipid-mediated signaling	0.00101342		147	GO:0051383	kinetochore organization	2.63921e-05
148	GO:0002062	chondrocyte differentiation	0.00103055		148	GO:0010498	proteasomal protein catabolic process	2.80079e-05
149	GO:0051279	regulation of release of sequestered calcium ion into cytosol	0.00105971		149	GO:1902807	negative regulation of cell cycle G1/S phase transition	3.01165e-05
150	GO:0014808	release of sequestered calcium ion into cytosol by sarcoplasmic reticulum	0.00107176		150	GO:0007063	regulation of sister chromatid cohesion	3.14955e-05
151	GO:1901020	negative regulation of calcium ion transmembrane transporter activity	0.00107176		151	GO:0031023	microtubule organizing center organization	3.28685e-05
152	GO:0032103	positive regulation of response to external stimulus	0.00107176		152	GO:0006890	retrograde vesicle-mediated transport, Golgi to ER	3.28929e-05
153	GO:0043434	response to peptide hormone	0.00109245		153	GO:0044837	actomyosin contractile ring organization	3.34053e-05
154	GO:0055001	muscle cell development	0.0011168		154	GO:0051438	regulation of ubiquitin-protein transferase activity	4.48949e-05
155	GO:0006939	smooth muscle contraction	0.0011168		155	GO:0044771	meiotic cell cycle phase transition	5.22376e-05
156	GO:0016101	diterpenoid metabolic process	0.0011168		156	GO:1901993	regulation of meiotic cell cycle phase transition	5.22376e-05
157	GO:0019933	cAMP-mediated signaling	0.00117782		157	GO:0006336	DNA replication-independent nucleosome assembly	5.31812e-05
158	GO:1901343	negative regulation of vasculature development	0.00117782		158	GO:0000077	DNA damage checkpoint	5.56291e-05
159	GO:0003205	cardiac chamber development	0.00117782		159	GO:0034724	DNA replication-independent nucleosome organization	5.74762e-05
160	GO:0034767	positive regulation of ion transmembrane transport	0.00123514		160	GO:2000241	regulation of reproductive process	5.74762e-05
161	GO:1903514	release of sequestered calcium ion into cytosol by endoplasmic reticulum	0.00123514		161	GO:0044773	mitotic DNA damage checkpoint	6.25611e-05
162	GO:0043542	endothelial cell migration	0.00123514		162	GO:0019886	antigen processing and presentation of exogenous peptide antigen via MHC class II	6.59752e-05
163	GO:0050886	endocrine process	0.00123514		163	GO:0010971	positive regulation of G2/M transition of mitotic cell cycle	6.82676e-05
164	GO:0050900	leukocyte migration	0.00123514		164	GO:0002495	antigen processing and presentation of peptide antigen via MHC class II	7.75632e-05
165	GO:0010632	regulation of epithelial cell migration	0.00123915		165	GO:0002504	antigen processing and presentation of peptide or polysaccharide antigen via MHC class II	8.15966e-05
166	GO:0033002	muscle cell proliferation	0.00128001		166	GO:0033260	nuclear DNA replication	8.49095e-05
167	GO:0043271	negative regulation of ion transport	0.00128861		167	GO:0000132	establishment of mitotic spindle orientation	8.95141e-05
168	GO:0050679	positive regulation of epithelial cell proliferation	0.00133742		168	GO:0006310	DNA recombination	9.39373e-05
169	GO:0051893	regulation of focal adhesion assembly	0.00138638		169	GO:1902751	positive regulation of cell cycle G2/M phase transition	0.000101688
170	GO:0090109	regulation of cell-substrate junction assembly	0.00138638		170	GO:0010458	exit from mitosis	0.00011564
171	GO:0034763	negative regulation of transmembrane transport	0.001432		171	GO:1901976	regulation of cell cycle checkpoint	0.000130904
172	GO:0097017	renal protein absorption	0.0014845		172	GO:0035404	histone-serine phosphorylation	0.00013814
173	GO:0030239	myofibril assembly	0.0014845		173	GO:0051443	positive regulation of ubiquitin-protein transferase activity	0.000146697
174	GO:1903779	regulation of cardiac conduction	0.0014845		174	GO:2001252	positive regulation of chromosome organization	0.000165764
175	GO:1904064	positive regulation of cation transmembrane transport	0.00151279		175	GO:0051988	regulation of attachment of spindle microtubules to kinetochore	0.000180397
176	GO:0051897	positive regulation of protein kinase B signaling	0.00156289		176	GO:0044786	cell cycle DNA replication	0.000182121
177	GO:0110053	regulation of actin filament organization	0.00159327		177	GO:0051294	establishment of spindle orientation	0.000182121
178	GO:0061438	renal system vasculature morphogenesis	0.00159835		178	GO:0032392	DNA geometric change	0.000182571
179	GO:0061439	kidney vasculature morphogenesis	0.00159835		179	GO:0065004	protein-DNA complex assembly	0.000200532
180	GO:0032963	collagen metabolic process	0.00159835		180	GO:0000212	meiotic spindle organization	0.000227206
181	GO:0010644	cell communication by electrical coupling	0.00161428		181	GO:0007100	mitotic centrosome separation	0.00028657
182	GO:0010882	regulation of cardiac muscle contraction by calcium ion signaling	0.00161428		182	GO:0032467	positive regulation of cytokinesis	0.000303509
183	GO:0009612	response to mechanical stimulus	0.00161428		183	GO:0051052	regulation of DNA metabolic process	0.000306533
184	GO:0030501	positive regulation of bone mineralization	0.00163581		184	GO:0070317	negative regulation of G0 to G1 transition	0.000331444
185	GO:0001886	endothelial cell morphogenesis	0.00168825		185	GO:0051299	centrosome separation	0.000349245
186	GO:0043116	negative regulation of vascular permeability	0.00168825		186	GO:0022412	cellular process involved in reproduction in multicellular organism	0.000410669
187	GO:1902305	regulation of sodium ion transmembrane transport	0.00168825		187	GO:0000076	DNA replication checkpoint	0.00042376
188	GO:1901888	regulation of cell junction assembly	0.00172133		188	GO:0070316	regulation of G0 to G1 transition	0.000470299
189	GO:0031214	biomineral tissue development	0.00183716		189	GO:0008315	G2/MI transition of meiotic cell cycle	0.000489315
190	GO:0060021	roof of mouth development	0.00190726		190	GO:0071163	DNA replication preinitiation complex assembly	0.000489315
191	GO:0006067	ethanol metabolic process	0.00193041		191	GO:0110030	regulation of G2/MI transition of meiotic cell cycle	0.000489315
192	GO:1903392	negative regulation of adherens junction organization	0.00193041		192	GO:0110032	positive regulation of G2/MI transition of meiotic cell cycle	0.000489315
193	GO:0048265	response to pain	0.00193449		193	GO:0071824	protein-DNA complex subunit organization	0.000534657
194	GO:0030500	regulation of bone mineralization	0.0019496		194	GO:0045023	G0 to G1 transition	0.000541597
195	GO:0014812	muscle cell migration	0.00205962		195	GO:0051098	regulation of binding	0.000548295
196	GO:0071695	anatomical structure maturation	0.00205962		196	GO:0051782	negative regulation of cell division	0.000585025
197	GO:0042445	hormone metabolic process	0.00205962		197	GO:0007096	regulation of exit from mitosis	0.000688782
198	GO:0070374	positive regulation of ERK1 and ERK2 cascade	0.0020773		198	GO:0048146	positive regulation of fibroblast proliferation	0.000732633
199	GO:0060326	cell chemotaxis	0.00209941		199	GO:0006998	nuclear envelope organization	0.000786803
200	GO:0055078	sodium ion homeostasis	0.00209941		200	GO:0051054	positive regulation of DNA metabolic process	0.000798577
201	GO:2000649	regulation of sodium ion transmembrane transporter activity	0.00209941		201	GO:0007131	reciprocal meiotic recombination	0.000839475
202	GO:1903170	negative regulation of calcium ion transmembrane transport	0.00217616		202	GO:0000723	telomere maintenance	0.00089441
203	GO:0014909	smooth muscle cell migration	0.00220949		203	GO:0035825	homologous recombination	0.00089441
204	GO:1904063	negative regulation of cation transmembrane transport	0.00220949		204	GO:1905340	regulation of protein localization to kinetochore	0.000913691
205	GO:0007015	actin filament organization	0.00220949		205	GO:1905342	positive regulation of protein localization to kinetochore	0.000913691
206	GO:0050921	positive regulation of chemotaxis	0.00221022		206	GO:0044380	protein localization to cytoskeleton	0.000947029
207	GO:0006721	terpenoid metabolic process	0.00222791		207	GO:0007050	cell cycle arrest	0.000980506
208	GO:0006940	regulation of smooth muscle contraction	0.00230065		208	GO:1902750	negative regulation of cell cycle G2/M phase transition	0.00101057
209	GO:0018108	peptidyl-tyrosine phosphorylation	0.00231189		209	GO:0006275	regulation of DNA replication	0.001143
210	GO:0006814	sodium ion transport	0.00236399		210	GO:0046605	regulation of centrosome cycle	0.001143
211	GO:0019722	calcium-mediated signaling	0.00236399		211	GO:0007064	mitotic sister chromatid cohesion	0.00115904
212	GO:0045785	positive regulation of cell adhesion	0.00244413		212	GO:0006302	double-strand break repair	0.00126535
213	GO:0018212	peptidyl-tyrosine modification	0.00259607		213	GO:1902808	positive regulation of cell cycle G1/S phase transition	0.00128488
214	GO:0035733	hepatic stellate cell activation	0.00259607		214	GO:0002478	antigen processing and presentation of exogenous peptide antigen	0.00128488
215	GO:2000969	positive regulation of AMPA receptor activity	0.00259607		215	GO:0032200	telomere organization	0.00128488
216	GO:0016049	cell growth	0.00260067		216	GO:0031109	microtubule polymerization or depolymerization	0.00131674
217	GO:0007266	Rho protein signal transduction	0.00263534		217	GO:0031536	positive regulation of exit from mitosis	0.00140813
218	GO:0032526	response to retinoic acid	0.00274543		218	GO:0044314	protein K27-linked ubiquitination	0.00140813
219	GO:0035265	organ growth	0.00277712		219	GO:0051754	meiotic sister chromatid cohesion, centromeric	0.00140813
220	GO:0051235	maintenance of location	0.00277712		220	GO:1901995	positive regulation of meiotic cell cycle phase transition	0.00140813
221	GO:0070167	regulation of biomineral tissue development	0.00280517		221	GO:1905448	positive regulation of mitochondrial ATP synthesis coupled electron transport	0.00140813
222	GO:0030858	positive regulation of epithelial cell differentiation	0.00280517		222	GO:0051307	meiotic chromosome separation	0.00142072
223	GO:0070296	sarcoplasmic reticulum calcium ion transport	0.00281347		223	GO:0019884	antigen processing and presentation of exogenous antigen	0.00153105
224	GO:0086012	membrane depolarization during cardiac muscle cell action potential	0.0028929		224	GO:0001556	oocyte maturation	0.00158615
225	GO:0048568	embryonic organ development	0.0028929		225	GO:0048002	antigen processing and presentation of peptide antigen	0.00185842
226	GO:0051047	positive regulation of secretion	0.0028929		226	GO:0071168	protein localization to chromatin	0.0019671
227	GO:0014066	regulation of phosphatidylinositol 3-kinase signaling	0.0028929		227	GO:0051101	regulation of DNA binding	0.00200574
228	GO:0051209	release of sequestered calcium ion into cytosol	0.0028929		228	GO:0010994	free ubiquitin chain polymerization	0.00200574
229	GO:0035023	regulation of Rho protein signal transduction	0.0030118		229	GO:0035519	protein K29-linked ubiquitination	0.00200574
230	GO:0035924	cellular response to vascular endothelial growth factor stimulus	0.00306344		230	GO:0090306	spindle assembly involved in meiosis	0.00200574
231	GO:0050918	positive chemotaxis	0.00306344		231	GO:2000371	regulation of DNA topoisomerase (ATP-hydrolyzing) activity	0.00200574
232	GO:0051283	negative regulation of sequestering of calcium ion	0.00337918		232	GO:2000373	positive regulation of DNA topoisomerase (ATP-hydrolyzing) activity	0.00200574
233	GO:0060402	calcium ion transport into cytosol	0.00345923		233	GO:0051642	centrosome localization	0.00212075
234	GO:1902904	negative regulation of supramolecular fiber organization	0.00345923		234	GO:0061842	microtubule organizing center localization	0.00232821
235	GO:0070482	response to oxygen levels	0.00350244		235	GO:0070979	protein K11-linked ubiquitination	0.00232821
236	GO:0045603	positive regulation of endothelial cell differentiation	0.00356268		236	GO:0031100	animal organ regeneration	0.00246959
237	GO:0050731	positive regulation of peptidyl-tyrosine phosphorylation	0.00358266		237	GO:0040020	regulation of meiotic nuclear division	0.00253632
238	GO:0001938	positive regulation of endothelial cell proliferation	0.00364934		238	GO:0045737	positive regulation of cyclin-dependent protein serine/threonine kinase activity	0.00253632
239	GO:0106106	cold-induced thermogenesis	0.00364934		239	GO:1900182	positive regulation of protein localization to nucleus	0.00256851
240	GO:0120161	regulation of cold-induced thermogenesis	0.00364934		240	GO:0033313	meiotic cell cycle checkpoint	0.00267251
241	GO:1901654	response to ketone	0.00376229		241	GO:0045003	double-strand break repair via synthesis-dependent strand annealing	0.00267251
242	GO:0051282	regulation of sequestering of calcium ion	0.00380726		242	GO:0090232	positive regulation of spindle checkpoint	0.00267251
243	GO:0030038	contractile actin filament bundle assembly	0.00380726		243	GO:0090267	positive regulation of mitotic cell cycle spindle assembly checkpoint	0.00267251
244	GO:0043149	stress fiber assembly	0.00380726		244	GO:0009411	response to UV	0.00336712
245	GO:0060191	regulation of lipase activity	0.00380726		245	GO:0006348	chromatin silencing at telomere	0.0034527
246	GO:0014910	regulation of smooth muscle cell migration	0.00387668		246	GO:0007144	female meiosis I	0.0034527
247	GO:0021800	cerebral cortex tangential migration	0.00390779		247	GO:0045144	meiotic sister chromatid segregation	0.0034527
248	GO:0048251	elastic fiber assembly	0.00390779		248	GO:0051177	meiotic sister chromatid cohesion	0.0034527
249	GO:0086015	SA node cell action potential	0.00390779		249	GO:0085020	protein K6-linked ubiquitination	0.0034527
250	GO:0086018	SA node cell to atrial cardiac muscle cell signaling	0.00390779		250	GO:1905446	regulation of mitochondrial ATP synthesis coupled electron transport	0.0034527
251	GO:0003206	cardiac chamber morphogenesis	0.00400202		251	GO:1904031	positive regulation of cyclin-dependent protein kinase activity	0.00345334
252	GO:0034754	cellular hormone metabolic process	0.00400202		252	GO:0006334	nucleosome assembly	0.003701
253	GO:0060349	bone morphogenesis	0.00411421		253	GO:0045740	positive regulation of DNA replication	0.00370985
254	GO:0002028	regulation of sodium ion transport	0.00417927		254	GO:0071392	cellular response to estradiol stimulus	0.00370985
255	GO:0031960	response to corticosteroid	0.00423447		255	GO:0048145	regulation of fibroblast proliferation	0.00372006
256	GO:0051384	response to glucocorticoid	0.00431309		256	GO:0048144	fibroblast proliferation	0.0038766
257	GO:0060840	artery development	0.00440587		257	GO:0019882	antigen processing and presentation	0.00417478
258	GO:0010927	cellular component assembly involved in morphogenesis	0.00440656		258	GO:0010911	regulation of isomerase activity	0.00417478
259	GO:0051208	sequestering of calcium ion	0.00458425		259	GO:0010912	positive regulation of isomerase activity	0.00417478
260	GO:0061383	trabecula morphogenesis	0.00461118		260	GO:0010992	ubiquitin recycling	0.00417478
261	GO:0070169	positive regulation of biomineral tissue development	0.00461118		261	GO:0045842	positive regulation of mitotic metaphase/anaphase transition	0.00417478
262	GO:0048562	embryonic organ morphogenesis	0.00473858		262	GO:0046602	regulation of mitotic centrosome separation	0.00417478
263	GO:0051494	negative regulation of cytoskeleton organization	0.00488039		263	GO:1901857	positive regulation of cellular respiration	0.00417478
264	GO:0033555	multicellular organismal response to stress	0.00490023		264	GO:1901970	positive regulation of mitotic sister chromatid separation	0.00417478
265	GO:0002040	sprouting angiogenesis	0.00542776		265	GO:1901978	positive regulation of cell cycle checkpoint	0.00417478
266	GO:0034103	regulation of tissue remodeling	0.00543018		266	GO:0048477	oogenesis	0.00424105
267	GO:0086001	cardiac muscle cell action potential	0.00543018		267	GO:0051781	positive regulation of cell division	0.00424105
268	GO:0034766	negative regulation of ion transmembrane transport	0.00559459		268	GO:1903829	positive regulation of cellular protein localization	0.00494248
269	GO:0032233	positive regulation of actin filament bundle assembly	0.00559506		269	GO:0007135	meiosis II	0.00506824
270	GO:0048846	axon extension involved in axon guidance	0.00563702		270	GO:0061983	meiosis II cell cycle process	0.00506824
271	GO:1902284	neuron projection extension involved in neuron projection guidance	0.00563702		271	GO:1902101	positive regulation of metaphase/anaphase transition of cell cycle	0.00506824
272	GO:0061299	retina vasculature morphogenesis in camera-type eye	0.00578533		272	GO:1903862	positive regulation of oxidative phosphorylation	0.00506824
273	GO:0086070	SA node cell to atrial cardiac muscle cell communication	0.00578533		273	GO:0010972	negative regulation of G2/M transition of mitotic cell cycle	0.00532273
274	GO:0051146	striated muscle cell differentiation	0.00578533		274	GO:0030866	cortical actin cytoskeleton organization	0.00580125
275	GO:1903169	regulation of calcium ion transmembrane transport	0.00578533		275	GO:0031497	chromatin assembly	0.00604183
276	GO:0001952	regulation of cell-matrix adhesion	0.00578533		276	GO:0045835	negative regulation of meiotic nuclear division	0.00604183
277	GO:1901019	regulation of calcium ion transmembrane transporter activity	0.00578533		277	GO:0055015	ventricular cardiac muscle cell development	0.00604183
278	GO:0014706	striated muscle tissue development	0.00578664		278	GO:1905820	positive regulation of chromosome separation	0.00604183
279	GO:0003044	regulation of systemic arterial blood pressure mediated by a chemical signal	0.0057982		279	GO:0007019	microtubule depolymerization	0.00604959
280	GO:0010712	regulation of collagen metabolic process	0.0057982		280	GO:0034080	CENP-A containing nucleosome assembly	0.00604959
281	GO:0019233	sensory perception of pain	0.00582359		281	GO:0061641	CENP-A containing chromatin organization	0.00604959
282	GO:0032414	positive regulation of ion transmembrane transporter activity	0.00582359		282	GO:0048599	oocyte development	0.0068615
283	GO:0048863	stem cell differentiation	0.00600248		283	GO:0070601	centromeric sister chromatid cohesion	0.00702531
284	GO:0007411	axon guidance	0.00612283		284	GO:0072520	seminiferous tubule development	0.00702531
285	GO:0043266	regulation of potassium ion transport	0.00628675		285	GO:0072697	protein localization to cell cortex	0.00702531
286	GO:0042310	vasoconstriction	0.00628675		286	GO:2000105	positive regulation of DNA-dependent DNA replication	0.00702531
287	GO:0048844	artery morphogenesis	0.00628675		287	GO:0016570	histone modification	0.00743881
288	GO:0051895	negative regulation of focal adhesion assembly	0.00628675		288	GO:0030865	cortical cytoskeleton organization	0.00757581
289	GO:0086091	regulation of heart rate by cardiac conduction	0.00628675		289	GO:0031055	chromatin remodeling at centromere	0.00757581
290	GO:0097485	neuron projection guidance	0.00630563		290	GO:0072698	protein localization to microtubule cytoskeleton	0.0084962
291	GO:0050890	cognition	0.00633523		291	GO:0006338	chromatin remodeling	0.00881341
292	GO:0086009	membrane repolarization	0.00641949		292	GO:0009994	oocyte differentiation	0.00890384
293	GO:0006816	calcium ion transport	0.00642713		293	GO:0032206	positive regulation of telomere maintenance	0.00890384
294	GO:0060048	cardiac muscle contraction	0.00645212		294	GO:0034728	nucleosome organization	0.0091501
295	GO:0060485	mesenchyme development	0.00651669		295	GO:0032508	DNA duplex unwinding	0.00915365
296	GO:1990845	adaptive thermogenesis	0.00669235		296	GO:0016569	covalent chromatin modification	0.00944489
297	GO:0060401	cytosolic calcium ion transport	0.00674615		297	GO:0006333	chromatin assembly or disassembly	0.0106261
298	GO:0070371	ERK1 and ERK2 cascade	0.0067682		298	GO:1902969	mitotic DNA replication	0.0106261
299	GO:0001558	regulation of cell growth	0.006867		299	GO:1900180	regulation of protein localization to nucleus	0.0109587
300	GO:2001258	negative regulation of cation channel activity	0.00718755		300	GO:0031398	positive regulation of protein ubiquitination	0.0112677
301	GO:0006720	isoprenoid metabolic process	0.007294		301	GO:0034508	centromere complex assembly	0.0113386
302	GO:0007189	adenylate cyclase-activating G protein-coupled receptor signaling pathway	0.007294		302	GO:0045143	homologous chromosome segregation	0.0118672
303	GO:0070372	regulation of ERK1 and ERK2 cascade	0.0073639		303	GO:0051447	negative regulation of meiotic cell cycle	0.0118672
304	GO:0055002	striated muscle cell development	0.00751055		304	GO:0055012	ventricular cardiac muscle cell differentiation	0.0118672
305	GO:0001666	response to hypoxia	0.00756198		305	GO:0031099	regeneration	0.0121228
306	GO:1903532	positive regulation of secretion by cell	0.0075962		306	GO:0006266	DNA ligation	0.013148
307	GO:0048704	embryonic skeletal system morphogenesis	0.00768624		307	GO:0033262	regulation of nuclear cell cycle DNA replication	0.013148
308	GO:0097553	calcium ion transmembrane import into cytosol	0.00769775		308	GO:0061952	midbody abscission	0.013148
309	GO:0001991	regulation of systemic arterial blood pressure by circulatory renin-angiotensin	0.00774191		309	GO:0062033	positive regulation of mitotic sister chromatid segregation	0.013148
310	GO:0060315	negative regulation of ryanodine-sensitive calcium-release channel activity	0.00775769		310	GO:1904355	positive regulation of telomere capping	0.013148
311	GO:0072537	fibroblast activation	0.00775769		311	GO:0043486	histone exchange	0.0133608
312	GO:0071375	cellular response to peptide hormone stimulus	0.00775769		312	GO:0031396	regulation of protein ubiquitination	0.0134729
313	GO:0072223	metanephric glomerular mesangium development	0.00778904		313	GO:0018105	peptidyl-serine phosphorylation	0.0141638
314	GO:1901016	regulation of potassium ion transmembrane transporter activity	0.00780812		314	GO:0007163	establishment or maintenance of cell polarity	0.0151527
315	GO:0003151	outflow tract morphogenesis	0.00789855		315	GO:0006997	nucleus organization	0.0156817
316	GO:0001990	regulation of systemic arterial blood pressure by hormone	0.00797102		316	GO:0000724	double-strand break repair via homologous recombination	0.0173613
317	GO:0072210	metanephric nephron development	0.00797102		317	GO:0032355	response to estradiol	0.0173613
318	GO:0032232	negative regulation of actin filament bundle assembly	0.00801734		318	GO:0000725	recombinational repair	0.0176593
319	GO:0060536	cartilage morphogenesis	0.00801734		319	GO:0030010	establishment of cell polarity	0.0176593
320	GO:0030178	negative regulation of Wnt signaling pathway	0.00801734		320	GO:1903322	positive regulation of protein modification by small protein conjugation or removal	0.0176593
321	GO:0001654	eye development	0.00815439		321	GO:2000243	positive regulation of reproductive process	0.018936
322	GO:0010594	regulation of endothelial cell migration	0.00838279		322	GO:0018209	peptidyl-serine modification	0.018936
323	GO:0050727	regulation of inflammatory response	0.00843386		323	GO:0000741	karyogamy	0.018936
324	GO:0072006	nephron development	0.00845748		324	GO:0000921	septin ring assembly	0.018936
325	GO:0045667	regulation of osteoblast differentiation	0.00859899		325	GO:0007344	pronuclear fusion	0.018936
326	GO:0048706	embryonic skeletal system development	0.00859899		326	GO:0033316	meiotic spindle assembly checkpoint	0.018936
327	GO:0071320	cellular response to cAMP	0.00863419		327	GO:0035120	post-embryonic appendage morphogenesis	0.018936
328	GO:0110020	regulation of actomyosin structure organization	0.00865463		328	GO:0035127	post-embryonic limb morphogenesis	0.018936
329	GO:0050873	brown fat cell differentiation	0.00895921		329	GO:0035128	post-embryonic forelimb morphogenesis	0.018936
330	GO:0061028	establishment of endothelial barrier	0.00895921		330	GO:0036333	hepatocyte homeostasis	0.018936
331	GO:0007389	pattern specification process	0.00896211		331	GO:0044779	meiotic spindle checkpoint	0.018936
332	GO:0150063	visual system development	0.00930556		332	GO:0045769	negative regulation of asymmetric cell division	0.018936
333	GO:0048745	smooth muscle tissue development	0.00930556		333	GO:0046680	response to DDT	0.018936
334	GO:0002793	positive regulation of peptide secretion	0.00931778		334	GO:0090233	negative regulation of spindle checkpoint	0.018936
335	GO:0043491	protein kinase B signaling	0.00931778		335	GO:0097393	telomeric repeat-containing RNA transcription	0.018936
336	GO:0030534	adult behavior	0.00937197		336	GO:0097394	telomeric repeat-containing RNA transcription by RNA polymerase II	0.018936
337	GO:0046677	response to antibiotic	0.00937197		337	GO:1901580	regulation of telomeric RNA transcription from RNA pol II promoter	0.018936
338	GO:0032411	positive regulation of transporter activity	0.00964723		338	GO:1901581	negative regulation of telomeric RNA transcription from RNA pol II promoter	0.018936
339	GO:0097305	response to alcohol	0.00985886		339	GO:1901582	positive regulation of telomeric RNA transcription from RNA pol II promoter	0.018936
340	GO:0051591	response to cAMP	0.0099899		340	GO:1902426	deactivation of mitotic spindle assembly checkpoint	0.018936
341	GO:0010812	negative regulation of cell-substrate adhesion	0.0100449		341	GO:1902480	protein localization to mitotic spindle	0.018936
342	GO:0019915	lipid storage	0.0100449		342	GO:1902977	mitotic DNA replication preinitiation complex assembly	0.018936
343	GO:0046323	glucose import	0.0100449		343	GO:1903096	protein localization to meiotic spindle midzone	0.018936
344	GO:0010649	regulation of cell communication by electrical coupling	0.0102605		344	GO:1903126	negative regulation of centriole-centriole cohesion	0.018936
345	GO:0071466	cellular response to xenobiotic stimulus	0.0102686		345	GO:1904772	response to tetrachloromethane	0.018936
346	GO:0019216	regulation of lipid metabolic process	0.0103208		346	GO:1905341	negative regulation of protein localization to kinetochore	0.018936
347	GO:0032868	response to insulin	0.0103988		347	GO:1905359	protein localization to meiotic spindle	0.018936
348	GO:0055123	digestive system development	0.0104146		348	GO:2000775	histone H3-S10 phosphorylation involved in chromosome condensation	0.018936
349	GO:0036293	response to decreased oxygen levels	0.0104146		349	GO:1903320	regulation of protein modification by small protein conjugation or removal	0.0203867
350	GO:0009410	response to xenobiotic stimulus	0.0107257		350	GO:0070193	synaptonemal complex organization	0.021261
351	GO:0048880	sensory system development	0.0107647		351	GO:0061351	neural precursor cell proliferation	0.0217141
352	GO:0043393	regulation of protein binding	0.0107647		352	GO:0046777	protein autophosphorylation	0.0217141
353	GO:0002688	regulation of leukocyte chemotaxis	0.0108222		353	GO:0009314	response to radiation	0.0227958
354	GO:0042698	ovulation cycle	0.0108222		354	GO:0051446	positive regulation of meiotic cell cycle	0.0227958
355	GO:0086003	cardiac muscle cell contraction	0.0108222		355	GO:1902410	mitotic cytokinetic process	0.0227958
356	GO:0003094	glomerular filtration	0.0110371		356	GO:1904353	regulation of telomere capping	0.0266009
357	GO:0035813	regulation of renal sodium excretion	0.0110371		357	GO:0032204	regulation of telomere maintenance	0.026989
358	GO:0055093	response to hyperoxia	0.0110371		358	GO:0010833	telomere maintenance via telomere lengthening	0.027762
359	GO:0010863	positive regulation of phospholipase C activity	0.011114		359	GO:0034644	cellular response to UV	0.027762
360	GO:0051492	regulation of stress fiber assembly	0.0113058		360	GO:0034504	protein localization to nucleus	0.0331417
361	GO:0097756	negative regulation of blood vessel diameter	0.0113058		361	GO:0048193	Golgi vesicle transport	0.0331417
362	GO:0050730	regulation of peptidyl-tyrosine phosphorylation	0.0115014		362	GO:0043044	ATP-dependent chromatin remodeling	0.0332861
363	GO:0010517	regulation of phospholipase activity	0.0117766		363	GO:0051100	negative regulation of binding	0.0332861
364	GO:0045598	regulation of fat cell differentiation	0.0120179		364	GO:0044818	mitotic G2/M transition checkpoint	0.0332861
365	GO:0090288	negative regulation of cellular response to growth factor stimulus	0.0120209		365	GO:0097421	liver regeneration	0.0332861
366	GO:0014074	response to purine-containing compound	0.0121404		366	GO:0007057	spindle assembly involved in female meiosis I	0.0332861
367	GO:0086019	cell-cell signaling involved in cardiac conduction	0.0121655		367	GO:0031106	septin ring organization	0.0332861
368	GO:0070252	actin-mediated cell contraction	0.0121655		368	GO:0031938	regulation of chromatin silencing at telomere	0.0332861
369	GO:0010463	mesenchymal cell proliferation	0.0124772		369	GO:0035281	pre-miRNA export from nucleus	0.0332861
370	GO:0071503	response to heparin	0.0128017		370	GO:0036034	mediator complex assembly	0.0332861
371	GO:2000489	regulation of hepatic stellate cell activation	0.0128017		371	GO:0045870	positive regulation of single stranded viral RNA replication via double stranded DNA intermediate	0.0332861
372	GO:0006813	potassium ion transport	0.0128716		372	GO:0051309	female meiosis chromosome separation	0.0332861
373	GO:0010642	negative regulation of platelet-derived growth factor receptor signaling pathway	0.0131775		373	GO:0061015	snRNA import into nucleus	0.0332861
374	GO:0031953	negative regulation of protein autophosphorylation	0.0131775		374	GO:0070194	synaptonemal complex disassembly	0.0332861
375	GO:0045602	negative regulation of endothelial cell differentiation	0.0131775		375	GO:0071283	cellular response to iron(III) ion	0.0332861
376	GO:0007156	homophilic cell adhesion via plasma membrane adhesion molecules	0.0131775		376	GO:0072741	protein localization to cell division site	0.0332861
377	GO:0097205	renal filtration	0.0131775		377	GO:0075506	entry of viral genome into host nucleus through nuclear pore complex via importin	0.0332861
378	GO:0032355	response to estradiol	0.0132992		378	GO:0099403	maintenance of mitotic sister chromatid cohesion, telomeric	0.0332861
379	GO:0046683	response to organophosphorus	0.0132992		379	GO:0099404	mitotic sister chromatid cohesion, telomeric	0.0332861
380	GO:0019229	regulation of vasoconstriction	0.0137349		380	GO:1900195	positive regulation of oocyte maturation	0.0332861
381	GO:0035904	aorta development	0.0137349		381	GO:1902103	negative regulation of metaphase/anaphase transition of meiotic cell cycle	0.0332861
382	GO:0019226	transmission of nerve impulse	0.0137349		382	GO:1902298	cell cycle DNA replication maintenance of fidelity	0.0332861
383	GO:0032272	negative regulation of protein polymerization	0.0137349		383	GO:1902595	regulation of DNA replication origin binding	0.0332861
384	GO:1900274	regulation of phospholipase C activity	0.0137623		384	GO:1903119	protein localization to actin cytoskeleton	0.0332861
385	GO:0051955	regulation of amino acid transport	0.0137623		385	GO:1904170	regulation of bleb assembly	0.0332861
386	GO:0030595	leukocyte chemotaxis	0.0142097		386	GO:1904172	positive regulation of bleb assembly	0.0332861
387	GO:0062013	positive regulation of small molecule metabolic process	0.0148801		387	GO:1904498	protein localization to mitotic actomyosin contractile ring	0.0332861
388	GO:0001649	osteoblast differentiation	0.0148801		388	GO:1904907	regulation of maintenance of mitotic sister chromatid cohesion, telomeric	0.0332861
389	GO:0060562	epithelial tube morphogenesis	0.0152043		389	GO:1904908	negative regulation of maintenance of mitotic sister chromatid cohesion, telomeric	0.0332861
390	GO:0010634	positive regulation of epithelial cell migration	0.0152704		390	GO:1905133	negative regulation of meiotic chromosome separation	0.0332861
391	GO:0017015	regulation of transforming growth factor beta receptor signaling pathway	0.0154474		391	GO:1990179	protein localization to actomyosin contractile ring	0.0332861
392	GO:0010883	regulation of lipid storage	0.0154474		392	GO:1990426	mitotic recombination-dependent replication fork processing	0.0332861
393	GO:0090100	positive regulation of transmembrane receptor protein serine/threonine kinase signaling pathway	0.0155688		393	GO:1990505	mitotic DNA replication maintenance of fidelity	0.0332861
394	GO:0035812	renal sodium excretion	0.0156138		394	GO:2001176	regulation of mediator complex assembly	0.0332861
395	GO:1901889	negative regulation of cell junction assembly	0.0156138		395	GO:2001178	positive regulation of mediator complex assembly	0.0332861
396	GO:0010765	positive regulation of sodium ion transport	0.0157708		396	GO:0001578	microtubule bundle formation	0.0334327
397	GO:0051271	negative regulation of cellular component movement	0.0157708		397	GO:0002082	regulation of oxidative phosphorylation	0.0334327
398	GO:0035815	positive regulation of renal sodium excretion	0.0169626		398	GO:0031572	G2 DNA damage checkpoint	0.0334327
399	GO:0014911	positive regulation of smooth muscle cell migration	0.0172611		399	GO:0043457	regulation of cellular respiration	0.0334327
400	GO:0098868	bone growth	0.0172611		400	GO:0031297	replication fork processing	0.0354618
401	GO:1903844	regulation of cellular response to transforming growth factor beta stimulus	0.0173738		401	GO:0097711	ciliary basal body-plasma membrane docking	0.0371462
402	GO:0001656	metanephros development	0.0173738		402	GO:1901796	regulation of signal transduction by p53 class mediator	0.0381709
403	GO:0046849	bone remodeling	0.0173738		403	GO:0032212	positive regulation of telomere maintenance via telomerase	0.0395633
404	GO:1901379	regulation of potassium ion transmembrane transport	0.0173738		404	GO:1902275	regulation of chromatin organization	0.0416242
405	GO:0006941	striated muscle contraction	0.0175455		405	GO:0071312	cellular response to alkaloid	0.0416242
406	GO:0050714	positive regulation of protein secretion	0.0176847		406	GO:0051973	positive regulation of telomerase activity	0.0438276
407	GO:0006027	glycosaminoglycan catabolic process	0.0176847		407	GO:0071478	cellular response to radiation	0.0457559
408	GO:0031104	dendrite regeneration	0.0176847		408	GO:0060236	regulation of mitotic spindle organization	0.0457559
409	GO:0044381	glucose import in response to insulin stimulus	0.0176847		409	GO:1904358	positive regulation of telomere maintenance via telomere lengthening	0.0457559
410	GO:0046878	positive regulation of saliva secretion	0.0176847		410	GO:0006404	RNA import into nucleus	0.0457559
411	GO:0048749	compound eye development	0.0176847		411	GO:0007056	spindle assembly involved in female meiosis	0.0457559
412	GO:0060032	notochord regression	0.0176847		412	GO:0014038	regulation of Schwann cell differentiation	0.0457559
413	GO:0061441	renal artery morphogenesis	0.0176847		413	GO:0030997	regulation of centriole-centriole cohesion	0.0457559
414	GO:0070543	response to linoleic acid	0.0176847		414	GO:0032185	septin cytoskeleton organization	0.0457559
415	GO:0072208	metanephric smooth muscle tissue development	0.0176847		415	GO:0034092	negative regulation of maintenance of sister chromatid cohesion	0.0457559
416	GO:0097018	renal albumin absorption	0.0176847		416	GO:0034183	negative regulation of maintenance of mitotic sister chromatid cohesion	0.0457559
417	GO:1900141	regulation of oligodendrocyte apoptotic process	0.0176847		417	GO:0035983	response to trichostatin A	0.0457559
418	GO:2000532	regulation of renal albumin absorption	0.0176847		418	GO:0035984	cellular response to trichostatin A	0.0457559
419	GO:0001764	neuron migration	0.0176864		419	GO:0043988	histone H3-S28 phosphorylation	0.0457559
420	GO:0072073	kidney epithelium development	0.0179365		420	GO:0044785	metaphase/anaphase transition of meiotic cell cycle	0.0457559
421	GO:0044062	regulation of excretion	0.0179365		421	GO:0051598	meiotic recombination checkpoint	0.0457559
422	GO:0086064	cell communication by electrical coupling involved in cardiac conduction	0.0179365		422	GO:0071314	cellular response to cocaine	0.0457559
423	GO:0071383	cellular response to steroid hormone stimulus	0.0183622		423	GO:0071373	cellular response to luteinizing hormone stimulus	0.0457559
424	GO:0001937	negative regulation of endothelial cell proliferation	0.0183622		424	GO:0071930	negative regulation of transcription involved in G1/S transition of mitotic cell cycle	0.0457559
425	GO:2000146	negative regulation of cell motility	0.0183629		425	GO:1901994	negative regulation of meiotic cell cycle phase transition	0.0457559
426	GO:0046850	regulation of bone remodeling	0.0184134		426	GO:1902102	regulation of metaphase/anaphase transition of meiotic cell cycle	0.0457559
427	GO:0060437	lung growth	0.0188724		427	GO:1904116	response to vasopressin	0.0457559
428	GO:0071455	cellular response to hyperoxia	0.0188724		428	GO:1904117	cellular response to vasopressin	0.0457559
429	GO:0086036	regulation of cardiac muscle cell membrane potential	0.0188724		429	GO:1905132	regulation of meiotic chromosome separation	0.0457559
430	GO:1904659	glucose transmembrane transport	0.0194239		430	GO:1905463	negative regulation of DNA duplex unwinding	0.0457559
431	GO:0048469	cell maturation	0.0195779		431	GO:0060045	positive regulation of cardiac muscle cell proliferation	0.0457837
432	GO:0002685	regulation of leukocyte migration	0.0203547		432	GO:0071897	DNA biosynthetic process	0.0472642
433	GO:0030857	negative regulation of epithelial cell differentiation	0.0204727		433	GO:0051261	protein depolymerization	0.0497286
434	GO:0030203	glycosaminoglycan metabolic process	0.0204727		434	GO:0045005	DNA-dependent DNA replication maintenance of fidelity	0.0524217
435	GO:0051098	regulation of binding	0.020473		435	GO:0090224	regulation of spindle organization	0.0524217
436	GO:0090090	negative regulation of canonical Wnt signaling pathway	0.020473		436	GO:0006284	base-excision repair	0.0547464
437	GO:0051280	negative regulation of release of sequestered calcium ion into cytosol	0.0204892		437	GO:0042752	regulation of circadian rhythm	0.0554809
438	GO:0003073	regulation of systemic arterial blood pressure	0.0205758		438	GO:0009416	response to light stimulus	0.0559916
439	GO:0035249	synaptic transmission, glutamatergic	0.0205758		439	GO:0060249	anatomical structure homeostasis	0.0573925
440	GO:0002791	regulation of peptide secretion	0.0206585		440	GO:0003431	growth plate cartilage chondrocyte development	0.0573925
441	GO:0035296	regulation of tube diameter	0.0206585		441	GO:0007079	mitotic chromosome movement towards spindle pole	0.0573925
442	GO:0050880	regulation of blood vessel size	0.0206585		442	GO:0007089	traversing start control point of mitotic cell cycle	0.0573925
443	GO:0097746	regulation of blood vessel diameter	0.0206585		443	GO:0009786	regulation of asymmetric cell division	0.0573925
444	GO:0001945	lymph vessel development	0.0206585		444	GO:0014834	skeletal muscle satellite cell maintenance involved in skeletal muscle regeneration	0.0573925
445	GO:2000311	regulation of AMPA receptor activity	0.0206585		445	GO:0030951	establishment or maintenance of microtubule cytoskeleton polarity	0.0573925
446	GO:0051924	regulation of calcium ion transport	0.0209443		446	GO:0034699	response to luteinizing hormone	0.0573925
447	GO:0032869	cellular response to insulin stimulus	0.0211027		447	GO:0043137	DNA replication, removal of RNA primer	0.0573925
448	GO:0030336	negative regulation of cell migration	0.0213916		448	GO:0044878	mitotic cytokinesis checkpoint	0.0573925
449	GO:0043010	camera-type eye development	0.0215037		449	GO:0051030	snRNA transport	0.0573925
450	GO:0040013	negative regulation of locomotion	0.0215379		450	GO:0060282	positive regulation of oocyte development	0.0573925
451	GO:0031099	regeneration	0.0215929		451	GO:0072757	cellular response to camptothecin	0.0573925
452	GO:0046890	regulation of lipid biosynthetic process	0.0215929		452	GO:0075732	viral penetration into host nucleus	0.0573925
453	GO:0035150	regulation of tube size	0.0215929		453	GO:0090521	glomerular visceral epithelial cell migration	0.0573925
454	GO:0030212	hyaluronan metabolic process	0.0217382		454	GO:1902594	multi-organism nuclear import	0.0573925
455	GO:0071804	cellular potassium ion transport	0.0217382		455	GO:1905881	positive regulation of oogenesis	0.0573925
456	GO:0071805	potassium ion transmembrane transport	0.0217382		456	GO:1990086	lens fiber cell apoptotic process	0.0573925
457	GO:0070588	calcium ion transmembrane transport	0.0219915		457	GO:0043393	regulation of protein binding	0.0624303
458	GO:0045669	positive regulation of osteoblast differentiation	0.0220182		458	GO:0032434	regulation of proteasomal ubiquitin-dependent protein catabolic process	0.0632417
459	GO:0007611	learning or memory	0.0222742		459	GO:1903580	positive regulation of ATP metabolic process	0.0642866
460	GO:0030193	regulation of blood coagulation	0.0222977		460	GO:0014013	regulation of gliogenesis	0.0656908
461	GO:0007612	learning	0.0225846		461	GO:0007140	male meiotic nuclear division	0.0662966
462	GO:0070838	divalent metal ion transport	0.0226752		462	GO:0051972	regulation of telomerase activity	0.0662966
463	GO:0046578	regulation of Ras protein signal transduction	0.0234886		463	GO:0055023	positive regulation of cardiac muscle tissue growth	0.0662966
464	GO:0048762	mesenchymal cell differentiation	0.0235645		464	GO:0071902	positive regulation of protein serine/threonine kinase activity	0.0669621
465	GO:0003081	regulation of systemic arterial blood pressure by renin-angiotensin	0.0237104		465	GO:0018107	peptidyl-threonine phosphorylation	0.0674296
466	GO:0051497	negative regulation of stress fiber assembly	0.0237104		466	GO:0000730	DNA recombinase assembly	0.0674296
467	GO:0045834	positive regulation of lipid metabolic process	0.0237104		467	GO:0010041	response to iron(III) ion	0.0674296
468	GO:0061138	morphogenesis of a branching epithelium	0.0237104		468	GO:0030263	apoptotic chromosome condensation	0.0674296
469	GO:0006026	aminoglycan catabolic process	0.0237104		469	GO:0033567	DNA replication, Okazaki fragment processing	0.0674296
470	GO:0060389	pathway-restricted SMAD protein phosphorylation	0.0237104		470	GO:0042148	strand invasion	0.0674296
471	GO:1900046	regulation of hemostasis	0.0237104		471	GO:0043987	histone H3-S10 phosphorylation	0.0674296
472	GO:0008645	hexose transmembrane transport	0.0237104		472	GO:0045578	negative regulation of B cell differentiation	0.0674296
473	GO:1903510	mucopolysaccharide metabolic process	0.0237104		473	GO:0045875	negative regulation of sister chromatid cohesion	0.0674296
474	GO:0048146	positive regulation of fibroblast proliferation	0.0237822		474	GO:0046104	thymidine metabolic process	0.0674296
475	GO:0070293	renal absorption	0.0243431		475	GO:0046125	pyrimidine deoxyribonucleoside metabolic process	0.0674296
476	GO:0072109	glomerular mesangium development	0.0243431		476	GO:0051106	positive regulation of DNA ligation	0.0674296
477	GO:1900451	positive regulation of glutamate receptor signaling pathway	0.0243431		477	GO:0051987	positive regulation of attachment of spindle microtubules to kinetochore	0.0674296
478	GO:0072659	protein localization to plasma membrane	0.0255282		478	GO:0060623	regulation of chromosome condensation	0.0674296
479	GO:0051926	negative regulation of calcium ion transport	0.025709		479	GO:0070345	negative regulation of fat cell proliferation	0.0674296
480	GO:0006942	regulation of striated muscle contraction	0.0257594		480	GO:0071922	regulation of cohesin loading	0.0674296
481	GO:0043255	regulation of carbohydrate biosynthetic process	0.0257594		481	GO:0072708	response to sorbitol	0.0674296
482	GO:0120162	positive regulation of cold-induced thermogenesis	0.0257594		482	GO:0090735	DNA repair complex assembly	0.0674296
483	GO:0042593	glucose homeostasis	0.0257594		483	GO:1901563	response to camptothecin	0.0674296
484	GO:0008643	carbohydrate transport	0.0257594		484	GO:1905462	regulation of DNA duplex unwinding	0.0674296
485	GO:0007599	hemostasis	0.0257594		485	GO:0032873	negative regulation of stress-activated MAPK cascade	0.0678877
486	GO:0001955	blood vessel maturation	0.0257594		486	GO:0070303	negative regulation of stress-activated protein kinase signaling cascade	0.0678877
487	GO:0060638	mesenchymal-epithelial cell signaling	0.0257594		487	GO:0070534	protein K63-linked ubiquitination	0.0678877
488	GO:0061476	response to anticoagulant	0.0257594		488	GO:1900087	positive regulation of G1/S transition of mitotic cell cycle	0.0678877
489	GO:0072102	glomerulus morphogenesis	0.0257594		489	GO:0071482	cellular response to light stimulus	0.0684634
490	GO:0072511	divalent inorganic cation transport	0.0257594		490	GO:0060421	positive regulation of heart growth	0.0727338
491	GO:0015749	monosaccharide transmembrane transport	0.0263148		491	GO:0018210	peptidyl-threonine modification	0.0750466
492	GO:0033500	carbohydrate homeostasis	0.0264717		492	GO:0036297	interstrand cross-link repair	0.0750466
493	GO:0010761	fibroblast migration	0.0264717		493	GO:0032210	regulation of telomere maintenance via telomerase	0.0772217
494	GO:0051930	regulation of sensory perception of pain	0.0264717		494	GO:0043392	negative regulation of DNA binding	0.0772217
495	GO:0051450	myoblast proliferation	0.0265892		495	GO:0090329	regulation of DNA-dependent DNA replication	0.0772217
496	GO:0072378	blood coagulation, fibrin clot formation	0.0265892		496	GO:0009838	abscission	0.0773664
497	GO:0015850	organic hydroxy compound transport	0.0267751		497	GO:0010032	meiotic chromosome condensation	0.0773664
498	GO:0050848	regulation of calcium-mediated signaling	0.0269337		498	GO:0010216	maintenance of DNA methylation	0.0773664
499	GO:0048662	negative regulation of smooth muscle cell proliferation	0.0271871		499	GO:0030174	regulation of DNA-dependent DNA replication initiation	0.0773664
500	GO:0006066	alcohol metabolic process	0.0272748		500	GO:0051105	regulation of DNA ligation	0.0773664
501	GO:0051896	regulation of protein kinase B signaling	0.0285094		501	GO:0051661	maintenance of centrosome location	0.0773664
502	GO:0045913	positive regulation of carbohydrate metabolic process	0.0288629		502	GO:0071921	cohesin loading	0.0773664
503	GO:0042953	lipoprotein transport	0.0291886		503	GO:0090166	Golgi disassembly	0.0773664
504	GO:0044872	lipoprotein localization	0.0291886		504	GO:1901977	negative regulation of cell cycle checkpoint	0.0773664
505	GO:0046068	cGMP metabolic process	0.0291886		505	GO:1905634	regulation of protein localization to chromatin	0.0773664
506	GO:0051284	positive regulation of sequestering of calcium ion	0.0291886		506	GO:0016233	telomere capping	0.0778443
507	GO:0034219	carbohydrate transmembrane transport	0.0292523		507	GO:0032781	positive regulation of ATPase activity	0.0778443
508	GO:0009187	cyclic nucleotide metabolic process	0.0293494		508	GO:2000242	negative regulation of reproductive process	0.0778443
509	GO:0051931	regulation of sensory perception	0.0293494		509	GO:0008584	male gonad development	0.0782106
510	GO:0002064	epithelial cell development	0.0301088		510	GO:0046546	development of primary male sexual characteristics	0.079508
511	GO:0007215	glutamate receptor signaling pathway	0.0302633		511	GO:0070936	protein K48-linked ubiquitination	0.0800061
512	GO:0034446	substrate adhesion-dependent cell spreading	0.0302633		512	GO:0045981	positive regulation of nucleotide metabolic process	0.0818589
513	GO:0048565	digestive tract development	0.0302633		513	GO:0060043	regulation of cardiac muscle cell proliferation	0.0818589
514	GO:0036296	response to increased oxygen levels	0.0302633		514	GO:0071398	cellular response to fatty acid	0.0818589
515	GO:0085029	extracellular matrix assembly	0.0302633		515	GO:0075733	intracellular transport of virus	0.0818589
516	GO:0006022	aminoglycan metabolic process	0.0302633		516	GO:1900544	positive regulation of purine nucleotide metabolic process	0.0818589
517	GO:0071772	response to BMP	0.0302633		517	GO:0035690	cellular response to drug	0.086124
518	GO:0071773	cellular response to BMP stimulus	0.0302633		518	GO:0000056	ribosomal small subunit export from nucleus	0.086124
519	GO:0050818	regulation of coagulation	0.0303125		519	GO:0006273	lagging strand elongation	0.086124
520	GO:0010524	positive regulation of calcium ion transport into cytosol	0.0303125		520	GO:0010571	positive regulation of nuclear cell cycle DNA replication	0.086124
521	GO:0001894	tissue homeostasis	0.0305511		521	GO:0032466	negative regulation of cytokinesis	0.086124
522	GO:0050803	regulation of synapse structure or activity	0.0305511		522	GO:0036089	cleavage furrow formation	0.086124
523	GO:0097237	cellular response to toxic substance	0.0311621		523	GO:0040016	embryonic cleavage	0.086124
524	GO:0071300	cellular response to retinoic acid	0.0312369		524	GO:0051305	chromosome movement towards spindle pole	0.086124
525	GO:0044091	membrane biogenesis	0.0323675		525	GO:0072383	plus-end-directed vesicle transport along microtubule	0.086124
526	GO:0097529	myeloid leukocyte migration	0.033697		526	GO:1900193	regulation of oocyte maturation	0.086124
527	GO:0045926	negative regulation of growth	0.0337163		527	GO:1902581	multi-organism cellular localization	0.086124
528	GO:0051966	regulation of synaptic transmission, glutamatergic	0.0338274		528	GO:1902583	multi-organism intracellular transport	0.086124
529	GO:0060395	SMAD protein signal transduction	0.0338274		529	GO:0046794	transport of virus	0.087737
530	GO:2001259	positive regulation of cation channel activity	0.0338274		530	GO:0007405	neuroblast proliferation	0.0900915
531	GO:0003016	respiratory system process	0.0344976		531	GO:1903902	positive regulation of viral life cycle	0.0900915
532	GO:0010469	regulation of signaling receptor activity	0.0345249		532	GO:2000058	regulation of ubiquitin-dependent protein catabolic process	0.0908775
533	GO:0044341	sodium-dependent phosphate transport	0.0345249		533	GO:0046824	positive regulation of nucleocytoplasmic transport	0.0921144
534	GO:1901844	regulation of cell communication by electrical coupling involved in cardiac conduction	0.0345249		534	GO:0055025	positive regulation of cardiac muscle tissue development	0.0921144
535	GO:0010832	negative regulation of myotube differentiation	0.0345249		535	GO:1904356	regulation of telomere maintenance via telomere lengthening	0.0921144
536	GO:0031644	regulation of neurological system process	0.0349299		536	GO:0042176	regulation of protein catabolic process	0.0944849
537	GO:0032091	negative regulation of protein binding	0.0360503		537	GO:0046622	positive regulation of organ growth	0.0944888
538	GO:0086002	cardiac muscle cell action potential involved in contraction	0.0361402		538	GO:0000055	ribosomal large subunit export from nucleus	0.0946231
539	GO:0051057	positive regulation of small GTPase mediated signal transduction	0.0363681		539	GO:0000733	DNA strand renaturation	0.0946231
540	GO:0045216	cell-cell junction organization	0.0367318		540	GO:0009120	deoxyribonucleoside metabolic process	0.0946231
541	GO:0030048	actin filament-based movement	0.0367359		541	GO:0010825	positive regulation of centrosome duplication	0.0946231
542	GO:0006112	energy reserve metabolic process	0.0369062		542	GO:0033129	positive regulation of histone phosphorylation	0.0946231
543	GO:0048675	axon extension	0.0379733		543	GO:0034091	regulation of maintenance of sister chromatid cohesion	0.0946231
544	GO:0048738	cardiac muscle tissue development	0.0380715		544	GO:0034182	regulation of maintenance of mitotic sister chromatid cohesion	0.0946231
545	GO:0030509	BMP signaling pathway	0.0380715		545	GO:0072386	plus-end-directed organelle transport along microtubule	0.0946231
546	GO:0033135	regulation of peptidyl-serine phosphorylation	0.0380715		546	GO:0098532	histone H3-K27 trimethylation	0.0946231
547	GO:0060193	positive regulation of lipase activity	0.0380715		547	GO:1904776	regulation of protein localization to cell cortex	0.0946231
548	GO:0070098	chemokine-mediated signaling pathway	0.0380715		548	GO:0007281	germ cell development	0.0946231
549	GO:0001560	regulation of cell growth by extracellular stimulus	0.0380715		549	GO:0006513	protein monoubiquitination	0.100577
550	GO:0019065	receptor-mediated endocytosis of virus by host cell	0.0380715		550	GO:0060038	cardiac muscle cell proliferation	0.102978
551	GO:0034242	negative regulation of syncytium formation by plasma membrane fusion	0.0380715		551	GO:2000573	positive regulation of DNA biosynthetic process	0.102978
552	GO:0038086	VEGF-activated platelet-derived growth factor receptor signaling pathway	0.0380715		552	GO:0046661	male sex differentiation	0.103355
553	GO:0038091	positive regulation of cell proliferation by VEGF-activated platelet derived growth factor receptor signaling pathway	0.0380715		553	GO:0006265	DNA topological change	0.103355
554	GO:0055095	lipoprotein particle mediated signaling	0.0380715		554	GO:0021873	forebrain neuroblast division	0.103355
555	GO:0055096	low-density lipoprotein particle mediated signaling	0.0380715		555	GO:0048387	negative regulation of retinoic acid receptor signaling pathway	0.103355
556	GO:0060978	angiogenesis involved in coronary vascular morphogenesis	0.0380715		556	GO:0051660	establishment of centrosome localization	0.103355
557	GO:0061364	apoptotic process involved in luteolysis	0.0380715		557	GO:0090129	positive regulation of synapse maturation	0.103355
558	GO:0071657	positive regulation of granulocyte colony-stimulating factor production	0.0380715		558	GO:0090435	protein localization to nuclear envelope	0.103355
559	GO:0072011	glomerular endothelium development	0.0380715		559	GO:0098926	postsynaptic signal transduction	0.103355
560	GO:0072194	kidney smooth muscle tissue development	0.0380715		560	GO:0099527	postsynapse to nucleus signaling pathway	0.103355
561	GO:0072262	metanephric glomerular mesangial cell proliferation involved in metanephros development	0.0380715		561	GO:1903431	positive regulation of cell maturation	0.103355
562	GO:0072275	metanephric glomerulus morphogenesis	0.0380715		562	GO:1904667	negative regulation of ubiquitin protein ligase activity	0.103355
563	GO:0072276	metanephric glomerulus vasculature morphogenesis	0.0380715		563	GO:1990314	cellular response to insulin-like growth factor stimulus	0.103355
564	GO:0072277	metanephric glomerular capillary formation	0.0380715		564	GO:0051865	protein autoubiquitination	0.106094
565	GO:0075509	endocytosis involved in viral entry into host cell	0.0380715		565	GO:0007004	telomere maintenance via telomerase	0.108686
566	GO:1901258	positive regulation of macrophage colony-stimulating factor production	0.0380715		566	GO:0071695	anatomical structure maturation	0.110091
567	GO:1902174	positive regulation of keratinocyte apoptotic process	0.0380715		567	GO:0009157	deoxyribonucleoside monophosphate biosynthetic process	0.111757
568	GO:2000299	negative regulation of Rho-dependent protein serine/threonine kinase activity	0.0380715		568	GO:0033314	mitotic DNA replication checkpoint	0.111757
569	GO:2000721	positive regulation of transcription from RNA polymerase II promoter involved in smooth muscle cell differentiation	0.0380715		569	GO:0034085	establishment of sister chromatid cohesion	0.111757
570	GO:0001953	negative regulation of cell-matrix adhesion	0.0381161		570	GO:0045876	positive regulation of sister chromatid cohesion	0.111757
571	GO:0001763	morphogenesis of a branching structure	0.0396598		571	GO:0060281	regulation of oocyte development	0.111757
572	GO:0010523	negative regulation of calcium ion transport into cytosol	0.0397485		572	GO:0070314	G1 to G0 transition	0.111757
573	GO:0006898	receptor-mediated endocytosis	0.0397485		573	GO:0070341	fat cell proliferation	0.111757
574	GO:0043627	response to estrogen	0.0405431		574	GO:0070344	regulation of fat cell proliferation	0.111757
575	GO:0060350	endochondral bone morphogenesis	0.0405431		575	GO:0071281	cellular response to iron ion	0.111757
576	GO:0051928	positive regulation of calcium ion transport	0.0406065		576	GO:1905879	regulation of oogenesis	0.111757
577	GO:0017001	antibiotic catabolic process	0.0410131		577	GO:0006305	DNA alkylation	0.111757
578	GO:0032722	positive regulation of chemokine production	0.0410131		578	GO:0006306	DNA methylation	0.111757
579	GO:0051058	negative regulation of small GTPase mediated signal transduction	0.0410131		579	GO:0034614	cellular response to reactive oxygen species	0.112487
580	GO:0051963	regulation of synapse assembly	0.0410835		580	GO:0016579	protein deubiquitination	0.113121
581	GO:0032965	regulation of collagen biosynthetic process	0.0419754		581	GO:0140056	organelle localization by membrane tethering	0.113547
582	GO:0035850	epithelial cell differentiation involved in kidney development	0.0419754		582	GO:0044766	multi-organism transport	0.113547
583	GO:0007519	skeletal muscle tissue development	0.0422546		583	GO:1902579	multi-organism localization	0.113547
584	GO:0007202	activation of phospholipase C activity	0.0422673		584	GO:0021700	developmental maturation	0.113547
585	GO:0009954	proximal/distal pattern formation	0.0422673		585	GO:0000727	double-strand break repair via break-induced replication	0.119365
586	GO:0007409	axonogenesis	0.0422673		586	GO:0008655	pyrimidine-containing compound salvage	0.119365
587	GO:0007043	cell-cell junction assembly	0.0423875		587	GO:0031442	positive regulation of mRNA 3'-end processing	0.119365
588	GO:0051099	positive regulation of binding	0.0425083		588	GO:0031915	positive regulation of synaptic plasticity	0.119365
589	GO:0010675	regulation of cellular carbohydrate metabolic process	0.0425192		589	GO:0032060	bleb assembly	0.119365
590	GO:0014033	neural crest cell differentiation	0.0425192		590	GO:0043097	pyrimidine nucleoside salvage	0.119365
591	GO:0071674	mononuclear cell migration	0.0425192		591	GO:0046607	positive regulation of centrosome cycle	0.119365
592	GO:0051145	smooth muscle cell differentiation	0.0427031		592	GO:0072711	cellular response to hydroxyurea	0.119365
593	GO:1903036	positive regulation of response to wounding	0.0427031		593	GO:1900112	regulation of histone H3-K9 trimethylation	0.119365
594	GO:0050807	regulation of synapse organization	0.0427031		594	GO:0006278	RNA-dependent DNA biosynthetic process	0.122184
595	GO:0010739	positive regulation of protein kinase A signaling	0.0427031		595	GO:0090502	RNA phosphodiester bond hydrolysis, endonucleolytic	0.122184
596	GO:0060281	regulation of oocyte development	0.0427031		596	GO:2000779	regulation of double-strand break repair	0.122184
597	GO:0060371	regulation of atrial cardiac muscle cell membrane depolarization	0.0427031		597	GO:0048469	cell maturation	0.123879
598	GO:0071670	smooth muscle cell chemotaxis	0.0427031		598	GO:0042246	tissue regeneration	0.12439
599	GO:0072203	cell proliferation involved in metanephros development	0.0427031		599	GO:0055021	regulation of cardiac muscle tissue growth	0.12439
600	GO:1905879	regulation of oogenesis	0.0427031		600	GO:0022406	membrane docking	0.12495
601	GO:2001214	positive regulation of vasculogenesis	0.0427031		601	GO:0051099	positive regulation of binding	0.126442
602	GO:0010518	positive regulation of phospholipase activity	0.0434408		602	GO:0031110	regulation of microtubule polymerization or depolymerization	0.126495
603	GO:0030111	regulation of Wnt signaling pathway	0.0450274		603	GO:0002903	negative regulation of B cell apoptotic process	0.126495
604	GO:0001974	blood vessel remodeling	0.0453214		604	GO:0009886	post-embryonic animal morphogenesis	0.126495
605	GO:0001960	negative regulation of cytokine-mediated signaling pathway	0.0455245		605	GO:0034086	maintenance of sister chromatid cohesion	0.126495
606	GO:0050708	regulation of protein secretion	0.0458798		606	GO:0034088	maintenance of mitotic sister chromatid cohesion	0.126495
607	GO:0060041	retina development in camera-type eye	0.046201		607	GO:0034244	negative regulation of transcription elongation from RNA polymerase II promoter	0.126495
608	GO:0042573	retinoic acid metabolic process	0.0467324		608	GO:0051657	maintenance of organelle location	0.126495
609	GO:0045907	positive regulation of vasoconstriction	0.0467324		609	GO:0072710	response to hydroxyurea	0.126495
610	GO:0071295	cellular response to vitamin	0.0467324		610	GO:0070646	protein modification by small protein removal	0.126764
611	GO:0006979	response to oxidative stress	0.0467882		611	GO:0043462	regulation of ATPase activity	0.12754
612	GO:0046324	regulation of glucose import	0.0469539		612	GO:0034599	cellular response to oxidative stress	0.129732
613	GO:0014897	striated muscle hypertrophy	0.047434		613	GO:0014855	striated muscle cell proliferation	0.129732
614	GO:0044706	multi-multicellular organism process	0.0494692		614	GO:0032436	positive regulation of proteasomal ubiquitin-dependent protein catabolic process	0.129732
615	GO:0022602	ovulation cycle process	0.0494692		615	GO:0061136	regulation of proteasomal protein catabolic process	0.130314
616	GO:0050919	negative chemotaxis	0.0494692		616	GO:0000054	ribosomal subunit export from nucleus	0.133855
617	GO:1904738	vascular associated smooth muscle cell migration	0.0494692		617	GO:0000722	telomere maintenance via recombination	0.133855
618	GO:1904752	regulation of vascular associated smooth muscle cell migration	0.0494692		618	GO:0009162	deoxyribonucleoside monophosphate metabolic process	0.133855
619	GO:1901655	cellular response to ketone	0.0504474		619	GO:0009650	UV protection	0.133855
620	GO:0001947	heart looping	0.0508193		620	GO:0033127	regulation of histone phosphorylation	0.133855
621	GO:0002687	positive regulation of leukocyte migration	0.0509261		621	GO:0033750	ribosome localization	0.133855
622	GO:0050680	negative regulation of epithelial cell proliferation	0.0513007		622	GO:0035563	positive regulation of chromatin binding	0.133855
623	GO:0008344	adult locomotory behavior	0.0519073		623	GO:0060420	regulation of heart growth	0.136311
624	GO:0010737	protein kinase A signaling	0.0521583		624	GO:0043902	positive regulation of multi-organism process	0.136988
625	GO:0048011	neurotrophin TRK receptor signaling pathway	0.0521583		625	GO:0070542	response to fatty acid	0.140425
626	GO:1901890	positive regulation of cell junction assembly	0.0521583		626	GO:0006268	DNA unwinding involved in DNA replication	0.140425
627	GO:0014896	muscle hypertrophy	0.0525356		627	GO:0010457	centriole-centriole cohesion	0.140425
628	GO:0031623	receptor internalization	0.0525356		628	GO:0032785	negative regulation of DNA-templated transcription, elongation	0.140425
629	GO:0031290	retinal ganglion cell axon guidance	0.0525356		629	GO:0045605	negative regulation of epidermal cell differentiation	0.140425
630	GO:0036120	cellular response to platelet-derived growth factor stimulus	0.0525356		630	GO:0046606	negative regulation of centrosome cycle	0.140425
631	GO:0072010	glomerular epithelium development	0.0525356		631	GO:0048308	organelle inheritance	0.140425
632	GO:0072111	cell proliferation involved in kidney development	0.0525356		632	GO:0048313	Golgi inheritance	0.140425
633	GO:1902307	positive regulation of sodium ion transmembrane transport	0.0525356		633	GO:0060009	Sertoli cell development	0.140425
634	GO:0120163	negative regulation of cold-induced thermogenesis	0.0536837		634	GO:0071428	rRNA-containing ribonucleoprotein complex export from nucleus	0.140425
635	GO:0003093	regulation of glomerular filtration	0.0537013		635	GO:0072425	signal transduction involved in G2 DNA damage checkpoint	0.140425
636	GO:0043117	positive regulation of vascular permeability	0.0537013		636	GO:0090128	regulation of synapse maturation	0.140425
637	GO:0051024	positive regulation of immunoglobulin secretion	0.0537013		637	GO:1902570	protein localization to nucleolus	0.140425
638	GO:0072110	glomerular mesangial cell proliferation	0.0537013		638	GO:0045844	positive regulation of striated muscle tissue development	0.141319
639	GO:0090193	positive regulation of glomerulus development	0.0537013		639	GO:0048636	positive regulation of muscle organ development	0.141319
640	GO:0010676	positive regulation of cellular carbohydrate metabolic process	0.0537013		640	GO:1901863	positive regulation of muscle tissue development	0.143716
641	GO:0045453	bone resorption	0.0537013		641	GO:2000177	regulation of neural precursor cell proliferation	0.143716
642	GO:0060393	regulation of pathway-restricted SMAD protein phosphorylation	0.0537013		642	GO:0055013	cardiac muscle cell development	0.146344
643	GO:0010827	regulation of glucose transmembrane transport	0.0542903		643	GO:0007568	aging	0.147325
644	GO:0031016	pancreas development	0.0542903		644	GO:0001325	formation of extrachromosomal circular DNA	0.147325
645	GO:0060419	heart growth	0.0544794		645	GO:0009263	deoxyribonucleotide biosynthetic process	0.147325
646	GO:1990748	cellular detoxification	0.0544794		646	GO:0036445	neuronal stem cell division	0.147325
647	GO:0003231	cardiac ventricle development	0.0548673		647	GO:0055057	neuroblast division	0.147325
648	GO:0044070	regulation of anion transport	0.0553001		648	GO:0090656	t-circle formation	0.147325
649	GO:0051952	regulation of amine transport	0.0553001		649	GO:0090737	telomere maintenance via telomere trimming	0.147325
650	GO:0003382	epithelial cell morphogenesis	0.0570607		650	GO:0031032	actomyosin structure organization	0.150444
651	GO:0019228	neuronal action potential	0.0570607		651	GO:0019058	viral life cycle	0.154397
652	GO:0140115	export across plasma membrane	0.0570607		652	GO:0030214	hyaluronan catabolic process	0.154397
653	GO:0098754	detoxification	0.0575365		653	GO:0030952	establishment or maintenance of cytoskeleton polarity	0.154397
654	GO:0010862	positive regulation of pathway-restricted SMAD protein phosphorylation	0.057675		654	GO:0036124	histone H3-K9 trimethylation	0.154397
655	GO:1903727	positive regulation of phospholipid metabolic process	0.057675		655	GO:0043174	nucleoside salvage	0.154397
656	GO:0048754	branching morphogenesis of an epithelial tube	0.0589973		656	GO:0048385	regulation of retinoic acid receptor signaling pathway	0.154397
657	GO:0060538	skeletal muscle organ development	0.0591929		657	GO:0051382	kinetochore assembly	0.154397
658	GO:0010884	positive regulation of lipid storage	0.05982		658	GO:0051444	negative regulation of ubiquitin-protein transferase activity	0.154397
659	GO:0035024	negative regulation of Rho protein signal transduction	0.05982		659	GO:0071732	cellular response to nitric oxide	0.154397
660	GO:0036119	response to platelet-derived growth factor	0.05982		660	GO:0044728	DNA methylation or demethylation	0.156492
661	GO:0060390	regulation of SMAD protein signal transduction	0.05982		661	GO:0035265	organ growth	0.156721
662	GO:0042063	gliogenesis	0.0599492		662	GO:0071214	cellular response to abiotic stimulus	0.156721
663	GO:1990778	protein localization to cell periphery	0.0599492		663	GO:0104004	cellular response to environmental stimulus	0.156721
664	GO:0022617	extracellular matrix disassembly	0.0599492		664	GO:0055006	cardiac cell development	0.158174
665	GO:0016999	antibiotic metabolic process	0.0599492		665	GO:2000060	positive regulation of ubiquitin-dependent protein catabolic process	0.158174
666	GO:0045600	positive regulation of fat cell differentiation	0.0599492		666	GO:0097327	response to antineoplastic agent	0.160255
667	GO:1900449	regulation of glutamate receptor signaling pathway	0.0599492		667	GO:0071456	cellular response to hypoxia	0.160255
668	GO:0045165	cell fate commitment	0.0599492		668	GO:0006978	DNA damage response, signal transduction by p53 class mediator resulting in transcription of p21 class mediator	0.160255
669	GO:1990868	response to chemokine	0.0599492		669	GO:0008272	sulfate transport	0.160255
670	GO:1990869	cellular response to chemokine	0.0599492		670	GO:0008340	determination of adult lifespan	0.160255
671	GO:0003254	regulation of membrane depolarization	0.0599492		671	GO:0017085	response to insecticide	0.160255
672	GO:0003230	cardiac atrium development	0.0599492		672	GO:0045091	regulation of single stranded viral RNA replication via double stranded DNA intermediate	0.160255
673	GO:0035909	aorta morphogenesis	0.0599492		673	GO:0097329	response to antimetabolite	0.160255
674	GO:0002125	maternal aggressive behavior	0.0599492		674	GO:0007623	circadian rhythm	0.160859
675	GO:0007418	ventral midline development	0.0599492		675	GO:0042775	mitochondrial ATP synthesis coupled electron transport	0.161512
676	GO:0007598	blood coagulation, extrinsic pathway	0.0599492		676	GO:0001824	blastocyst development	0.163891
677	GO:0021938	smoothened signaling pathway involved in regulation of cerebellar granule cell precursor cell proliferation	0.0599492		677	GO:0042773	ATP synthesis coupled electron transport	0.163891
678	GO:0032224	positive regulation of synaptic transmission, cholinergic	0.0599492		678	GO:0070301	cellular response to hydrogen peroxide	0.165592
679	GO:0035788	cell migration involved in metanephros development	0.0599492		679	GO:0000712	resolution of meiotic recombination intermediates	0.165592
680	GO:0035789	metanephric mesenchymal cell migration	0.0599492		680	GO:0002902	regulation of B cell apoptotic process	0.165592
681	GO:0038146	chemokine (C-X-C motif) ligand 12 signaling pathway	0.0599492		681	GO:0006607	NLS-bearing protein import into nucleus	0.165592
682	GO:0048866	stem cell fate specification	0.0599492		682	GO:0007221	positive regulation of transcription of Notch receptor target	0.165592
683	GO:0050923	regulation of negative chemotaxis	0.0599492		683	GO:0016446	somatic hypermutation of immunoglobulin genes	0.165592
684	GO:0051138	positive regulation of NK T cell differentiation	0.0599492		684	GO:0039692	single stranded viral RNA replication via double stranded DNA intermediate	0.165592
685	GO:0051387	negative regulation of neurotrophin TRK receptor signaling pathway	0.0599492		685	GO:0042772	DNA damage response, signal transduction resulting in transcription	0.165592
686	GO:0060157	urinary bladder development	0.0599492		686	GO:0044320	cellular response to leptin stimulus	0.165592
687	GO:0060214	endocardium formation	0.0599492		687	GO:0045683	negative regulation of epidermis development	0.165592
688	GO:0060283	negative regulation of oocyte development	0.0599492		688	GO:0071371	cellular response to gonadotropin stimulus	0.165592
689	GO:0060300	regulation of cytokine activity	0.0599492		689	GO:0055024	regulation of cardiac muscle tissue development	0.166697
690	GO:0060665	regulation of branching involved in salivary gland morphogenesis by mesenchymal-epithelial signaling	0.0599492		690	GO:1903050	regulation of proteolysis involved in cellular protein catabolic process	0.167791
691	GO:0070836	caveola assembly	0.0599492		691	GO:0000018	regulation of DNA recombination	0.169058
692	GO:0071462	cellular response to water stimulus	0.0599492		692	GO:0035335	peptidyl-tyrosine dephosphorylation	0.171391
693	GO:0071603	endothelial cell-cell adhesion	0.0599492		693	GO:0008406	gonad development	0.171391
694	GO:0071655	regulation of granulocyte colony-stimulating factor production	0.0599492		694	GO:0036294	cellular response to decreased oxygen levels	0.171391
695	GO:0097114	NMDA glutamate receptor clustering	0.0599492		695	GO:0043624	cellular protein complex disassembly	0.171391
696	GO:0097252	oligodendrocyte apoptotic process	0.0599492		696	GO:0071241	cellular response to inorganic substance	0.171391
697	GO:1902746	regulation of lens fiber cell differentiation	0.0599492		697	GO:0002566	somatic diversification of immune receptors via somatic mutation	0.171391
698	GO:1903276	regulation of sodium ion export across plasma membrane	0.0599492		698	GO:0060252	positive regulation of glial cell proliferation	0.171391
699	GO:1903278	positive regulation of sodium ion export across plasma membrane	0.0599492		699	GO:0071731	response to nitric oxide	0.171391
700	GO:1904209	positive regulation of chemokine (C-C motif) ligand 2 secretion	0.0599492		700	GO:1902170	cellular response to reactive nitrogen species	0.171391
701	GO:1905880	negative regulation of oogenesis	0.0599492		701	GO:0032091	negative regulation of protein binding	0.172298
702	GO:1990410	adrenomedullin receptor signaling pathway	0.0599492		702	GO:0046822	regulation of nucleocytoplasmic transport	0.174646
703	GO:2000298	regulation of Rho-dependent protein serine/threonine kinase activity	0.0599492		703	GO:1901800	positive regulation of proteasomal protein catabolic process	0.174646
704	GO:2000491	positive regulation of hepatic stellate cell activation	0.0599492		704	GO:0055017	cardiac muscle tissue growth	0.177247
705	GO:2000587	negative regulation of platelet-derived growth factor receptor-beta signaling pathway	0.0599492		705	GO:0006271	DNA strand elongation involved in DNA replication	0.177452
706	GO:2000589	regulation of metanephric mesenchymal cell migration	0.0599492		706	GO:0007095	mitotic G2 DNA damage checkpoint	0.177452
707	GO:0060761	negative regulation of response to cytokine stimulus	0.0619492		707	GO:0007130	synaptonemal complex assembly	0.177452
708	GO:0010876	lipid localization	0.0619492		708	GO:0008356	asymmetric cell division	0.177452
709	GO:0007272	ensheathment of neurons	0.0619492		709	GO:0060008	Sertoli cell differentiation	0.177452
710	GO:0008366	axon ensheathment	0.0619492		710	GO:1901673	regulation of mitotic spindle assembly	0.177452
711	GO:0002548	monocyte chemotaxis	0.0619492		711	GO:0045137	development of primary sexual characteristics	0.178904
712	GO:0014823	response to activity	0.0619492		712	GO:0048524	positive regulation of viral process	0.180929
713	GO:0002002	regulation of angiotensin levels in blood	0.0619492		713	GO:2000278	regulation of DNA biosynthetic process	0.183529
714	GO:0002003	angiotensin maturation	0.0619492		714	GO:0036120	cellular response to platelet-derived growth factor stimulus	0.184329
715	GO:0010889	regulation of sequestering of triglyceride	0.0619492		715	GO:0046827	positive regulation of protein export from nucleus	0.184329
716	GO:0019755	one-carbon compound transport	0.0619492		716	GO:0070734	histone H3-K27 methylation	0.184329
717	GO:0051481	negative regulation of cytosolic calcium ion concentration	0.0619492		717	GO:0060271	cilium assembly	0.191318
718	GO:0051956	negative regulation of amino acid transport	0.0619492		718	GO:0002052	positive regulation of neuroblast proliferation	0.191318
719	GO:0070493	thrombin-activated receptor signaling pathway	0.0619492		719	GO:0006312	mitotic recombination	0.191318
720	GO:0070572	positive regulation of neuron projection regeneration	0.0619492		720	GO:0036119	response to platelet-derived growth factor	0.191318
721	GO:0071073	positive regulation of phospholipid biosynthetic process	0.0619492		721	GO:0044321	response to leptin	0.191318
722	GO:0007596	blood coagulation	0.0627458		722	GO:0000302	response to reactive oxygen species	0.192105
723	GO:0043112	receptor metabolic process	0.0635297		723	GO:0043279	response to alkaloid	0.192105
724	GO:0060425	lung morphogenesis	0.0637346		724	GO:0060419	heart growth	0.192105
725	GO:0016338	calcium-independent cell-cell adhesion via plasma membrane cell-adhesion molecules	0.0640537		725	GO:0046620	regulation of organ growth	0.194708
726	GO:0072215	regulation of metanephros development	0.0640537		726	GO:0071453	cellular response to oxygen levels	0.195278
727	GO:0072243	metanephric nephron epithelium development	0.0640537		727	GO:0034968	histone lysine methylation	0.196815
728	GO:0032642	regulation of chemokine production	0.064537		728	GO:0035561	regulation of chromatin binding	0.196815
729	GO:0055117	regulation of cardiac muscle contraction	0.064537		729	GO:0051570	regulation of histone H3-K9 methylation	0.196815
730	GO:1905954	positive regulation of lipid localization	0.064537		730	GO:0097150	neuronal stem cell population maintenance	0.196815
731	GO:0055067	monovalent inorganic cation homeostasis	0.0648673		731	GO:1903429	regulation of cell maturation	0.196815
732	GO:0030947	regulation of vascular endothelial growth factor receptor signaling pathway	0.0648673		732	GO:0001701	in utero embryonic development	0.197893
733	GO:0071709	membrane assembly	0.0648673		733	GO:0006304	DNA modification	0.200888
734	GO:2000310	regulation of NMDA receptor activity	0.0648673		734	GO:0007569	cell aging	0.200888
735	GO:0030900	forebrain development	0.0651597		735	GO:0022904	respiratory electron transport chain	0.202673
736	GO:0007219	Notch signaling pathway	0.0652071		736	GO:0001783	B cell apoptotic process	0.202673
737	GO:0071453	cellular response to oxygen levels	0.0674567		737	GO:0003418	growth plate cartilage chondrocyte differentiation	0.202673
738	GO:0015893	drug transport	0.0680442		738	GO:0003433	chondrocyte development involved in endochondral bone morphogenesis	0.202673
739	GO:0048145	regulation of fibroblast proliferation	0.0684546		739	GO:0007141	male meiosis I	0.202673
740	GO:0001954	positive regulation of cell-matrix adhesion	0.0684546		740	GO:0030900	forebrain development	0.207283
741	GO:0007566	embryo implantation	0.0684546		741	GO:0019054	modulation by virus of host process	0.20905
742	GO:0051496	positive regulation of stress fiber assembly	0.0684546		742	GO:0048103	somatic stem cell division	0.20905
743	GO:0060560	developmental growth involved in morphogenesis	0.0695639		743	GO:1904385	cellular response to angiotensin	0.20905
744	GO:0003143	embryonic heart tube morphogenesis	0.0704393		744	GO:0006342	chromatin silencing	0.20905
745	GO:0051705	multi-organism behavior	0.0704393		745	GO:0072089	stem cell proliferation	0.20905
746	GO:0061371	determination of heart left/right asymmetry	0.0704393		746	GO:1903052	positive regulation of proteolysis involved in cellular protein catabolic process	0.20905
747	GO:0031532	actin cytoskeleton reorganization	0.0711352		747	GO:0044782	cilium organization	0.2097
748	GO:0014912	negative regulation of smooth muscle cell migration	0.071439		748	GO:1903362	regulation of cellular protein catabolic process	0.213621
749	GO:2000273	positive regulation of signaling receptor activity	0.071439		749	GO:0006282	regulation of DNA repair	0.213621
750	GO:0045445	myoblast differentiation	0.0720088		750	GO:1903578	regulation of ATP metabolic process	0.213621
751	GO:0046889	positive regulation of lipid biosynthetic process	0.0720088		751	GO:0001835	blastocyst hatching	0.213621
752	GO:0048144	fibroblast proliferation	0.0720088		752	GO:0035188	hatching	0.213621
753	GO:0003418	growth plate cartilage chondrocyte differentiation	0.0720088		753	GO:0060074	synapse maturation	0.213621
754	GO:0003433	chondrocyte development involved in endochondral bone morphogenesis	0.0720088		754	GO:0071684	organism emergence from protective structure	0.213621
755	GO:0010640	regulation of platelet-derived growth factor receptor signaling pathway	0.0720088		755	GO:1900739	regulation of protein insertion into mitochondrial membrane involved in apoptotic signaling pathway	0.213621
756	GO:0052547	regulation of peptidase activity	0.072371		756	GO:1900740	positive regulation of protein insertion into mitochondrial membrane involved in apoptotic signaling pathway	0.213621
757	GO:0050817	coagulation	0.0724228		757	GO:0009116	nucleoside metabolic process	0.214542
758	GO:0046580	negative regulation of Ras protein signal transduction	0.0735746		758	GO:0022616	DNA strand elongation	0.220154
759	GO:0015837	amine transport	0.0742487		759	GO:0032201	telomere maintenance via semi-conservative replication	0.220154
760	GO:0031115	negative regulation of microtubule polymerization	0.0742487		760	GO:0090169	regulation of spindle assembly	0.220154
761	GO:0050872	white fat cell differentiation	0.0742487		761	GO:0031440	regulation of mRNA 3'-end processing	0.22599
762	GO:0060347	heart trabecula formation	0.0742487		762	GO:0034698	response to gonadotropin	0.22599
763	GO:0048608	reproductive structure development	0.0743455		763	GO:0045577	regulation of B cell differentiation	0.22599
764	GO:0032102	negative regulation of response to external stimulus	0.0746304		764	GO:0070198	protein localization to chromosome, telomeric region	0.22599
765	GO:0009914	hormone transport	0.0752486		765	GO:0090344	negative regulation of cell aging	0.22599
766	GO:0050715	positive regulation of cytokine secretion	0.0754125		766	GO:1990776	response to angiotensin	0.22599
767	GO:1903523	negative regulation of blood circulation	0.0779798		767	GO:0018022	peptidyl-lysine methylation	0.228836
768	GO:1904706	negative regulation of vascular smooth muscle cell proliferation	0.0779798		768	GO:0010390	histone monoubiquitination	0.2314
769	GO:0007229	integrin-mediated signaling pathway	0.0781473		769	GO:0010800	positive regulation of peptidyl-threonine phosphorylation	0.2314
770	GO:0002673	regulation of acute inflammatory response	0.0784726		770	GO:0015949	nucleobase-containing small molecule interconversion	0.2314
771	GO:0032964	collagen biosynthetic process	0.0792276		771	GO:0044068	modulation by symbiont of host cellular process	0.2314
772	GO:0009952	anterior/posterior pattern specification	0.0794955		772	GO:0046134	pyrimidine nucleoside biosynthetic process	0.2314
773	GO:0061458	reproductive system development	0.0795378		773	GO:0070229	negative regulation of lymphocyte apoptotic process	0.2314
774	GO:0043087	regulation of GTPase activity	0.0795378		774	GO:0043547	positive regulation of GTPase activity	0.232926
775	GO:1903034	regulation of response to wounding	0.0796276		775	GO:0042177	negative regulation of protein catabolic process	0.234444
776	GO:0060291	long-term synaptic potentiation	0.0800379		776	GO:0045995	regulation of embryonic development	0.234444
777	GO:0070542	response to fatty acid	0.0800379		777	GO:0055007	cardiac muscle cell differentiation	0.234444
778	GO:0050663	cytokine secretion	0.080218		778	GO:0001844	protein insertion into mitochondrial membrane involved in apoptotic signaling pathway	0.235771
779	GO:0003071	renal system process involved in regulation of systemic arterial blood pressure	0.080218		779	GO:0003413	chondrocyte differentiation involved in endochondral bone morphogenesis	0.235771
780	GO:0021952	central nervous system projection neuron axonogenesis	0.080218		780	GO:0010586	miRNA metabolic process	0.235771
781	GO:0043951	negative regulation of cAMP-mediated signaling	0.080218		781	GO:0034243	regulation of transcription elongation from RNA polymerase II promoter	0.235771
782	GO:0051894	positive regulation of focal adhesion assembly	0.080218		782	GO:0048384	retinoic acid receptor signaling pathway	0.235771
783	GO:0072202	cell differentiation involved in metanephros development	0.080218		783	GO:0050869	negative regulation of B cell activation	0.235771
784	GO:0090025	regulation of monocyte chemotaxis	0.080218		784	GO:0001889	liver development	0.2409
785	GO:1905809	negative regulation of synapse organization	0.080218		785	GO:0003299	muscle hypertrophy in response to stress	0.240909
786	GO:0043534	blood vessel endothelial cell migration	0.0820241		786	GO:0014887	cardiac muscle adaptation	0.240909
787	GO:0032635	interleukin-6 production	0.0833312		787	GO:0014898	cardiac muscle hypertrophy in response to stress	0.240909
788	GO:0002690	positive regulation of leukocyte chemotaxis	0.0833312		788	GO:0050685	positive regulation of mRNA processing	0.240909
789	GO:0051781	positive regulation of cell division	0.0833312		789	GO:0071539	protein localization to centrosome	0.240909
790	GO:0006584	catecholamine metabolic process	0.0833312		790	GO:2000781	positive regulation of double-strand break repair	0.240909
791	GO:0009712	catechol-containing compound metabolic process	0.0833312		791	GO:0045814	negative regulation of gene expression, epigenetic	0.241609
792	GO:0061005	cell differentiation involved in kidney development	0.0833312		792	GO:0007548	sex differentiation	0.244515
793	GO:0038179	neurotrophin signaling pathway	0.0833312		793	GO:0061008	hepaticobiliary system development	0.245613
794	GO:0060306	regulation of membrane repolarization	0.0833312		794	GO:0006335	DNA replication-dependent nucleosome assembly	0.245613
795	GO:0072593	reactive oxygen species metabolic process	0.0833312		795	GO:0034723	DNA replication-dependent nucleosome organization	0.245613
796	GO:0007009	plasma membrane organization	0.0833312		796	GO:0039694	viral RNA genome replication	0.245613
797	GO:0055017	cardiac muscle tissue growth	0.0833312		797	GO:0046039	GTP metabolic process	0.245613
798	GO:0001757	somite specification	0.0833312		798	GO:1905508	protein localization to microtubule organizing center	0.245613
799	GO:0001992	regulation of systemic arterial blood pressure by vasopressin	0.0833312		799	GO:0016571	histone methylation	0.247668
800	GO:0006114	glycerol biosynthetic process	0.0833312		800	GO:0001837	epithelial to mesenchymal transition	0.249883
801	GO:0021636	trigeminal nerve morphogenesis	0.0833312		801	GO:1903364	positive regulation of cellular protein catabolic process	0.249883
802	GO:0021637	trigeminal nerve structural organization	0.0833312		802	GO:0010039	response to iron ion	0.250502
803	GO:0021825	substrate-dependent cerebral cortex tangential migration	0.0833312		803	GO:0045736	negative regulation of cyclin-dependent protein serine/threonine kinase activity	0.250502
804	GO:0035385	Roundabout signaling pathway	0.0833312		804	GO:0051204	protein insertion into mitochondrial membrane	0.250502
805	GO:0035787	cell migration involved in kidney development	0.0833312		805	GO:1902692	regulation of neuroblast proliferation	0.250502
806	GO:0036301	macrophage colony-stimulating factor production	0.0833312		806	GO:1900542	regulation of purine nucleotide metabolic process	0.253984
807	GO:0046069	cGMP catabolic process	0.0833312		807	GO:0006606	protein import into nucleus	0.254959
808	GO:0048625	myoblast fate commitment	0.0833312		808	GO:0031056	regulation of histone modification	0.254959
809	GO:0061343	cell adhesion involved in heart morphogenesis	0.0833312		809	GO:0006409	tRNA export from nucleus	0.254959
810	GO:0071504	cellular response to heparin	0.0833312		810	GO:0043094	cellular metabolic compound salvage	0.254959
811	GO:0071611	granulocyte colony-stimulating factor production	0.0833312		811	GO:0043276	anoikis	0.254959
812	GO:0072103	glomerulus vasculature morphogenesis	0.0833312		812	GO:0071431	tRNA-containing ribonucleoprotein complex export from nucleus	0.254959
813	GO:0072104	glomerular capillary formation	0.0833312		813	GO:1904030	negative regulation of cyclin-dependent protein kinase activity	0.254959
814	GO:0072300	positive regulation of metanephric glomerulus development	0.0833312		814	GO:0001933	negative regulation of protein phosphorylation	0.256748
815	GO:0086046	membrane depolarization during SA node cell action potential	0.0833312		815	GO:0006119	oxidative phosphorylation	0.258981
816	GO:0090080	positive regulation of MAPKKK cascade by fibroblast growth factor receptor signaling pathway	0.0833312		816	GO:0009262	deoxyribonucleotide metabolic process	0.258981
817	GO:0090259	regulation of retinal ganglion cell axon guidance	0.0833312		817	GO:0010259	multicellular organism aging	0.258981
818	GO:0090271	positive regulation of fibroblast growth factor production	0.0833312		818	GO:0030262	apoptotic nuclear changes	0.258981
819	GO:1901256	regulation of macrophage colony-stimulating factor production	0.0833312		819	GO:0032435	negative regulation of proteasomal ubiquitin-dependent protein catabolic process	0.258981
820	GO:1901552	positive regulation of endothelial cell development	0.0833312		820	GO:0045070	positive regulation of viral genome replication	0.258981
821	GO:1901842	negative regulation of high voltage-gated calcium channel activity	0.0833312		821	GO:0060251	regulation of glial cell proliferation	0.258981
822	GO:1903142	positive regulation of establishment of endothelial barrier	0.0833312		822	GO:1901030	positive regulation of mitochondrial outer membrane permeabilization involved in apoptotic signaling pathway	0.258981
823	GO:1904207	regulation of chemokine (C-C motif) ligand 2 secretion	0.0833312		823	GO:0006140	regulation of nucleotide metabolic process	0.259568
824	GO:1905007	positive regulation of epithelial to mesenchymal transition involved in endocardial cushion formation	0.0833312		824	GO:0042542	response to hydrogen peroxide	0.259568
825	GO:2000118	regulation of sodium-dependent phosphate transport	0.0833312		825	GO:0031647	regulation of protein stability	0.261029
826	GO:2000467	positive regulation of glycogen (starch) synthase activity	0.0833312		826	GO:0010212	response to ionizing radiation	0.261099
827	GO:2000481	positive regulation of cAMP-dependent protein kinase activity	0.0833312		827	GO:0071236	cellular response to antibiotic	0.261099
828	GO:0009214	cyclic nucleotide catabolic process	0.083831		828	GO:1901657	glycosyl compound metabolic process	0.261099
829	GO:0010752	regulation of cGMP-mediated signaling	0.083831		829	GO:0003417	growth plate cartilage development	0.262884
830	GO:0035791	platelet-derived growth factor receptor-beta signaling pathway	0.083831		830	GO:0033762	response to glucagon	0.262884
831	GO:0036295	cellular response to increased oxygen levels	0.083831		831	GO:0051031	tRNA transport	0.262884
832	GO:0036376	sodium ion export across plasma membrane	0.083831		832	GO:0010256	endomembrane system organization	0.264648
833	GO:0060732	positive regulation of inositol phosphate biosynthetic process	0.083831		833	GO:0050773	regulation of dendrite development	0.264766
834	GO:0072216	positive regulation of metanephros development	0.083831		834	GO:1903900	regulation of viral life cycle	0.264766
835	GO:1900747	negative regulation of vascular endothelial growth factor signaling pathway	0.083831		835	GO:0006921	cellular component disassembly involved in execution phase of apoptosis	0.266354
836	GO:2000345	regulation of hepatocyte proliferation	0.083831		836	GO:0014037	Schwann cell differentiation	0.266354
837	GO:2001212	regulation of vasculogenesis	0.083831		837	GO:0030212	hyaluronan metabolic process	0.266354
838	GO:0044344	cellular response to fibroblast growth factor stimulus	0.0842218		838	GO:0031935	regulation of chromatin silencing	0.266354
839	GO:1904035	regulation of epithelial cell apoptotic process	0.0845608		839	GO:0042307	positive regulation of protein import into nucleus	0.266354
840	GO:0023061	signal release	0.0846645		840	GO:0043029	T cell homeostasis	0.266354
841	GO:1904427	positive regulation of calcium ion transmembrane transport	0.0848722		841	GO:0051567	histone H3-K9 methylation	0.266354
842	GO:0003300	cardiac muscle hypertrophy	0.0852334		842	GO:0042063	gliogenesis	0.267068
843	GO:0060828	regulation of canonical Wnt signaling pathway	0.0852334		843	GO:0016202	regulation of striated muscle tissue development	0.27021
844	GO:0003002	regionalization	0.0852882		844	GO:0006298	mismatch repair	0.271048
845	GO:0010996	response to auditory stimulus	0.0852882		845	GO:0046825	regulation of protein export from nucleus	0.271048
846	GO:0030194	positive regulation of blood coagulation	0.0852882		846	GO:0097064	ncRNA export from nucleus	0.271048
847	GO:0031645	negative regulation of neurological system process	0.0852882		847	GO:0051146	striated muscle cell differentiation	0.271048
848	GO:1900048	positive regulation of hemostasis	0.0852882		848	GO:0062013	positive regulation of small molecule metabolic process	0.271048
849	GO:1900120	regulation of receptor binding	0.0852882		849	GO:0090316	positive regulation of intracellular protein transport	0.271048
850	GO:0044273	sulfur compound catabolic process	0.0856197		850	GO:0090501	RNA phosphodiester bond hydrolysis	0.273478
851	GO:0051222	positive regulation of protein transport	0.0859064		851	GO:0048511	rhythmic process	0.27368
852	GO:0001709	cell fate determination	0.0867571		852	GO:1901861	regulation of muscle tissue development	0.274876
853	GO:0001941	postsynaptic membrane organization	0.0867571		853	GO:0019048	modulation by virus of host morphology or physiology	0.274876
854	GO:0045124	regulation of bone resorption	0.0867571		854	GO:1904591	positive regulation of protein import	0.274876
855	GO:0051281	positive regulation of release of sequestered calcium ion into cytosol	0.0867571		855	GO:2000648	positive regulation of stem cell proliferation	0.274876
856	GO:0007193	adenylate cyclase-inhibiting G protein-coupled receptor signaling pathway	0.0882737		856	GO:0006979	response to oxidative stress	0.276565
857	GO:0032602	chemokine production	0.0882737		857	GO:0048634	regulation of muscle organ development	0.276712
858	GO:0061035	regulation of cartilage development	0.0894641		858	GO:0008156	negative regulation of DNA replication	0.280288
859	GO:0006865	amino acid transport	0.090507		859	GO:0043467	regulation of generation of precursor metabolites and energy	0.281542
860	GO:0090183	regulation of kidney development	0.092066		860	GO:0098727	maintenance of cell number	0.283954
861	GO:0007162	negative regulation of cell adhesion	0.0920743		861	GO:0019985	translesion synthesis	0.28497
862	GO:0035264	multicellular organism growth	0.0944473		862	GO:0035136	forelimb morphogenesis	0.28497
863	GO:0006109	regulation of carbohydrate metabolic process	0.0944473		863	GO:0043403	skeletal muscle tissue regeneration	0.28497
864	GO:0035270	endocrine system development	0.0944473		864	GO:0010970	transport along microtubule	0.287774
865	GO:0035136	forelimb morphogenesis	0.0944473		865	GO:0099111	microtubule-based transport	0.287774
866	GO:0043267	negative regulation of potassium ion transport	0.0944473		866	GO:0017145	stem cell division	0.289902
867	GO:0098815	modulation of excitatory postsynaptic potential	0.0944473		867	GO:0051154	negative regulation of striated muscle cell differentiation	0.289902
868	GO:0003208	cardiac ventricle morphogenesis	0.0944473		868	GO:0051170	import into nucleus	0.292237
869	GO:0031100	animal organ regeneration	0.0944473		869	GO:0009895	negative regulation of catabolic process	0.292475
870	GO:1903524	positive regulation of blood circulation	0.0944473		870	GO:0008631	intrinsic apoptotic signaling pathway in response to oxidative stress	0.294084
871	GO:0010714	positive regulation of collagen metabolic process	0.0944473		871	GO:0009163	nucleoside biosynthetic process	0.294084
872	GO:0048799	animal organ maturation	0.0944473		872	GO:0010824	regulation of centrosome duplication	0.294084
873	GO:0050820	positive regulation of coagulation	0.0944473		873	GO:0072348	sulfur compound transport	0.294084
874	GO:0051953	negative regulation of amine transport	0.0944473		874	GO:0000209	protein polyubiquitination	0.294596
875	GO:0072207	metanephric epithelium development	0.0944473		875	GO:0042326	negative regulation of phosphorylation	0.296022
876	GO:0042326	negative regulation of phosphorylation	0.0944473		876	GO:0002244	hematopoietic progenitor cell differentiation	0.297709
877	GO:0046879	hormone secretion	0.0945425		877	GO:0003416	endochondral bone growth	0.297841
878	GO:0030308	negative regulation of cell growth	0.0946459		878	GO:0018023	peptidyl-lysine trimethylation	0.297841
879	GO:0071356	cellular response to tumor necrosis factor	0.0959256		879	GO:0046688	response to copper ion	0.297841
880	GO:0072009	nephron epithelium development	0.0959256		880	GO:1901028	regulation of mitochondrial outer membrane permeabilization involved in apoptotic signaling pathway	0.297841
881	GO:0070555	response to interleukin-1	0.0959256		881	GO:0035051	cardiocyte differentiation	0.298724
882	GO:0014874	response to stimulus involved in regulation of muscle adaptation	0.0959256		882	GO:0010569	regulation of double-strand break repair via homologous recombination	0.302191
883	GO:0030299	intestinal cholesterol absorption	0.0959256		883	GO:0016574	histone ubiquitination	0.302191
884	GO:0030730	sequestering of triglyceride	0.0959256		884	GO:0048255	mRNA stabilization	0.302191
885	GO:0060841	venous blood vessel development	0.0959256		885	GO:0048538	thymus development	0.302191
886	GO:0072075	metanephric mesenchyme development	0.0959256		886	GO:0016311	dephosphorylation	0.306463
887	GO:0072160	nephron tubule epithelial cell differentiation	0.0959256		887	GO:0007129	synapsis	0.306463
888	GO:0090192	regulation of glomerulus development	0.0959256		888	GO:0014075	response to amine	0.306463
889	GO:0090197	positive regulation of chemokine secretion	0.0959256		889	GO:0031648	protein destabilization	0.306463
890	GO:1900119	positive regulation of execution phase of apoptosis	0.0959256		890	GO:0044003	modification by symbiont of host morphology or physiology	0.306463
891	GO:1902548	negative regulation of cellular response to vascular endothelial growth factor stimulus	0.0959256		891	GO:0043087	regulation of GTPase activity	0.306887
892	GO:0030510	regulation of BMP signaling pathway	0.0959383		892	GO:0021543	pallium development	0.306887
893	GO:0060070	canonical Wnt signaling pathway	0.0959383		893	GO:0051262	protein tetramerization	0.306887
894	GO:0001755	neural crest cell migration	0.0959383		894	GO:0006470	protein dephosphorylation	0.306887
895	GO:0014888	striated muscle adaptation	0.0959383		895	GO:0055002	striated muscle cell development	0.306887
896	GO:0071398	cellular response to fatty acid	0.0959383		896	GO:0002204	somatic recombination of immunoglobulin genes involved in immune response	0.306887
897	GO:0009855	determination of bilateral symmetry	0.0962999		897	GO:0002208	somatic diversification of immunoglobulins involved in immune response	0.306887
898	GO:0035051	cardiocyte differentiation	0.0966199		898	GO:0010799	regulation of peptidyl-threonine phosphorylation	0.306887
899	GO:0099601	regulation of neurotransmitter receptor activity	0.0983219		899	GO:0021695	cerebellar cortex development	0.306887
900	GO:0061041	regulation of wound healing	0.0994625		900	GO:0045190	isotype switching	0.306887
901	GO:0051154	negative regulation of striated muscle cell differentiation	0.100572		901	GO:0047496	vesicle transport along microtubule	0.306887
902	GO:0009799	specification of symmetry	0.100691		902	GO:0060351	cartilage development involved in endochondral bone morphogenesis	0.306887
903	GO:0006006	glucose metabolic process	0.101933		903	GO:0098868	bone growth	0.306887
904	GO:0021537	telencephalon development	0.102377		904	GO:1901068	guanosine-containing compound metabolic process	0.306887
905	GO:0030837	negative regulation of actin filament polymerization	0.102728		905	GO:1901659	glycosyl compound biosynthetic process	0.306887
906	GO:0071385	cellular response to glucocorticoid stimulus	0.102728		906	GO:2000107	negative regulation of leukocyte apoptotic process	0.306887
907	GO:0001958	endochondral ossification	0.102728		907	GO:0002063	chondrocyte development	0.31098
908	GO:0007205	protein kinase C-activating G protein-coupled receptor signaling pathway	0.102728		908	GO:0008089	anterograde axonal transport	0.31098
909	GO:0008045	motor neuron axon guidance	0.102728		909	GO:0010862	positive regulation of pathway-restricted SMAD protein phosphorylation	0.31098
910	GO:0033137	negative regulation of peptidyl-serine phosphorylation	0.102728		910	GO:0061647	histone H3-K9 modification	0.31098
911	GO:0036075	replacement ossification	0.102728		911	GO:2000059	negative regulation of ubiquitin-dependent protein catabolic process	0.31098
912	GO:1902932	positive regulation of alcohol biosynthetic process	0.102728		912	GO:0030857	negative regulation of epithelial cell differentiation	0.315689
913	GO:1903792	negative regulation of anion transport	0.102728		913	GO:0051205	protein insertion into membrane	0.315689
914	GO:2000463	positive regulation of excitatory postsynaptic potential	0.102728		914	GO:1990090	cellular response to nerve growth factor stimulus	0.315689
915	GO:0051100	negative regulation of binding	0.103324		915	GO:0032984	protein-containing complex disassembly	0.316412
916	GO:0007422	peripheral nervous system development	0.103335		916	GO:0006479	protein methylation	0.317227
917	GO:1904019	epithelial cell apoptotic process	0.103537		917	GO:0006611	protein export from nucleus	0.317227
918	GO:0050707	regulation of cytokine secretion	0.104122		918	GO:0008213	protein alkylation	0.317227
919	GO:0071496	cellular response to external stimulus	0.105055		919	GO:0030177	positive regulation of Wnt signaling pathway	0.317227
920	GO:0033273	response to vitamin	0.105189		920	GO:0009948	anterior/posterior axis specification	0.317227
921	GO:0001933	negative regulation of protein phosphorylation	0.105206		921	GO:0010718	positive regulation of epithelial to mesenchymal transition	0.317227
922	GO:0060759	regulation of response to cytokine stimulus	0.105206		922	GO:0014009	glial cell proliferation	0.317227
923	GO:0071774	response to fibroblast growth factor	0.105206		923	GO:0032784	regulation of DNA-templated transcription, elongation	0.317227
924	GO:0000302	response to reactive oxygen species	0.105206		924	GO:0043489	RNA stabilization	0.317227
925	GO:1904646	cellular response to amyloid-beta	0.105206		925	GO:0045540	regulation of cholesterol biosynthetic process	0.317227
926	GO:0003279	cardiac septum development	0.105206		926	GO:0106118	regulation of sterol biosynthetic process	0.317227
927	GO:0014902	myotube differentiation	0.105206		927	GO:0030705	cytoskeleton-dependent intracellular transport	0.317237
928	GO:0046887	positive regulation of hormone secretion	0.105206		928	GO:0071466	cellular response to xenobiotic stimulus	0.317237
929	GO:0032890	regulation of organic acid transport	0.105206		929	GO:0000731	DNA synthesis involved in DNA repair	0.320408
930	GO:0001999	renal response to blood flow involved in circulatory renin-angiotensin regulation of systemic arterial blood pressure	0.105206		930	GO:0006213	pyrimidine nucleoside metabolic process	0.320408
931	GO:0002001	renin secretion into blood stream	0.105206		931	GO:0045599	negative regulation of fat cell differentiation	0.320408
932	GO:0003160	endocardium morphogenesis	0.105206		932	GO:0090102	cochlea development	0.320408
933	GO:0007182	common-partner SMAD protein phosphorylation	0.105206		933	GO:0097366	response to bronchodilator	0.320408
934	GO:0009744	response to sucrose	0.105206		934	GO:0009205	purine ribonucleoside triphosphate metabolic process	0.321003
935	GO:0010513	positive regulation of phosphatidylinositol biosynthetic process	0.105206		935	GO:0043409	negative regulation of MAPK cascade	0.322827
936	GO:0010871	negative regulation of receptor biosynthetic process	0.105206		936	GO:0048639	positive regulation of developmental growth	0.322827
937	GO:0015793	glycerol transport	0.105206		937	GO:0006301	postreplication repair	0.322827
938	GO:0019401	alditol biosynthetic process	0.105206		938	GO:0016447	somatic recombination of immunoglobulin gene segments	0.322827
939	GO:0019800	peptide cross-linking via chondroitin 4-sulfate glycosaminoglycan	0.105206		939	GO:0099518	vesicle cytoskeletal trafficking	0.322827
940	GO:0021785	branchiomotor neuron axon guidance	0.105206		940	GO:1902373	negative regulation of mRNA catabolic process	0.322827
941	GO:0021937	cerebellar Purkinje cell-granule cell precursor cell signaling involved in regulation of granule cell precursor cell proliferation	0.105206		941	GO:1990089	response to nerve growth factor	0.322827
942	GO:0032222	regulation of synaptic transmission, cholinergic	0.105206		942	GO:2000179	positive regulation of neural precursor cell proliferation	0.322827
943	GO:0033603	positive regulation of dopamine secretion	0.105206		943	GO:0051056	regulation of small GTPase mediated signal transduction	0.323431
944	GO:0034285	response to disaccharide	0.105206		944	GO:0022900	electron transport chain	0.326893
945	GO:0035634	response to stilbenoid	0.105206		945	GO:0055001	muscle cell development	0.326893
946	GO:0035790	platelet-derived growth factor receptor-alpha signaling pathway	0.105206		946	GO:0070228	regulation of lymphocyte apoptotic process	0.326893
947	GO:0051136	regulation of NK T cell differentiation	0.105206		947	GO:0009199	ribonucleoside triphosphate metabolic process	0.327553
948	GO:0060385	axonogenesis involved in innervation	0.105206		948	GO:0009144	purine nucleoside triphosphate metabolic process	0.329039
949	GO:0071321	cellular response to cGMP	0.105206		949	GO:0006913	nucleocytoplasmic transport	0.330204
950	GO:0072126	positive regulation of glomerular mesangial cell proliferation	0.105206		950	GO:0006367	transcription initiation from RNA polymerase II promoter	0.330204
951	GO:0072284	metanephric S-shaped body morphogenesis	0.105206		951	GO:0051290	protein heterotetramerization	0.330204
952	GO:0072298	regulation of metanephric glomerulus development	0.105206		952	GO:0097345	mitochondrial outer membrane permeabilization	0.330204
953	GO:0090027	negative regulation of monocyte chemotaxis	0.105206		953	GO:0051169	nuclear transport	0.334146
954	GO:0097283	keratinocyte apoptotic process	0.105206		954	GO:0042220	response to cocaine	0.334146
955	GO:0097475	motor neuron migration	0.105206		955	GO:0042306	regulation of protein import into nucleus	0.334146
956	GO:1901897	regulation of relaxation of cardiac muscle	0.105206		956	GO:0045620	negative regulation of lymphocyte differentiation	0.334146
957	GO:1902172	regulation of keratinocyte apoptotic process	0.105206		957	GO:0002381	immunoglobulin production involved in immunoglobulin mediated immune response	0.338382
958	GO:1905005	regulation of epithelial to mesenchymal transition involved in endocardial cushion formation	0.105206		958	GO:0072528	pyrimidine-containing compound biosynthetic process	0.338382
959	GO:1905274	regulation of modification of postsynaptic actin cytoskeleton	0.105206		959	GO:1905515	non-motile cilium assembly	0.338382
960	GO:2000739	regulation of mesenchymal stem cell differentiation	0.105206		960	GO:0045333	cellular respiration	0.339526
961	GO:0050808	synapse organization	0.105359		961	GO:0051168	nuclear export	0.341708
962	GO:0001946	lymphangiogenesis	0.105359		962	GO:0014888	striated muscle adaptation	0.342211
963	GO:0001977	renal system process involved in regulation of blood volume	0.105359		963	GO:1901799	negative regulation of proteasomal protein catabolic process	0.342211
964	GO:0003222	ventricular trabecula myocardium morphogenesis	0.105359		964	GO:0098930	axonal transport	0.346341
965	GO:0006957	complement activation, alternative pathway	0.105359		965	GO:1903749	positive regulation of establishment of protein localization to mitochondrion	0.346341
966	GO:0007158	neuron cell-cell adhesion	0.105359		966	GO:1904589	regulation of protein import	0.346341
967	GO:0010885	regulation of cholesterol storage	0.105359		967	GO:0043388	positive regulation of DNA binding	0.350783
968	GO:0010919	regulation of inositol phosphate biosynthetic process	0.105359		968	GO:1902369	negative regulation of RNA catabolic process	0.350783
969	GO:0014048	regulation of glutamate secretion	0.105359		969	GO:0017038	protein import	0.351469
970	GO:0030214	hyaluronan catabolic process	0.105359		970	GO:0001666	response to hypoxia	0.352287
971	GO:0046325	negative regulation of glucose import	0.105359		971	GO:0090342	regulation of cell aging	0.354451
972	GO:0055119	relaxation of cardiac muscle	0.105359		972	GO:1902110	positive regulation of mitochondrial membrane permeability involved in apoptotic process	0.354451
973	GO:0061684	chaperone-mediated autophagy	0.105359		973	GO:0009141	nucleoside triphosphate metabolic process	0.356652
974	GO:0042552	myelination	0.10787		974	GO:0045861	negative regulation of proteolysis	0.357698
975	GO:0043280	positive regulation of cysteine-type endopeptidase activity involved in apoptotic process	0.10787		975	GO:0006027	glycosaminoglycan catabolic process	0.357698
976	GO:0007565	female pregnancy	0.108149		976	GO:0030521	androgen receptor signaling pathway	0.357698
977	GO:0030511	positive regulation of transforming growth factor beta receptor signaling pathway	0.108149		977	GO:0045604	regulation of epidermal cell differentiation	0.357698
978	GO:0035025	positive regulation of Rho protein signal transduction	0.108149		978	GO:0002260	lymphocyte homeostasis	0.360888
979	GO:1901017	negative regulation of potassium ion transmembrane transporter activity	0.108149		979	GO:0002562	somatic diversification of immune receptors via germline recombination within a single locus	0.360888
980	GO:1903846	positive regulation of cellular response to transforming growth factor beta stimulus	0.108149		980	GO:0016444	somatic cell DNA recombination	0.360888
981	GO:0048588	developmental cell growth	0.108901		981	GO:0060393	regulation of pathway-restricted SMAD protein phosphorylation	0.360888
982	GO:0001890	placenta development	0.109093		982	GO:1902686	mitochondrial outer membrane permeabilization involved in programmed cell death	0.360888
983	GO:0032675	regulation of interleukin-6 production	0.109093		983	GO:0046686	response to cadmium ion	0.365132
984	GO:1904951	positive regulation of establishment of protein localization	0.109763		984	GO:0090181	regulation of cholesterol metabolic process	0.365132
985	GO:0035050	embryonic heart tube development	0.109763		985	GO:0036293	response to decreased oxygen levels	0.366727
986	GO:1903076	regulation of protein localization to plasma membrane	0.110209		986	GO:0050792	regulation of viral process	0.367703
987	GO:0003416	endochondral bone growth	0.110209		987	GO:0016445	somatic diversification of immunoglobulins	0.368587
988	GO:0010828	positive regulation of glucose transmembrane transport	0.110209		988	GO:0035794	positive regulation of mitochondrial membrane permeability	0.368587
989	GO:0014047	glutamate secretion	0.110209		989	GO:0051701	interaction with host	0.368686
990	GO:0044060	regulation of endocrine process	0.110209		990	GO:0071229	cellular response to acid chemical	0.368686
991	GO:0050654	chondroitin sulfate proteoglycan metabolic process	0.110209		991	GO:0006026	aminoglycan catabolic process	0.370497
992	GO:1902667	regulation of axon guidance	0.110209		992	GO:0014823	response to activity	0.370497
993	GO:0016051	carbohydrate biosynthetic process	0.11157		993	GO:0031060	regulation of histone methylation	0.370497
994	GO:0008543	fibroblast growth factor receptor signaling pathway	0.111903		994	GO:0045739	positive regulation of DNA repair	0.370497
995	GO:0030168	platelet activation	0.112614		995	GO:0051148	negative regulation of muscle cell differentiation	0.370497
996	GO:0032755	positive regulation of interleukin-6 production	0.115329		996	GO:0060389	pathway-restricted SMAD protein phosphorylation	0.370497
997	GO:0048010	vascular endothelial growth factor receptor signaling pathway	0.115329		997	GO:0009123	nucleoside monophosphate metabolic process	0.371256
998	GO:0008306	associative learning	0.115329		998	GO:0021872	forebrain generation of neurons	0.373469
999	GO:0021954	central nervous system neuron development	0.115329		999	GO:1902108	regulation of mitochondrial membrane permeability involved in apoptotic process	0.373469
1000	GO:0042246	tissue regeneration	0.115329		1000	GO:1904888	cranial skeletal system development	0.373469
1001	GO:0010770	positive regulation of cell morphogenesis involved in differentiation	0.11633		1001	GO:1905710	positive regulation of membrane permeability	0.373469
1002	GO:0046660	female sex differentiation	0.11633		1002	GO:0045732	positive regulation of protein catabolic process	0.376089
1003	GO:0003170	heart valve development	0.11633		1003	GO:2001020	regulation of response to DNA damage stimulus	0.376089
1004	GO:0045123	cellular extravasation	0.11633		1004	GO:0051298	centrosome duplication	0.377139
1005	GO:0048645	animal organ formation	0.11633		1005	GO:0032388	positive regulation of intracellular transport	0.377772
1006	GO:0071384	cellular response to corticosteroid stimulus	0.11633		1006	GO:0071242	cellular response to ammonium ion	0.381142
1007	GO:0090303	positive regulation of wound healing	0.11633		1007	GO:0042692	muscle cell differentiation	0.384725
1008	GO:2000377	regulation of reactive oxygen species metabolic process	0.117246		1008	GO:0008088	axo-dendritic transport	0.384725
1009	GO:0003209	cardiac atrium morphogenesis	0.117246		1009	GO:0070227	lymphocyte apoptotic process	0.384725
1010	GO:0003413	chondrocyte differentiation involved in endochondral bone morphogenesis	0.117246		1010	GO:0048762	mesenchymal cell differentiation	0.385574
1011	GO:0010743	regulation of macrophage derived foam cell differentiation	0.117246		1011	GO:0072091	regulation of stem cell proliferation	0.388648
1012	GO:0043171	peptide catabolic process	0.117246		1012	GO:0043903	regulation of symbiosis, encompassing mutualism through parasitism	0.392047
1013	GO:0061037	negative regulation of cartilage development	0.117246		1013	GO:0071479	cellular response to ionizing radiation	0.392534
1014	GO:0071549	cellular response to dexamethasone stimulus	0.117246		1014	GO:1903051	negative regulation of proteolysis involved in cellular protein catabolic process	0.396382
1015	GO:0099068	postsynapse assembly	0.117246		1015	GO:1903747	regulation of establishment of protein localization to mitochondrion	0.396382
1016	GO:0035690	cellular response to drug	0.117457		1016	GO:0033157	regulation of intracellular protein transport	0.397476
1017	GO:0048483	autonomic nervous system development	0.117457		1017	GO:0070482	response to oxygen levels	0.397476
1018	GO:1900271	regulation of long-term synaptic potentiation	0.117457		1018	GO:0002312	B cell activation involved in immune response	0.398624
1019	GO:0022604	regulation of cell morphogenesis	0.117783		1019	GO:0045685	regulation of glial cell differentiation	0.398624
1020	GO:0003198	epithelial to mesenchymal transition involved in endocardial cushion formation	0.117783		1020	GO:0046128	purine ribonucleoside metabolic process	0.398624
1021	GO:0006883	cellular sodium ion homeostasis	0.117783		1021	GO:0060350	endochondral bone morphogenesis	0.398624
1022	GO:0007379	segment specification	0.117783		1022	GO:0014015	positive regulation of gliogenesis	0.402387
1023	GO:0010715	regulation of extracellular matrix disassembly	0.117783		1023	GO:1900006	positive regulation of dendrite development	0.402387
1024	GO:0032966	negative regulation of collagen biosynthetic process	0.117783		1024	GO:0002200	somatic diversification of immune receptors	0.405717
1025	GO:0035855	megakaryocyte development	0.117783		1025	GO:0006695	cholesterol biosynthetic process	0.405717
1026	GO:0035988	chondrocyte proliferation	0.117783		1026	GO:0007422	peripheral nervous system development	0.405717
1027	GO:0045725	positive regulation of glycogen biosynthetic process	0.117783		1027	GO:0042278	purine nucleoside metabolic process	0.409006
1028	GO:0097107	postsynaptic density assembly	0.117783		1028	GO:0046902	regulation of mitochondrial membrane permeability	0.409006
1029	GO:0098856	intestinal lipid absorption	0.117783		1029	GO:1902653	secondary alcohol biosynthetic process	0.409006
1030	GO:0099010	modification of postsynaptic structure	0.117783		1030	GO:0016358	dendrite development	0.410405
1031	GO:0010596	negative regulation of endothelial cell migration	0.118198		1031	GO:0048738	cardiac muscle tissue development	0.410405
1032	GO:0051048	negative regulation of secretion	0.118682		1032	GO:0097305	response to alcohol	0.410405
1033	GO:0007585	respiratory gaseous exchange	0.121977		1033	GO:0043900	regulation of multi-organism process	0.410528
1034	GO:0010952	positive regulation of peptidase activity	0.123444		1034	GO:0031397	negative regulation of protein ubiquitination	0.411059
1035	GO:0010001	glial cell differentiation	0.123444		1035	GO:0048678	response to axon injury	0.411059
1036	GO:0007613	memory	0.124827		1036	GO:0072332	intrinsic apoptotic signaling pathway by p53 class mediator	0.414262
1037	GO:0010906	regulation of glucose metabolic process	0.124827		1037	GO:0072347	response to anesthetic	0.414262
1038	GO:0051258	protein polymerization	0.124827		1038	GO:1903313	positive regulation of mRNA metabolic process	0.414262
1039	GO:0071675	regulation of mononuclear cell migration	0.125529		1039	GO:0032872	regulation of stress-activated MAPK cascade	0.416984
1040	GO:0001959	regulation of cytokine-mediated signaling pathway	0.12585		1040	GO:1903312	negative regulation of mRNA metabolic process	0.417827
1041	GO:0007416	synapse assembly	0.12585		1041	GO:0033002	muscle cell proliferation	0.420435
1042	GO:0072376	protein activation cascade	0.127		1042	GO:0070302	regulation of stress-activated protein kinase signaling cascade	0.420435
1043	GO:1905952	regulation of lipid localization	0.127		1043	GO:0016126	sterol biosynthetic process	0.424446
1044	GO:0050849	negative regulation of calcium-mediated signaling	0.127		1044	GO:0021766	hippocampus development	0.424446
[truncated: 5,045 more rows]

## Sheet: ANGPTL1
Table S3 (Continue)
[truncated: 7,515 more rows]

[truncated: 7 more sheets: ANGPTL2, ANGPTL3, ANGPTL4, ANGPTL5, ANGPTL6, ANGPTL7, ANGPTL8]
