# Supplementary material for: Distinct Clinical Impact and Biological Function of Angiopoietin and Angiopoietin-like Proteins in Human Breast Cancer
Source: Cells. 2021 Sep 29;10(10):2590. doi: 10.3390/cells10102590 (PMC8534176; doi:10.3390/cells10102590)
Supplement: Supplementary file 1 [file cells-10-02590-s001.zip › Table S4.xlsx]

## Sheet: ANGPT1
Table S4 Encyclopedia of Genes and Genomes (KEGG) pathway enrichment analysis of the genes significantly co-expressed with angiopoietin/angiopoietin-like genes in RNA-seq data. *adj.P.Val = adjusted P-Value
ANGPT1
Enriched pathway with genes positively correlated with ANGPT1					Enriched pathway with genes negatively correlated with ANGPT1
#	ID	Description	adj.P.Val*		#	ID	Description	adj.P.Val
1	hsa04360	Axon guidance	0.000288389		1	hsa00565	Ether lipid metabolism	0.247836
2	hsa04924	Renin secretion	0.000288389		2	hsa05150	Staphylococcus aureus infection	0.247836
3	hsa04510	Focal adhesion	0.0101858		3	hsa04142	Lysosome	0.247836
4	hsa04072	Phospholipase D signaling pathway	0.0103129		4	hsa00190	Oxidative phosphorylation	0.247836
5	hsa04014	Ras signaling pathway	0.0103129		5	hsa04915	Estrogen signaling pathway	0.247836
6	hsa04015	Rap1 signaling pathway	0.0264478		6	hsa04530	Tight junction	0.247836
7	hsa00565	Ether lipid metabolism	0.0574617		7	hsa05415	Diabetic cardiomyopathy	0.247836
8	hsa04610	Complement and coagulation cascades	0.0574617		8	hsa05205	Proteoglycans in cancer	0.247836
9	hsa05144	Malaria	0.0574617		9	hsa05170	Human immunodeficiency virus 1 infection	0.247836
10	hsa04020	Calcium signaling pathway	0.0574617		10	hsa04714	Thermogenesis	0.247836
11	hsa04810	Regulation of actin cytoskeleton	0.0574617		11	hsa05012	Parkinson disease	0.247836
12	hsa04520	Adherens junction	0.0574617		12	hsa05020	Prion disease	0.247836
13	hsa04921	Oxytocin signaling pathway	0.0574617		13	hsa05016	Huntington disease	0.253846
14	hsa05032	Morphine addiction	0.0574617		14	hsa05014	Amyotrophic lateral sclerosis	0.260229
15	hsa04270	Vascular smooth muscle contraction	0.0574617		15	hsa05010	Alzheimer disease	0.260229
16	hsa04350	TGF-beta signaling pathway	0.0626526		16	hsa05022	Pathways of neurodegeneration - multiple diseases	0.304048
17	hsa04371	Apelin signaling pathway	0.0626526
18	hsa04666	Fc gamma R-mediated phagocytosis	0.068384
19	hsa05231	Choline metabolism in cancer	0.0689161
20	hsa04151	PI3K-Akt signaling pathway	0.10382
21	hsa04926	Relaxin signaling pathway	0.10382
22	hsa04512	ECM-receptor interaction	0.109315
23	hsa04540	Gap junction	0.109315
24	hsa05205	Proteoglycans in cancer	0.109474
25	hsa04670	Leukocyte transendothelial migration	0.121377
26	hsa04724	Glutamatergic synapse	0.121377
27	hsa04010	MAPK signaling pathway	0.138527
28	hsa03320	PPAR signaling pathway	0.148391
29	hsa05133	Pertussis	0.148391
30	hsa04933	AGE-RAGE signaling pathway in diabetic complications	0.16057
31	hsa04611	Platelet activation	0.161553
32	hsa04514	Cell adhesion molecules	0.162315
33	hsa00230	Purine metabolism	0.194945
34	hsa04931	Insulin resistance	0.205677
35	hsa04725	Cholinergic synapse	0.247044
36	hsa04726	Serotonergic synapse	0.260407
37	hsa04022	cGMP-PKG signaling pathway	0.264858
38	hsa04392	Hippo signaling pathway - multiple species	0.279077
39	hsa04144	Endocytosis	0.279077
40	hsa05218	Melanoma	0.279467
41	hsa05223	Non-small cell lung cancer	0.279467
42	hsa04713	Circadian entrainment	0.289809
43	hsa04750	Inflammatory mediator regulation of TRP channels	0.294922
44	hsa05214	Glioma	0.301039
45	hsa05146	Amoebiasis	0.329974
46	hsa01521	EGFR tyrosine kinase inhibitor resistance	0.344917
47	hsa04928	Parathyroid hormone synthesis, secretion and action	0.358126
48	hsa05165	Human papillomavirus infection	0.358126
49	hsa04922	Glucagon signaling pathway	0.358126
50	hsa04024	cAMP signaling pathway	0.358126
51	hsa00360	Phenylalanine metabolism	0.368159
52	hsa05143	African trypanosomiasis	0.372422
53	hsa04730	Long-term depression	0.374063
54	hsa00561	Glycerolipid metabolism	0.384855
55	hsa05418	Fluid shear stress and atherosclerosis	0.386832
56	hsa05410	Hypertrophic cardiomyopathy	0.436429
57	hsa00532	Glycosaminoglycan biosynthesis - chondroitin sulfate / dermatan sulfate	0.436429
58	hsa04975	Fat digestion and absorption	0.471736
59	hsa04664	Fc epsilon RI signaling pathway	0.475588
60	hsa04920	Adipocytokine signaling pathway	0.475588
61	hsa05211	Renal cell carcinoma	0.475588
62	hsa04145	Phagosome	0.475588
63	hsa05120	Epithelial cell signaling in Helicobacter pylori infection	0.475588
64	hsa05215	Prostate cancer	0.475588
65	hsa04614	Renin-angiotensin system	0.475588
66	hsa00564	Glycerophospholipid metabolism	0.475588
67	hsa04925	Aldosterone synthesis and secretion	0.475588
68	hsa04977	Vitamin digestion and absorption	0.493595
69	hsa04390	Hippo signaling pathway	0.493595
70	hsa04080	Neuroactive ligand-receptor interaction	0.501895
71	hsa04971	Gastric acid secretion	0.52004
72	hsa05212	Pancreatic cancer	0.52004
73	hsa04979	Cholesterol metabolism	0.52004
74	hsa05412	Arrhythmogenic right ventricular cardiomyopathy	0.524842
75	hsa05163	Human cytomegalovirus infection	0.536523
76	hsa04310	Wnt signaling pathway	0.547118
77	hsa04910	Insulin signaling pathway	0.548672
78	hsa04066	HIF-1 signaling pathway	0.557554
79	hsa04340	Hedgehog signaling pathway	0.603356
80	hsa04550	Signaling pathways regulating pluripotency of stem cells	0.603356
81	hsa04012	ErbB signaling pathway	0.604785
82	hsa04923	Regulation of lipolysis in adipocytes	0.604785
83	hsa04330	Notch signaling pathway	0.627403
84	hsa04370	VEGF signaling pathway	0.627403
85	hsa05416	Viral myocarditis	0.627403
86	hsa05170	Human immunodeficiency virus 1 infection	0.627403
87	hsa04727	GABAergic synapse	0.627403
88	hsa04071	Sphingolipid signaling pathway	0.627403
89	hsa05206	MicroRNAs in cancer	0.632718
90	hsa04919	Thyroid hormone signaling pathway	0.640674
91	hsa05222	Small cell lung cancer	0.652174
92	hsa04912	GnRH signaling pathway	0.660832
93	hsa05321	Inflammatory bowel disease	0.684847
94	hsa05150	Staphylococcus aureus infection	0.686157
95	hsa05414	Dilated cardiomyopathy	0.686157
96	hsa04380	Osteoclast differentiation	0.686738
97	hsa05202	Transcriptional misregulation in cancer	0.686738
98	hsa04650	Natural killer cell mediated cytotoxicity	0.716499
99	hsa04728	Dopaminergic synapse	0.716499
100	hsa05130	Pathogenic Escherichia coli infection	0.716499
101	hsa05230	Central carbon metabolism in cancer	0.716499
102	hsa05171	Coronavirus disease - COVID-19	0.716499
103	hsa04216	Ferroptosis	0.716499
104	hsa04974	Protein digestion and absorption	0.716499
105	hsa05225	Hepatocellular carcinoma	0.716499
106	hsa04625	C-type lectin receptor signaling pathway	0.716499
107	hsa04530	Tight junction	0.716499
108	hsa00533	Glycosaminoglycan biosynthesis - keratan sulfate	0.716499
109	hsa05135	Yersinia infection	0.716499
110	hsa05162	Measles	0.733839
111	hsa04918	Thyroid hormone synthesis	0.73414
112	hsa04962	Vasopressin-regulated water reabsorption	0.73414
113	hsa02010	ABC transporters	0.74903
114	hsa05100	Bacterial invasion of epithelial cells	0.749781
115	hsa05145	Toxoplasmosis	0.775552
116	hsa00120	Primary bile acid biosynthesis	0.782236
117	hsa00600	Sphingolipid metabolism	0.796402
118	hsa05030	Cocaine addiction	0.796402
119	hsa00061	Fatty acid biosynthesis	0.796402
120	hsa05166	Human T-cell leukemia virus 1 infection	0.796402
121	hsa05110	Vibrio cholerae infection	0.797601
122	hsa04913	Ovarian steroidogenesis	0.810113
123	hsa04935	Growth hormone synthesis, secretion and action	0.810667
124	hsa04152	AMPK signaling pathway	0.811929
125	hsa04742	Taste transduction	0.811929
126	hsa00670	One carbon pool by folate	0.811929
127	hsa04218	Cellular senescence	0.811929
128	hsa05167	Kaposi sarcoma-associated herpesvirus infection	0.824984
129	hsa04211	Longevity regulating pathway	0.828725
130	hsa04630	JAK-STAT signaling pathway	0.853175
131	hsa04658	Th1 and Th2 cell differentiation	0.85568
132	hsa04970	Salivary secretion	0.85568
133	hsa04964	Proximal tubule bicarbonate reclamation	0.85568
134	hsa05020	Prion disease	0.859173
135	hsa04068	FoxO signaling pathway	0.868965
136	hsa00592	alpha-Linolenic acid metabolism	0.876428
137	hsa00140	Steroid hormone biosynthesis	0.876428
138	hsa00590	Arachidonic acid metabolism	0.876428
139	hsa04213	Longevity regulating pathway - multiple species	0.881197
140	hsa05217	Basal cell carcinoma	0.881197
141	hsa04914	Progesterone-mediated oocyte maturation	0.881197
142	hsa04916	Melanogenesis	0.881197
143	hsa04929	GnRH secretion	0.881197
144	hsa00601	Glycosphingolipid biosynthesis - lacto and neolacto series	0.881197
145	hsa05142	Chagas disease	0.881197
146	hsa04064	NF-kappa B signaling pathway	0.881197
147	hsa04720	Long-term potentiation	0.881197
148	hsa00591	Linoleic acid metabolism	0.881197
149	hsa04621	NOD-like receptor signaling pathway	0.881197
150	hsa00830	Retinol metabolism	0.881197
151	hsa04137	Mitophagy - animal	0.881197
152	hsa00410	beta-Alanine metabolism	0.881197
153	hsa04060	Cytokine-cytokine receptor interaction	0.881197
154	hsa05031	Amphetamine addiction	0.881197
155	hsa01523	Antifolate resistance	0.881197
156	hsa03020	RNA polymerase	0.881197
157	hsa04710	Circadian rhythm	0.881197
158	hsa05224	Breast cancer	0.881197
159	hsa04723	Retrograde endocannabinoid signaling	0.883802
160	hsa05226	Gastric cancer	0.88539
161	hsa00982	Drug metabolism - cytochrome P450	0.88539
162	hsa04668	TNF signaling pathway	0.888881
163	hsa04150	mTOR signaling pathway	0.899685
164	hsa04934	Cushing syndrome	0.899685
165	hsa05220	Chronic myeloid leukemia	0.899685
166	hsa00760	Nicotinate and nicotinamide metabolism	0.899685
167	hsa05160	Hepatitis C	0.899685
168	hsa00350	Tyrosine metabolism	0.899685
169	hsa00500	Starch and sucrose metabolism	0.899685
170	hsa04217	Necroptosis	0.899685
171	hsa03018	RNA degradation	0.899685
172	hsa04960	Aldosterone-regulated sodium reabsorption	0.899685
173	hsa05161	Hepatitis B	0.911042
174	hsa04146	Peroxisome	0.91164
175	hsa04662	B cell receptor signaling pathway	0.91164
176	hsa00260	Glycine, serine and threonine metabolism	0.915118
177	hsa05131	Shigellosis	0.915118
178	hsa05219	Bladder cancer	0.915118
179	hsa05132	Salmonella infection	0.915118
180	hsa04911	Insulin secretion	0.915118
181	hsa05210	Colorectal cancer	0.915118
182	hsa04260	Cardiac muscle contraction	0.916034
183	hsa00071	Fatty acid degradation	0.916034
184	hsa05164	Influenza A	0.916034
185	hsa05235	PD-L1 expression and PD-1 checkpoint pathway in cancer	0.918692
186	hsa00514	Other types of O-glycan biosynthesis	0.921535
187	hsa04915	Estrogen signaling pathway	0.921535
188	hsa04070	Phosphatidylinositol signaling system	0.921535
189	hsa00270	Cysteine and methionine metabolism	0.921535
190	hsa00510	N-Glycan biosynthesis	0.921535
191	hsa01522	Endocrine resistance	0.921535
192	hsa03015	mRNA surveillance pathway	0.921535
193	hsa00330	Arginine and proline metabolism	0.921535
194	hsa04640	Hematopoietic cell lineage	0.921535
195	hsa05034	Alcoholism	0.921535
196	hsa04714	Thermogenesis	0.921535
197	hsa04613	Neutrophil extracellular trap formation	0.921535
198	hsa04961	Endocrine and other factor-regulated calcium reabsorption	0.921535
199	hsa04972	Pancreatic secretion	0.921535
200	hsa04062	Chemokine signaling pathway	0.921535
201	hsa04620	Toll-like receptor signaling pathway	0.921535
202	hsa04660	T cell receptor signaling pathway	0.921535
203	hsa04261	Adrenergic signaling in cardiomyocytes	0.921535
204	hsa00240	Pyrimidine metabolism	0.921535
205	hsa00480	Glutathione metabolism	0.921535
206	hsa01212	Fatty acid metabolism	0.921535
207	hsa05134	Legionellosis	0.921535
208	hsa04659	Th17 cell differentiation	0.921535
209	hsa05213	Endometrial cancer	0.922112
210	hsa04978	Mineral absorption	0.923962
211	hsa05169	Epstein-Barr virus infection	0.924109
212	hsa04927	Cortisol synthesis and secretion	0.948916
213	hsa04722	Neurotrophin signaling pathway	0.951369
214	hsa04110	Cell cycle	0.964983
215	hsa00562	Inositol phosphate metabolism	0.967594
216	hsa04115	p53 signaling pathway	0.967594
217	hsa05152	Tuberculosis	0.970853
218	hsa05140	Leishmaniasis	0.972433
219	hsa00980	Metabolism of xenobiotics by cytochrome P450	0.972433
220	hsa05322	Systemic lupus erythematosus	0.972433
221	hsa04140	Autophagy - animal	0.972433
222	hsa05017	Spinocerebellar ataxia	0.977621
223	hsa04976	Bile secretion	0.977621
224	hsa04932	Non-alcoholic fatty liver disease	0.977621
225	hsa05415	Diabetic cardiomyopathy	0.977621
226	hsa05203	Viral carcinogenesis	0.977621
227	hsa05323	Rheumatoid arthritis	0.977621
228	hsa05016	Huntington disease	0.977621
229	hsa04061	Viral protein interaction with cytokine and cytokine receptor	0.984839
230	hsa04141	Protein processing in endoplasmic reticulum	0.993628
231	hsa05012	Parkinson disease	0.999991
232	hsa04114	Oocyte meiosis	0.999991
233	hsa05010	Alzheimer disease	0.999991
234	hsa04120	Ubiquitin mediated proteolysis	0.999991
235	hsa03040	Spliceosome	0.999991
236	hsa03013	RNA transport	0.999991
237	hsa05022	Pathways of neurodegeneration - multiple diseases	0.999991
238	hsa05014	Amyotrophic lateral sclerosis	0.999991
239	hsa04740	Olfactory transduction	0.999991
240	hsa05168	Herpes simplex virus 1 infection	0.999991

## Sheet: ANGPT2
Table S4 (Continue)
ANGPT2
Enriched pathway with genes positively correlated with ANGPT2					Enriched pathway with genes negatively correlated with ANGPT2
#	ID	Description	adj.P.Val		#	ID	Description	adj.P.Val
1	hsa04510	Focal adhesion	2.85765e-15
2	hsa04512	ECM-receptor interaction	2.24939e-12
3	hsa04151	PI3K-Akt signaling pathway	1.61172e-09
4	hsa04974	Protein digestion and absorption	4.85974e-08
5	hsa05165	Human papillomavirus infection	9.91977e-08
6	hsa04015	Rap1 signaling pathway	0.000520458
7	hsa05146	Amoebiasis	0.0028469
8	hsa05222	Small cell lung cancer	0.00935458
9	hsa04926	Relaxin signaling pathway	0.00935458
10	hsa04270	Vascular smooth muscle contraction	0.0101014
11	hsa04514	Cell adhesion molecules	0.017246
12	hsa04020	Calcium signaling pathway	0.017246
13	hsa04611	Platelet activation	0.0286268
14	hsa04330	Notch signaling pathway	0.0401921
15	hsa04014	Ras signaling pathway	0.0401921
16	hsa05215	Prostate cancer	0.0401921
17	hsa04933	AGE-RAGE signaling pathway in diabetic complications	0.0430346
18	hsa05224	Breast cancer	0.0475594
19	hsa04924	Renin secretion	0.0541097
20	hsa05205	Proteoglycans in cancer	0.0572586
21	hsa04670	Leukocyte transendothelial migration	0.0600344
22	hsa05100	Bacterial invasion of epithelial cells	0.064878
23	hsa05412	Arrhythmogenic right ventricular cardiomyopathy	0.064878
24	hsa04022	cGMP-PKG signaling pathway	0.064878
25	hsa04540	Gap junction	0.0938846
26	hsa04010	MAPK signaling pathway	0.0938846
27	hsa05418	Fluid shear stress and atherosclerosis	0.102668
28	hsa05206	MicroRNAs in cancer	0.115654
29	hsa05145	Toxoplasmosis	0.176687
30	hsa04392	Hippo signaling pathway - multiple species	0.18967
31	hsa04520	Adherens junction	0.201292
32	hsa01521	EGFR tyrosine kinase inhibitor resistance	0.25312
33	hsa05202	Transcriptional misregulation in cancer	0.271828
34	hsa05410	Hypertrophic cardiomyopathy	0.324336
35	hsa04350	TGF-beta signaling pathway	0.334486
36	hsa04145	Phagosome	0.334486
37	hsa05414	Dilated cardiomyopathy	0.334486
38	hsa04713	Circadian entrainment	0.334486
39	hsa01522	Endocrine resistance	0.334486
40	hsa04810	Regulation of actin cytoskeleton	0.334486
41	hsa04640	Hematopoietic cell lineage	0.334486
42	hsa04668	TNF signaling pathway	0.428531
43	hsa04730	Long-term depression	0.462065
44	hsa04144	Endocytosis	0.481328
45	hsa00230	Purine metabolism	0.545993
46	hsa05218	Melanoma	0.570649
47	hsa04371	Apelin signaling pathway	0.570649
48	hsa00532	Glycosaminoglycan biosynthesis - chondroitin sulfate / dermatan sulfate	0.570649
49	hsa05214	Glioma	0.572072
50	hsa05133	Pertussis	0.572072
51	hsa04614	Renin-angiotensin system	0.607667
52	hsa04072	Phospholipase D signaling pathway	0.609069
53	hsa04390	Hippo signaling pathway	0.665432
54	hsa04727	GABAergic synapse	0.665432
55	hsa05032	Morphine addiction	0.670119
56	hsa04658	Th1 and Th2 cell differentiation	0.670119
57	hsa04970	Salivary secretion	0.670119
58	hsa04530	Tight junction	0.683658
59	hsa04925	Aldosterone synthesis and secretion	0.683658
60	hsa05231	Choline metabolism in cancer	0.683658
61	hsa00760	Nicotinate and nicotinamide metabolism	0.722856
62	hsa04360	Axon guidance	0.722856
63	hsa05143	African trypanosomiasis	0.722856
64	hsa05216	Thyroid cancer	0.722856
65	hsa04725	Cholinergic synapse	0.759566
66	hsa00860	Porphyrin and chlorophyll metabolism	0.775081
67	hsa04962	Vasopressin-regulated water reabsorption	0.782033
68	hsa04919	Thyroid hormone signaling pathway	0.782033
69	hsa02010	ABC transporters	0.782033
70	hsa05144	Malaria	0.834685
71	hsa04024	cAMP signaling pathway	0.842167
72	hsa05135	Yersinia infection	0.851265
73	hsa00240	Pyrimidine metabolism	0.851265
74	hsa04923	Regulation of lipolysis in adipocytes	0.851265
75	hsa05213	Endometrial cancer	0.851265
76	hsa04370	VEGF signaling pathway	0.851265
77	hsa04978	Mineral absorption	0.851265
78	hsa05416	Viral myocarditis	0.851265
79	hsa05217	Basal cell carcinoma	0.851265
80	hsa04921	Oxytocin signaling pathway	0.851265
81	hsa05221	Acute myeloid leukemia	0.851265
82	hsa05132	Salmonella infection	0.851265
83	hsa04080	Neuroactive ligand-receptor interaction	0.851265
84	hsa05120	Epithelial cell signaling in Helicobacter pylori infection	0.851265
85	hsa05230	Central carbon metabolism in cancer	0.851265
86	hsa04630	JAK-STAT signaling pathway	0.851265
87	hsa05161	Hepatitis B	0.851265
88	hsa04115	p53 signaling pathway	0.863653
89	hsa04971	Gastric acid secretion	0.870877
90	hsa05140	Leishmaniasis	0.870877
91	hsa04721	Synaptic vesicle cycle	0.870877
92	hsa05020	Prion disease	0.880112
93	hsa04610	Complement and coagulation cascades	0.894434
94	hsa05210	Colorectal cancer	0.894434
95	hsa05167	Kaposi sarcoma-associated herpesvirus infection	0.906737
96	hsa04912	GnRH signaling pathway	0.906737
97	hsa05323	Rheumatoid arthritis	0.906737
98	hsa04750	Inflammatory mediator regulation of TRP channels	0.911094
99	hsa05415	Diabetic cardiomyopathy	0.911094
100	hsa04061	Viral protein interaction with cytokine and cytokine receptor	0.911094
101	hsa04916	Melanogenesis	0.911094
102	hsa04625	C-type lectin receptor signaling pathway	0.913659
103	hsa04928	Parathyroid hormone synthesis, secretion and action	0.913659
104	hsa04066	HIF-1 signaling pathway	0.913659
105	hsa05166	Human T-cell leukemia virus 1 infection	0.913659
106	hsa04724	Glutamatergic synapse	0.916674
107	hsa04726	Serotonergic synapse	0.916674
108	hsa05171	Coronavirus disease - COVID-19	0.916674
109	hsa04935	Growth hormone synthesis, secretion and action	0.916674
110	hsa05131	Shigellosis	0.940638
111	hsa04728	Dopaminergic synapse	0.940638
112	hsa04550	Signaling pathways regulating pluripotency of stem cells	0.940638
113	hsa04723	Retrograde endocannabinoid signaling	0.940638
114	hsa05226	Gastric cancer	0.940638
115	hsa03040	Spliceosome	0.940638
116	hsa04934	Cushing syndrome	0.940638
117	hsa04218	Cellular senescence	0.940638
118	hsa04310	Wnt signaling pathway	0.940638
119	hsa04060	Cytokine-cytokine receptor interaction	0.940638
120	hsa05225	Hepatocellular carcinoma	0.940638
121	hsa04141	Protein processing in endoplasmic reticulum	0.940638
122	hsa05152	Tuberculosis	0.940638
123	hsa04621	NOD-like receptor signaling pathway	0.940638
124	hsa05034	Alcoholism	0.940638
125	hsa04613	Neutrophil extracellular trap formation	0.940638
126	hsa04062	Chemokine signaling pathway	0.940638
127	hsa05130	Pathogenic Escherichia coli infection	0.940638
128	hsa05169	Epstein-Barr virus infection	0.940638
129	hsa05203	Viral carcinogenesis	0.940638
130	hsa05170	Human immunodeficiency virus 1 infection	0.942118
131	hsa05163	Human cytomegalovirus infection	0.946119
132	hsa04714	Thermogenesis	0.946119
133	hsa04740	Olfactory transduction	0.997178
134	hsa05168	Herpes simplex virus 1 infection	0.997178

## Sheet: ANGPT4
Table S4 (Continue)
ANGPT4
Enriched pathway with genes positively correlated with ANGPT4					Enriched pathway with genes negatively correlated with ANGPT4
#	ID	Description	adj.P.Val		#	ID	Description	adj.P.Val
1	hsa04514	Cell adhesion molecules	5.55855e-05		1	hsa04110	Cell cycle	5.25707e-21
2	hsa04510	Focal adhesion	0.00031826		2	hsa04914	Progesterone-mediated oocyte maturation	3.94766e-11
3	hsa04610	Complement and coagulation cascades	0.000320232		3	hsa04114	Oocyte meiosis	4.47466e-10
4	hsa04020	Calcium signaling pathway	0.001005		4	hsa05166	Human T-cell leukemia virus 1 infection	0.000130956
5	hsa00350	Tyrosine metabolism	0.00268749		5	hsa04218	Cellular senescence	0.000130956
6	hsa05144	Malaria	0.00442651		6	hsa04115	p53 signaling pathway	0.000295444
7	hsa04512	ECM-receptor interaction	0.00466645		7	hsa05206	MicroRNAs in cancer	0.0365034
8	hsa02010	ABC transporters	0.00885508		8	hsa03410	Base excision repair	0.0880487
9	hsa04630	JAK-STAT signaling pathway	0.0137905		9	hsa03440	Homologous recombination	0.118497
10	hsa03320	PPAR signaling pathway	0.0159585		10	hsa05170	Human immunodeficiency virus 1 infection	0.127678
11	hsa04151	PI3K-Akt signaling pathway	0.0237528		11	hsa04068	FoxO signaling pathway	0.140942
12	hsa00830	Retinol metabolism	0.0237528		12	hsa03460	Fanconi anemia pathway	0.140942
13	hsa04080	Neuroactive ligand-receptor interaction	0.0253249		13	hsa04120	Ubiquitin mediated proteolysis	0.140942
14	hsa04014	Ras signaling pathway	0.0253249		14	hsa00240	Pyrimidine metabolism	0.140942
15	hsa04964	Proximal tubule bicarbonate reclamation	0.0253249		15	hsa05161	Hepatitis B	0.189004
16	hsa04072	Phospholipase D signaling pathway	0.0253249		16	hsa01524	Platinum drug resistance	0.19309
17	hsa00982	Drug metabolism - cytochrome P450	0.0253249		17	hsa05212	Pancreatic cancer	0.195237
18	hsa00620	Pyruvate metabolism	0.0282326		18	hsa00983	Drug metabolism - other enzymes	0.198266
19	hsa04670	Leukocyte transendothelial migration	0.0560512		19	hsa03450	Non-homologous end-joining	0.198266
20	hsa04810	Regulation of actin cytoskeleton	0.0560512		20	hsa05222	Small cell lung cancer	0.231845
21	hsa04060	Cytokine-cytokine receptor interaction	0.0579864		21	hsa05203	Viral carcinogenesis	0.234404
22	hsa00071	Fatty acid degradation	0.0670189		22	hsa03430	Mismatch repair	0.295641
23	hsa04923	Regulation of lipolysis in adipocytes	0.0670189		23	hsa04215	Apoptosis - multiple species	0.384955
24	hsa04152	AMPK signaling pathway	0.0687004		24	hsa03030	DNA replication	0.411047
25	hsa04015	Rap1 signaling pathway	0.0719216		25	hsa05219	Bladder cancer	0.444045
26	hsa04024	cAMP signaling pathway	0.0897796		26	hsa00480	Glutathione metabolism	0.557141
27	hsa01521	EGFR tyrosine kinase inhibitor resistance	0.103026		27	hsa05169	Epstein-Barr virus infection	0.557141
28	hsa05414	Dilated cardiomyopathy	0.105283		28	hsa00310	Lysine degradation	0.557141
29	hsa05215	Prostate cancer	0.108173		29	hsa05221	Acute myeloid leukemia	0.557141
30	hsa05205	Proteoglycans in cancer	0.108173		30	hsa04137	Mitophagy - animal	0.557141
31	hsa05202	Transcriptional misregulation in cancer	0.129207		31	hsa05218	Melanoma	0.557141
32	hsa04920	Adipocytokine signaling pathway	0.129207		32	hsa05223	Non-small cell lung cancer	0.557141
33	hsa04924	Renin secretion	0.129207		33	hsa05214	Glioma	0.557141
34	hsa05410	Hypertrophic cardiomyopathy	0.169635		34	hsa05220	Chronic myeloid leukemia	0.557141
35	hsa05032	Morphine addiction	0.174879		35	hsa05210	Colorectal cancer	0.57652
36	hsa04022	cGMP-PKG signaling pathway	0.193345		36	hsa04512	ECM-receptor interaction	0.57652
37	hsa04350	TGF-beta signaling pathway	0.193345		37	hsa04540	Gap junction	0.57652
38	hsa05412	Arrhythmogenic right ventricular cardiomyopathy	0.193345		38	hsa05215	Prostate cancer	0.595255
39	hsa00980	Metabolism of xenobiotics by cytochrome P450	0.20043		39	hsa01522	Endocrine resistance	0.595255
40	hsa04270	Vascular smooth muscle contraction	0.201859		40	hsa03008	Ribosome biogenesis in eukaryotes	0.633859
41	hsa00512	Mucin type O-glycan biosynthesis	0.201859		41	hsa04152	AMPK signaling pathway	0.639485
42	hsa00514	Other types of O-glycan biosynthesis	0.201859		42	hsa00230	Purine metabolism	0.639485
43	hsa04010	MAPK signaling pathway	0.201859		43	hsa04210	Apoptosis	0.639485
44	hsa04925	Aldosterone synthesis and secretion	0.201859		44	hsa05322	Systemic lupus erythematosus	0.639485
45	hsa00531	Glycosaminoglycan degradation	0.201859		45	hsa05165	Human papillomavirus infection	0.639485
46	hsa00010	Glycolysis / Gluconeogenesis	0.24624		46	hsa05224	Breast cancer	0.639485
47	hsa04974	Protein digestion and absorption	0.246815		47	hsa05226	Gastric cancer	0.639485
48	hsa04360	Axon guidance	0.259955		48	hsa04934	Cushing syndrome	0.639485
49	hsa05211	Renal cell carcinoma	0.260835		49	hsa04390	Hippo signaling pathway	0.639485
50	hsa04540	Gap junction	0.269396		50	hsa05160	Hepatitis C	0.639485
51	hsa04960	Aldosterone-regulated sodium reabsorption	0.269396		51	hsa04217	Necroptosis	0.639485
52	hsa04520	Adherens junction	0.275779		52	hsa05225	Hepatocellular carcinoma	0.639485
53	hsa04931	Insulin resistance	0.275779		53	hsa05164	Influenza A	0.639485
54	hsa05218	Melanoma	0.280898		54	hsa03013	RNA transport	0.639485
55	hsa04340	Hedgehog signaling pathway	0.298906		55	hsa05034	Alcoholism	0.639485
56	hsa00430	Taurine and hypotaurine metabolism	0.298906		56	hsa04613	Neutrophil extracellular trap formation	0.639485
57	hsa04068	FoxO signaling pathway	0.298906		57	hsa05202	Transcriptional misregulation in cancer	0.639485
58	hsa04724	Glutamatergic synapse	0.324876		58	hsa05167	Kaposi sarcoma-associated herpesvirus infection	0.639485
59	hsa04910	Insulin signaling pathway	0.360207		59	hsa05163	Human cytomegalovirus infection	0.685629
60	hsa05217	Basal cell carcinoma	0.411056
61	hsa05204	Chemical carcinogenesis	0.420975
62	hsa04930	Type II diabetes mellitus	0.420975
63	hsa00604	Glycosphingolipid biosynthesis - ganglio series	0.465436
64	hsa04260	Cardiac muscle contraction	0.481735
65	hsa04979	Cholesterol metabolism	0.498446
66	hsa04211	Longevity regulating pathway	0.498446
67	hsa00230	Purine metabolism	0.498446
68	hsa04976	Bile secretion	0.509959
69	hsa00360	Phenylalanine metabolism	0.523995
70	hsa04961	Endocrine and other factor-regulated calcium reabsorption	0.546898
71	hsa04371	Apelin signaling pathway	0.580288
72	hsa04918	Thyroid hormone synthesis	0.588002
73	hsa05418	Fluid shear stress and atherosclerosis	0.596959
74	hsa04713	Circadian entrainment	0.601037
75	hsa05231	Choline metabolism in cancer	0.606245
76	hsa00480	Glutathione metabolism	0.606245
77	hsa04640	Hematopoietic cell lineage	0.616511
78	hsa04919	Thyroid hormone signaling pathway	0.61903
79	hsa04933	AGE-RAGE signaling pathway in diabetic complications	0.620234
80	hsa05416	Viral myocarditis	0.653049
81	hsa00561	Glycerolipid metabolism	0.662858
82	hsa00590	Arachidonic acid metabolism	0.662858
83	hsa00750	Vitamin B6 metabolism	0.665946
84	hsa04261	Adrenergic signaling in cardiomyocytes	0.681939
85	hsa04614	Renin-angiotensin system	0.681939
86	hsa00310	Lysine degradation	0.681939
87	hsa04926	Relaxin signaling pathway	0.683012
88	hsa04975	Fat digestion and absorption	0.683012
89	hsa04742	Taste transduction	0.688208
90	hsa04977	Vitamin digestion and absorption	0.688208
91	hsa05221	Acute myeloid leukemia	0.741495
92	hsa05165	Human papillomavirus infection	0.824136
93	hsa00565	Ether lipid metabolism	0.824136
94	hsa04392	Hippo signaling pathway - multiple species	0.847885
95	hsa05150	Staphylococcus aureus infection	0.847885
96	hsa04550	Signaling pathways regulating pluripotency of stem cells	0.847885
97	hsa04913	Ovarian steroidogenesis	0.847885
98	hsa04530	Tight junction	0.866475
99	hsa05214	Glioma	0.866475
100	hsa04971	Gastric acid secretion	0.867486
101	hsa05224	Breast cancer	0.867486
102	hsa01523	Antifolate resistance	0.867486
103	hsa04061	Viral protein interaction with cytokine and cytokine receptor	0.868281
104	hsa05226	Gastric cancer	0.881714
105	hsa04928	Parathyroid hormone synthesis, secretion and action	0.967735
106	hsa04978	Mineral absorption	0.97681
107	hsa04390	Hippo signaling pathway	0.97681
108	hsa04714	Thermogenesis	0.97681
109	hsa04012	ErbB signaling pathway	0.999848
110	hsa05216	Thyroid cancer	1
111	hsa04911	Insulin secretion	1
112	hsa04213	Longevity regulating pathway - multiple species	1
113	hsa04623	Cytosolic DNA-sensing pathway	1
114	hsa04726	Serotonergic synapse	1
115	hsa00260	Glycine, serine and threonine metabolism	1
116	hsa05033	Nicotine addiction	1
117	hsa04927	Cortisol synthesis and secretion	1
118	hsa04062	Chemokine signaling pathway	1
119	hsa05225	Hepatocellular carcinoma	1
120	hsa04970	Salivary secretion	1
121	hsa00380	Tryptophan metabolism	1
122	hsa04935	Growth hormone synthesis, secretion and action	1
123	hsa00450	Selenocompound metabolism	1
124	hsa00910	Nitrogen metabolism	1
125	hsa00061	Fatty acid biosynthesis	1
126	hsa04962	Vasopressin-regulated water reabsorption	1
127	hsa00564	Glycerophospholipid metabolism	1
128	hsa01522	Endocrine resistance	1
129	hsa04750	Inflammatory mediator regulation of TRP channels	1
130	hsa05171	Coronavirus disease - COVID-19	1
131	hsa04914	Progesterone-mediated oocyte maturation	1
132	hsa00532	Glycosaminoglycan biosynthesis - chondroitin sulfate / dermatan sulfate	1
133	hsa00670	One carbon pool by folate	1
134	hsa04973	Carbohydrate digestion and absorption	1
135	hsa04916	Melanogenesis	1
136	hsa04934	Cushing syndrome	1
137	hsa04972	Pancreatic secretion	1
138	hsa05146	Amoebiasis	1
139	hsa05220	Chronic myeloid leukemia	1
140	hsa05160	Hepatitis C	1
141	hsa00600	Sphingolipid metabolism	1
142	hsa04672	Intestinal immune network for IgA production	1
143	hsa04660	T cell receptor signaling pathway	1
144	hsa00270	Cysteine and methionine metabolism	1
145	hsa00340	Histidine metabolism	1
146	hsa04922	Glucagon signaling pathway	1
147	hsa04310	Wnt signaling pathway	1
148	hsa05130	Pathogenic Escherichia coli infection	1
149	hsa00790	Folate biosynthesis	1
150	hsa04950	Maturity onset diabetes of the young	1
151	hsa05210	Colorectal cancer	1
152	hsa05213	Endometrial cancer	1
153	hsa00650	Butanoate metabolism	1
154	hsa04330	Notch signaling pathway	1
155	hsa05415	Diabetic cardiomyopathy	1
156	hsa04727	GABAergic synapse	1
157	hsa04723	Retrograde endocannabinoid signaling	1
158	hsa04932	Non-alcoholic fatty liver disease	1
159	hsa00020	Citrate cycle (TCA cycle)	1
160	hsa00030	Pentose phosphate pathway	1
161	hsa00053	Ascorbate and aldarate metabolism	1
162	hsa00410	beta-Alanine metabolism	1
163	hsa04912	GnRH signaling pathway	1
164	hsa05323	Rheumatoid arthritis	1
165	hsa03020	RNA polymerase	1
166	hsa04710	Circadian rhythm	1
167	hsa05310	Asthma	1
168	hsa04657	IL-17 signaling pathway	1
169	hsa04921	Oxytocin signaling pathway	1
170	hsa04215	Apoptosis - multiple species	1
171	hsa04150	mTOR signaling pathway	1
172	hsa04666	Fc gamma R-mediated phagocytosis	1
173	hsa05020	Prion disease	1
174	hsa04720	Long-term potentiation	1
175	hsa04114	Oocyte meiosis	1
176	hsa00040	Pentose and glucuronate interconversions	1
177	hsa00640	Propanoate metabolism	1
178	hsa04664	Fc epsilon RI signaling pathway	1
179	hsa00760	Nicotinate and nicotinamide metabolism	1
180	hsa05161	Hepatitis B	1
181	hsa04728	Dopaminergic synapse	1
182	hsa04917	Prolactin signaling pathway	1
183	hsa05120	Epithelial cell signaling in Helicobacter pylori infection	1
184	hsa05230	Central carbon metabolism in cancer	1
185	hsa00500	Starch and sucrose metabolism	1
186	hsa05142	Chagas disease	1
187	hsa05206	MicroRNAs in cancer	1
188	hsa00250	Alanine, aspartate and glutamate metabolism	1
189	hsa05143	African trypanosomiasis	1
190	hsa05163	Human cytomegalovirus infection	1
191	hsa05223	Non-small cell lung cancer	1
192	hsa04659	Th17 cell differentiation	1
193	hsa04066	HIF-1 signaling pathway	1
194	hsa04216	Ferroptosis	1
195	hsa05100	Bacterial invasion of epithelial cells	1
196	hsa04721	Synaptic vesicle cycle	1
197	hsa05332	Graft-versus-host disease	1
198	hsa04668	TNF signaling pathway	1
199	hsa04725	Cholinergic synapse	1
200	hsa00983	Drug metabolism - other enzymes	1
201	hsa03050	Proteasome	1
202	hsa04722	Neurotrophin signaling pathway	1
203	hsa00280	Valine, leucine and isoleucine degradation	1
204	hsa05166	Human T-cell leukemia virus 1 infection	1
205	hsa04144	Endocytosis	1
206	hsa04611	Platelet activation	1
207	hsa00330	Arginine and proline metabolism	1
208	hsa04142	Lysosome	1
209	hsa05320	Autoimmune thyroid disease	1
210	hsa05134	Legionellosis	1
211	hsa05322	Systemic lupus erythematosus	1
212	hsa04730	Long-term depression	1
213	hsa00140	Steroid hormone biosynthesis	1
214	hsa04620	Toll-like receptor signaling pathway	1
215	hsa04625	C-type lectin receptor signaling pathway	1
216	hsa05170	Human immunodeficiency virus 1 infection	1
217	hsa04929	GnRH secretion	1
218	hsa04621	NOD-like receptor signaling pathway	1
219	hsa05321	Inflammatory bowel disease	1
220	hsa05031	Amphetamine addiction	1
221	hsa04145	Phagosome	1
222	hsa04622	RIG-I-like receptor signaling pathway	1
223	hsa04218	Cellular senescence	1
224	hsa05167	Kaposi sarcoma-associated herpesvirus infection	1
225	hsa00562	Inositol phosphate metabolism	1
226	hsa01524	Platinum drug resistance	1
227	hsa04115	p53 signaling pathway	1
228	hsa04071	Sphingolipid signaling pathway	1
229	hsa05133	Pertussis	1
230	hsa05212	Pancreatic cancer	1
231	hsa05010	Alzheimer disease	1
232	hsa03018	RNA degradation	1
233	hsa04662	B cell receptor signaling pathway	1
234	hsa04380	Osteoclast differentiation	1
235	hsa04650	Natural killer cell mediated cytotoxicity	1
236	hsa05164	Influenza A	1
237	hsa05012	Parkinson disease	1
238	hsa05132	Salmonella infection	1
239	hsa04210	Apoptosis	1
240	hsa05135	Yersinia infection	1
241	hsa04915	Estrogen signaling pathway	1
242	hsa05222	Small cell lung cancer	1
243	hsa05017	Spinocerebellar ataxia	1
244	hsa05034	Alcoholism	1
245	hsa04070	Phosphatidylinositol signaling system	1
246	hsa04613	Neutrophil extracellular trap formation	1
247	hsa05016	Huntington disease	1
248	hsa04064	NF-kappa B signaling pathway	1
249	hsa04217	Necroptosis	1
250	hsa05145	Toxoplasmosis	1
251	hsa05022	Pathways of neurodegeneration - multiple diseases	1
252	hsa01200	Carbon metabolism	1
253	hsa04110	Cell cycle	1
254	hsa00190	Oxidative phosphorylation	1
255	hsa05162	Measles	1
256	hsa05169	Epstein-Barr virus infection	1
257	hsa01240	Biosynthesis of cofactors	1
258	hsa04141	Protein processing in endoplasmic reticulum	1
259	hsa05152	Tuberculosis	1
260	hsa05014	Amyotrophic lateral sclerosis	1
261	hsa05203	Viral carcinogenesis	1
262	hsa05131	Shigellosis	1
263	hsa04740	Olfactory transduction	1
264	hsa05168	Herpes simplex virus 1 infection	1

## Sheet: ANGPTL1
Table S4 (Continue)
ANGPTL1
Enriched pathway with genes positively correlated with ANGPTL1					Enriched pathway with genes negatively correlated with ANGPTL1
#	ID	Description	adj.P.Val		#	ID	Description	adj.P.Val
1	hsa04510	Focal adhesion	2.04458e-10		1	hsa04110	Cell cycle	3.87934e-22
2	hsa04151	PI3K-Akt signaling pathway	4.27904e-06		2	hsa04114	Oocyte meiosis	3.06569e-07
3	hsa04020	Calcium signaling pathway	1.15403e-05		3	hsa04914	Progesterone-mediated oocyte maturation	1.34004e-06
4	hsa04512	ECM-receptor interaction	1.2741e-05		4	hsa03030	DNA replication	6.68919e-06
5	hsa04610	Complement and coagulation cascades	2.56216e-05		5	hsa04218	Cellular senescence	0.00299768
6	hsa04072	Phospholipase D signaling pathway	4.84059e-05		6	hsa03050	Proteasome	0.00482624
7	hsa04014	Ras signaling pathway	4.84059e-05		7	hsa05166	Human T-cell leukemia virus 1 infection	0.0060908
8	hsa04015	Rap1 signaling pathway	0.000248588		8	hsa03460	Fanconi anemia pathway	0.00772522
9	hsa05144	Malaria	0.000473993		9	hsa00240	Pyrimidine metabolism	0.00827529
10	hsa04010	MAPK signaling pathway	0.000597416		10	hsa03410	Base excision repair	0.00827529
11	hsa04974	Protein digestion and absorption	0.000939394		11	hsa03440	Homologous recombination	0.0172655
12	hsa04514	Cell adhesion molecules	0.000939394		12	hsa04115	p53 signaling pathway	0.0203401
13	hsa04360	Axon guidance	0.00129402		13	hsa03430	Mismatch repair	0.0253185
14	hsa04933	AGE-RAGE signaling pathway in diabetic complications	0.00171807		14	hsa05169	Epstein-Barr virus infection	0.0295761
15	hsa04350	TGF-beta signaling pathway	0.00226397		15	hsa05020	Prion disease	0.0520284
16	hsa04080	Neuroactive ligand-receptor interaction	0.00226397		16	hsa05012	Parkinson disease	0.0883948
17	hsa01521	EGFR tyrosine kinase inhibitor resistance	0.00295504		17	hsa05212	Pancreatic cancer	0.102004
18	hsa04810	Regulation of actin cytoskeleton	0.00364248		18	hsa05222	Small cell lung cancer	0.180893
19	hsa04022	cGMP-PKG signaling pathway	0.00371542		19	hsa05017	Spinocerebellar ataxia	0.202746
20	hsa04926	Relaxin signaling pathway	0.00416738		20	hsa05016	Huntington disease	0.204558
21	hsa05146	Amoebiasis	0.00469775		21	hsa05014	Amyotrophic lateral sclerosis	0.204558
22	hsa05410	Hypertrophic cardiomyopathy	0.0098763		22	hsa05010	Alzheimer disease	0.204558
23	hsa04630	JAK-STAT signaling pathway	0.0118204		23	hsa03040	Spliceosome	0.204558
24	hsa05205	Proteoglycans in cancer	0.0118204		24	hsa00010	Glycolysis / Gluconeogenesis	0.24212
25	hsa04270	Vascular smooth muscle contraction	0.0131569		25	hsa05161	Hepatitis B	0.24212
26	hsa05414	Dilated cardiomyopathy	0.0165373		26	hsa05218	Melanoma	0.266675
27	hsa05418	Fluid shear stress and atherosclerosis	0.0206763		27	hsa05223	Non-small cell lung cancer	0.266675
28	hsa00350	Tyrosine metabolism	0.0209131		28	hsa01230	Biosynthesis of amino acids	0.273271
29	hsa02010	ABC transporters	0.0235041		29	hsa05214	Glioma	0.273271
30	hsa05218	Melanoma	0.0238894		30	hsa05220	Chronic myeloid leukemia	0.273271
31	hsa04060	Cytokine-cytokine receptor interaction	0.0345607		31	hsa03018	RNA degradation	0.28924
32	hsa00512	Mucin type O-glycan biosynthesis	0.038065		32	hsa00983	Drug metabolism - other enzymes	0.28924
33	hsa05215	Prostate cancer	0.0391282		33	hsa05206	MicroRNAs in cancer	0.324982
34	hsa05211	Renal cell carcinoma	0.0447066		34	hsa05219	Bladder cancer	0.325268
35	hsa04152	AMPK signaling pathway	0.045067		35	hsa03420	Nucleotide excision repair	0.397573
36	hsa04670	Leukocyte transendothelial migration	0.0635895		36	hsa05022	Pathways of neurodegeneration - multiple diseases	0.438677
37	hsa04371	Apelin signaling pathway	0.0682995		37	hsa04217	Necroptosis	0.438677
38	hsa04392	Hippo signaling pathway - multiple species	0.078325		38	hsa03450	Non-homologous end-joining	0.478832
39	hsa04340	Hedgehog signaling pathway	0.078325		39	hsa03008	Ribosome biogenesis in eukaryotes	0.482462
40	hsa03320	PPAR signaling pathway	0.078325		40	hsa00604	Glycosphingolipid biosynthesis - ganglio series	0.512363
41	hsa00514	Other types of O-glycan biosynthesis	0.078325		41	hsa01200	Carbon metabolism	0.512363
42	hsa04923	Regulation of lipolysis in adipocytes	0.080471		42	hsa00511	Other glycan degradation	0.561374
43	hsa05412	Arrhythmogenic right ventricular cardiomyopathy	0.080471		43	hsa04137	Mitophagy - animal	0.561374
44	hsa04924	Renin secretion	0.0966796		44	hsa00531	Glycosaminoglycan degradation	0.561374
45	hsa04964	Proximal tubule bicarbonate reclamation	0.0975843		45	hsa04068	FoxO signaling pathway	0.561374
46	hsa05202	Transcriptional misregulation in cancer	0.0975843		46	hsa00100	Steroid biosynthesis	0.561374
47	hsa05166	Human T-cell leukemia virus 1 infection	0.112328		47	hsa00670	One carbon pool by folate	0.561374
48	hsa05165	Human papillomavirus infection	0.114345		48	hsa00190	Oxidative phosphorylation	0.561374
49	hsa04261	Adrenergic signaling in cardiomyocytes	0.119836		49	hsa01524	Platinum drug resistance	0.561374
50	hsa00071	Fatty acid degradation	0.124566		50	hsa04210	Apoptosis	0.561374
51	hsa04961	Endocrine and other factor-regulated calcium reabsorption	0.125635		51	hsa05322	Systemic lupus erythematosus	0.561374
52	hsa04931	Insulin resistance	0.140536		52	hsa00900	Terpenoid backbone biosynthesis	0.561374
53	hsa04310	Wnt signaling pathway	0.140536		53	hsa04120	Ubiquitin mediated proteolysis	0.572897
54	hsa04550	Signaling pathways regulating pluripotency of stem cells	0.140536		54	hsa05170	Human immunodeficiency virus 1 infection	0.593299
55	hsa04066	HIF-1 signaling pathway	0.140536		55	hsa05224	Breast cancer	0.593299
56	hsa04925	Aldosterone synthesis and secretion	0.140536		56	hsa05226	Gastric cancer	0.593299
57	hsa05231	Choline metabolism in cancer	0.140536		57	hsa00062	Fatty acid elongation	0.593299
58	hsa04024	cAMP signaling pathway	0.140536		58	hsa01040	Biosynthesis of unsaturated fatty acids	0.593299
59	hsa04640	Hematopoietic cell lineage	0.145673		59	hsa05210	Colorectal cancer	0.593299
60	hsa05221	Acute myeloid leukemia	0.151641		60	hsa04540	Gap junction	0.602041
61	hsa04960	Aldosterone-regulated sodium reabsorption	0.156086		61	hsa05323	Rheumatoid arthritis	0.615923
62	hsa00620	Pyruvate metabolism	0.156434		62	hsa00052	Galactose metabolism	0.615923
63	hsa00830	Retinol metabolism	0.157109		63	hsa01523	Antifolate resistance	0.615923
64	hsa05161	Hepatitis B	0.17649		64	hsa04215	Apoptosis - multiple species	0.615923
65	hsa04520	Adherens junction	0.193589		65	hsa00051	Fructose and mannose metabolism	0.615923
66	hsa00982	Drug metabolism - cytochrome P450	0.205717		66	hsa05215	Prostate cancer	0.615923
67	hsa04068	FoxO signaling pathway	0.218773		67	hsa01522	Endocrine resistance	0.615923
68	hsa04012	ErbB signaling pathway	0.226309		68	hsa05225	Hepatocellular carcinoma	0.615923
69	hsa04260	Cardiac muscle contraction	0.250955		69	hsa05216	Thyroid cancer	0.652355
70	hsa05224	Breast cancer	0.250955		70	hsa00513	Various types of N-glycan biosynthesis	0.66172
71	hsa04614	Renin-angiotensin system	0.250955		71	hsa05165	Human papillomavirus infection	0.66172
72	hsa05133	Pertussis	0.250955		72	hsa04066	HIF-1 signaling pathway	0.66172
73	hsa04540	Gap junction	0.255657		73	hsa03013	RNA transport	0.675107
74	hsa04211	Longevity regulating pathway	0.268198		74	hsa04940	Type I diabetes mellitus	0.683311
75	hsa00980	Metabolism of xenobiotics by cytochrome P450	0.275086		75	hsa00600	Sphingolipid metabolism	0.706795
76	hsa00604	Glycosphingolipid biosynthesis - ganglio series	0.275707		76	hsa04672	Intestinal immune network for IgA production	0.706795
77	hsa05032	Morphine addiction	0.290315		77	hsa05415	Diabetic cardiomyopathy	0.706795
78	hsa04660	T cell receptor signaling pathway	0.303798		78	hsa05203	Viral carcinogenesis	0.706795
79	hsa04920	Adipocytokine signaling pathway	0.30833		79	hsa00510	N-Glycan biosynthesis	0.706795
80	hsa05323	Rheumatoid arthritis	0.313129		80	hsa05110	Vibrio cholerae infection	0.706795
81	hsa04917	Prolactin signaling pathway	0.320729		81	hsa04142	Lysosome	0.709402
82	hsa04928	Parathyroid hormone synthesis, secretion and action	0.320729		82	hsa00230	Purine metabolism	0.712817
83	hsa04370	VEGF signaling pathway	0.320729		83	hsa00480	Glutathione metabolism	0.738409
84	hsa04978	Mineral absorption	0.320729		84	hsa05134	Legionellosis	0.738409
85	hsa05204	Chemical carcinogenesis	0.329177		85	hsa05213	Endometrial cancer	0.738489
86	hsa00140	Steroid hormone biosynthesis	0.354661		86	hsa00310	Lysine degradation	0.750417
87	hsa00590	Arachidonic acid metabolism	0.354661		87	hsa05217	Basal cell carcinoma	0.750417
88	hsa05226	Gastric cancer	0.381469		88	hsa04932	Non-alcoholic fatty liver disease	0.750417
89	hsa04611	Platelet activation	0.381738		89	hsa00970	Aminoacyl-tRNA biosynthesis	0.750417
90	hsa04913	Ovarian steroidogenesis	0.381738		90	hsa04145	Phagosome	0.750417
91	hsa05214	Glioma	0.381871		91	hsa05221	Acute myeloid leukemia	0.750417
92	hsa04668	TNF signaling pathway	0.381871		92	hsa04934	Cushing syndrome	0.750417
93	hsa04061	Viral protein interaction with cytokine and cytokine receptor	0.386727		93	hsa05160	Hepatitis C	0.750417
94	hsa00531	Glycosaminoglycan degradation	0.391664		94	hsa05120	Epithelial cell signaling in Helicobacter pylori infection	0.750417
95	hsa04724	Glutamatergic synapse	0.40343		95	hsa03010	Ribosome	0.750417
96	hsa04062	Chemokine signaling pathway	0.40343		96	hsa00562	Inositol phosphate metabolism	0.759474
97	hsa04972	Pancreatic secretion	0.407194		97	hsa04530	Tight junction	0.774398
98	hsa04380	Osteoclast differentiation	0.410183		98	hsa04721	Synaptic vesicle cycle	0.774398
99	hsa04921	Oxytocin signaling pathway	0.410183		99	hsa05152	Tuberculosis	0.805181
100	hsa04625	C-type lectin receptor signaling pathway	0.432063		100	hsa04260	Cardiac muscle contraction	0.805181
101	hsa00230	Purine metabolism	0.43346		101	hsa04512	ECM-receptor interaction	0.805181
102	hsa04390	Hippo signaling pathway	0.443078		102	hsa05034	Alcoholism	0.805181
103	hsa04664	Fc epsilon RI signaling pathway	0.45021		103	hsa04613	Neutrophil extracellular trap formation	0.805181
104	hsa00430	Taurine and hypotaurine metabolism	0.45021		104	hsa05202	Transcriptional misregulation in cancer	0.805181
105	hsa04935	Growth hormone synthesis, secretion and action	0.45021		105	hsa05167	Kaposi sarcoma-associated herpesvirus infection	0.805181
106	hsa04930	Type II diabetes mellitus	0.507344		106	hsa05130	Pathogenic Escherichia coli infection	0.810037
107	hsa05415	Diabetic cardiomyopathy	0.507344		107	hsa04064	NF-kappa B signaling pathway	0.829284
108	hsa04330	Notch signaling pathway	0.510749		108	hsa04668	TNF signaling pathway	0.845668
109	hsa05171	Coronavirus disease - COVID-19	0.510749		109	hsa04810	Regulation of actin cytoskeleton	0.845668
110	hsa05223	Non-small cell lung cancer	0.510749		110	hsa05163	Human cytomegalovirus infection	0.854076
111	hsa00760	Nicotinate and nicotinamide metabolism	0.510749		111	hsa04152	AMPK signaling pathway	0.854076
112	hsa01522	Endocrine resistance	0.510749		112	hsa04714	Thermogenesis	0.855759
113	hsa04750	Inflammatory mediator regulation of TRP channels	0.510749		113	hsa05132	Salmonella infection	0.882888
114	hsa05416	Viral myocarditis	0.518534		114	hsa04723	Retrograde endocannabinoid signaling	0.902637
115	hsa05210	Colorectal cancer	0.523438		115	hsa01240	Biosynthesis of cofactors	0.904797
116	hsa04918	Thyroid hormone synthesis	0.56229		116	hsa04390	Hippo signaling pathway	0.904797
117	hsa05143	African trypanosomiasis	0.56229		117	hsa04310	Wnt signaling pathway	0.906781
118	hsa05142	Chagas disease	0.566271		118	hsa04141	Protein processing in endoplasmic reticulum	0.906781
119	hsa05235	PD-L1 expression and PD-1 checkpoint pathway in cancer	0.566271		119	hsa05164	Influenza A	0.906781
120	hsa05220	Chronic myeloid leukemia	0.566271		120	hsa05417	Lipid and atherosclerosis	0.948701
121	hsa05217	Basal cell carcinoma	0.566271		121	hsa04060	Cytokine-cytokine receptor interaction	0.984095
122	hsa05100	Bacterial invasion of epithelial cells	0.585302		122	hsa05168	Herpes simplex virus 1 infection	0.998308
123	hsa04970	Salivary secretion	0.642
124	hsa04659	Th17 cell differentiation	0.645625
125	hsa04919	Thyroid hormone signaling pathway	0.646391
126	hsa00010	Glycolysis / Gluconeogenesis	0.648358
127	hsa04910	Insulin signaling pathway	0.674308
128	hsa05150	Staphylococcus aureus infection	0.674308
129	hsa05031	Amphetamine addiction	0.674308
130	hsa00120	Primary bile acid biosynthesis	0.674308
131	hsa00360	Phenylalanine metabolism	0.674308
132	hsa00910	Nitrogen metabolism	0.674308
133	hsa04666	Fc gamma R-mediated phagocytosis	0.674308
134	hsa04713	Circadian entrainment	0.674308
135	hsa04975	Fat digestion and absorption	0.675858
136	hsa05230	Central carbon metabolism in cancer	0.675858
137	hsa05163	Human cytomegalovirus infection	0.676038
138	hsa05130	Pathogenic Escherichia coli infection	0.676038
139	hsa00240	Pyrimidine metabolism	0.676038
140	hsa04725	Cholinergic synapse	0.676038
141	hsa04218	Cellular senescence	0.676038
142	hsa00750	Vitamin B6 metabolism	0.676038
143	hsa01523	Antifolate resistance	0.676038
144	hsa04710	Circadian rhythm	0.676038
145	hsa05213	Endometrial cancer	0.676038
146	hsa04911	Insulin secretion	0.678984
147	hsa04726	Serotonergic synapse	0.689575
148	hsa04916	Melanogenesis	0.689575
149	hsa04973	Carbohydrate digestion and absorption	0.735798
150	hsa00532	Glycosaminoglycan biosynthesis - chondroitin sulfate / dermatan sulfate	0.741127
151	hsa04976	Bile secretion	0.741127
152	hsa04971	Gastric acid secretion	0.742175
153	hsa04213	Longevity regulating pathway - multiple species	0.742376
154	hsa05206	MicroRNAs in cancer	0.748127
155	hsa05167	Kaposi sarcoma-associated herpesvirus infection	0.74866
156	hsa00565	Ether lipid metabolism	0.758802
157	hsa04922	Glucagon signaling pathway	0.758802
158	hsa04929	GnRH secretion	0.758802
159	hsa04912	GnRH signaling pathway	0.758802
160	hsa05135	Yersinia infection	0.758802
161	hsa04979	Cholesterol metabolism	0.758802
162	hsa04145	Phagosome	0.758802
163	hsa04657	IL-17 signaling pathway	0.758802
164	hsa04927	Cortisol synthesis and secretion	0.758802
165	hsa05321	Inflammatory bowel disease	0.758802
166	hsa05225	Hepatocellular carcinoma	0.759699
167	hsa04530	Tight junction	0.769478
168	hsa04662	B cell receptor signaling pathway	0.795719
169	hsa04977	Vitamin digestion and absorption	0.820045
170	hsa04914	Progesterone-mediated oocyte maturation	0.842974
171	hsa05120	Epithelial cell signaling in Helicobacter pylori infection	0.842974
172	hsa04728	Dopaminergic synapse	0.864607
173	hsa00790	Folate biosynthesis	0.872515
174	hsa00480	Glutathione metabolism	0.872515
175	hsa05134	Legionellosis	0.872515
176	hsa00380	Tryptophan metabolism	0.875315
177	hsa04071	Sphingolipid signaling pathway	0.875315
178	hsa04620	Toll-like receptor signaling pathway	0.876035
179	hsa05170	Human immunodeficiency virus 1 infection	0.88028
180	hsa04962	Vasopressin-regulated water reabsorption	0.906185
181	hsa04915	Estrogen signaling pathway	0.906185
182	hsa05212	Pancreatic cancer	0.906185
183	hsa04658	Th1 and Th2 cell differentiation	0.906185
184	hsa05222	Small cell lung cancer	0.906185
185	hsa00561	Glycerolipid metabolism	0.91085
186	hsa00410	beta-Alanine metabolism	0.934718
187	hsa00310	Lysine degradation	0.937696
188	hsa00533	Glycosaminoglycan biosynthesis - keratan sulfate	0.937696
189	hsa05145	Toxoplasmosis	0.937696
190	hsa05310	Asthma	0.937696
191	hsa00983	Drug metabolism - other enzymes	0.937696
192	hsa04672	Intestinal immune network for IgA production	0.963977
193	hsa00603	Glycosphingolipid biosynthesis - globo and isoglobo series	0.964875
194	hsa04720	Long-term potentiation	0.98012
195	hsa00730	Thiamine metabolism	0.988518
196	hsa04932	Non-alcoholic fatty liver disease	0.988518
197	hsa04722	Neurotrophin signaling pathway	0.997569
198	hsa04742	Taste transduction	0.997569
199	hsa05132	Salmonella infection	0.997613
200	hsa00450	Selenocompound metabolism	0.997613
201	hsa04064	NF-kappa B signaling pathway	1
202	hsa04934	Cushing syndrome	1
203	hsa00061	Fatty acid biosynthesis	1
204	hsa05162	Measles	1
205	hsa00250	Alanine, aspartate and glutamate metabolism	1
206	hsa05216	Thyroid cancer	1
207	hsa05160	Hepatitis C	1
208	hsa04115	p53 signaling pathway	1
209	hsa00670	One carbon pool by folate	1
210	hsa00260	Glycine, serine and threonine metabolism	1
211	hsa05033	Nicotine addiction	1
212	hsa05140	Leishmaniasis	1
213	hsa05152	Tuberculosis	1
214	hsa00770	Pantothenate and CoA biosynthesis	1
215	hsa04216	Ferroptosis	1
216	hsa05219	Bladder cancer	1
217	hsa04621	NOD-like receptor signaling pathway	1
218	hsa04721	Synaptic vesicle cycle	1
219	hsa04650	Natural killer cell mediated cytotoxicity	1
220	hsa00220	Arginine biosynthesis	1
221	hsa00340	Histidine metabolism	1
222	hsa00564	Glycerophospholipid metabolism	1
223	hsa04144	Endocytosis	1
224	hsa04623	Cytosolic DNA-sensing pathway	1
225	hsa04210	Apoptosis	1
226	hsa05322	Systemic lupus erythematosus	1
227	hsa05020	Prion disease	1
228	hsa04150	mTOR signaling pathway	1
229	hsa04613	Neutrophil extracellular trap formation	1
230	hsa00592	alpha-Linolenic acid metabolism	1
231	hsa04950	Maturity onset diabetes of the young	1
232	hsa05131	Shigellosis	1
233	hsa00601	Glycosphingolipid biosynthesis - lacto and neolacto series	1
234	hsa00600	Sphingolipid metabolism	1
235	hsa05030	Cocaine addiction	1
236	hsa04727	GABAergic synapse	1
237	hsa04714	Thermogenesis	1
238	hsa00270	Cysteine and methionine metabolism	1
239	hsa00650	Butanoate metabolism	1
240	hsa00330	Arginine and proline metabolism	1
241	hsa00591	Linoleic acid metabolism	1
242	hsa01524	Platinum drug resistance	1
243	hsa00020	Citrate cycle (TCA cycle)	1
244	hsa00030	Pentose phosphate pathway	1
245	hsa00053	Ascorbate and aldarate metabolism	1
246	hsa05203	Viral carcinogenesis	1
247	hsa03020	RNA polymerase	1
248	hsa04215	Apoptosis - multiple species	1
249	hsa04070	Phosphatidylinositol signaling system	1
250	hsa00040	Pentose and glucuronate interconversions	1
251	hsa00640	Propanoate metabolism	1
252	hsa04730	Long-term depression	1
253	hsa00500	Starch and sucrose metabolism	1
254	hsa05017	Spinocerebellar ataxia	1
255	hsa04110	Cell cycle	1
256	hsa00513	Various types of N-glycan biosynthesis	1
257	hsa04142	Lysosome	1
258	hsa04723	Retrograde endocannabinoid signaling	1
259	hsa04114	Oocyte meiosis	1
260	hsa05164	Influenza A	1
261	hsa05332	Graft-versus-host disease	1
262	hsa04137	Mitophagy - animal	1
263	hsa04940	Type I diabetes mellitus	1
264	hsa04622	RIG-I-like receptor signaling pathway	1
265	hsa03050	Proteasome	1
266	hsa00562	Inositol phosphate metabolism	1
267	hsa05169	Epstein-Barr virus infection	1
268	hsa00280	Valine, leucine and isoleucine degradation	1
269	hsa00520	Amino sugar and nucleotide sugar metabolism	1
270	hsa00510	N-Glycan biosynthesis	1
271	hsa05110	Vibrio cholerae infection	1
272	hsa05320	Autoimmune thyroid disease	1
273	hsa01212	Fatty acid metabolism	1
274	hsa05034	Alcoholism	1
275	hsa05010	Alzheimer disease	1
276	hsa04217	Necroptosis	1
277	hsa04140	Autophagy - animal	1
278	hsa03018	RNA degradation	1
279	hsa04146	Peroxisome	1
280	hsa05012	Parkinson disease	1
281	hsa00190	Oxidative phosphorylation	1
282	hsa05016	Huntington disease	1
283	hsa01200	Carbon metabolism	1
284	hsa01240	Biosynthesis of cofactors	1
285	hsa04141	Protein processing in endoplasmic reticulum	1
286	hsa05022	Pathways of neurodegeneration - multiple diseases	1
287	hsa03040	Spliceosome	1
288	hsa05014	Amyotrophic lateral sclerosis	1
289	hsa04740	Olfactory transduction	1
290	hsa05168	Herpes simplex virus 1 infection	1

## Sheet: ANGPTL2
Table S4 (Continue)
ANGPTL2
Enriched pathway with genes positively correlated with ANGPTL2						Enriched pathway with genes negatively correlated with ANGPTL2
#	ID	Description	adj.P.Val		#	ID	Description	adj.P.Val
1	hsa04510	Focal adhesion	6.53926e-24		1	hsa03460	Fanconi anemia pathway	0.302208
2	hsa04512	ECM-receptor interaction	3.18322e-14		2	hsa03018	RNA degradation	0.302208
3	hsa04151	PI3K-Akt signaling pathway	1.5674e-12		3	hsa00440	Phosphonate and phosphinate metabolism	0.302208
4	hsa05205	Proteoglycans in cancer	1.5674e-12		4	hsa00072	Synthesis and degradation of ketone bodies	0.302374
5	hsa04974	Protein digestion and absorption	3.20857e-09		5	hsa04611	Platelet activation	0.302374
6	hsa05165	Human papillomavirus infection	2.41196e-07		6	hsa05162	Measles	0.302374
7	hsa04350	TGF-beta signaling pathway	2.67375e-07		7	hsa05010	Alzheimer disease	0.302374
8	hsa04010	MAPK signaling pathway	2.79199e-07		8	hsa04723	Retrograde endocannabinoid signaling	0.302374
9	hsa05146	Amoebiasis	1.10053e-06		9	hsa05160	Hepatitis C	0.302374
10	hsa04015	Rap1 signaling pathway	4.13983e-06		10	hsa04141	Protein processing in endoplasmic reticulum	0.31135
11	hsa04360	Axon guidance	4.21858e-06		11	hsa03060	Protein export	0.31135
12	hsa05414	Dilated cardiomyopathy	5.67633e-06		12	hsa00650	Butanoate metabolism	0.332834
13	hsa05410	Hypertrophic cardiomyopathy	7.74652e-06		13	hsa04130	SNARE interactions in vesicular transport	0.332834
14	hsa05144	Malaria	2.06615e-05		14	hsa00250	Alanine, aspartate and glutamate metabolism	0.332834
15	hsa04810	Regulation of actin cytoskeleton	2.06615e-05		15	hsa05143	African trypanosomiasis	0.332834
16	hsa04014	Ras signaling pathway	2.83928e-05		16	hsa04940	Type I diabetes mellitus	0.332834
17	hsa04933	AGE-RAGE signaling pathway in diabetic complications	3.49999e-05		17	hsa00565	Ether lipid metabolism	0.332834
18	hsa04072	Phospholipase D signaling pathway	0.000157379		18	hsa04961	Endocrine and other factor-regulated calcium reabsorption	0.332834
19	hsa04610	Complement and coagulation cascades	0.000182374		19	hsa05134	Legionellosis	0.332834
20	hsa05218	Melanoma	0.000324807		20	hsa04730	Long-term depression	0.332834
21	hsa04020	Calcium signaling pathway	0.000324807		21	hsa05016	Huntington disease	0.332834
22	hsa04390	Hippo signaling pathway	0.000355839		22	hsa04929	GnRH secretion	0.332834
23	hsa04926	Relaxin signaling pathway	0.000408366		23	hsa04927	Cortisol synthesis and secretion	0.332834
24	hsa04514	Cell adhesion molecules	0.000408366		24	hsa04720	Long-term potentiation	0.332834
25	hsa05215	Prostate cancer	0.000814301		25	hsa04924	Renin secretion	0.332834
26	hsa01521	EGFR tyrosine kinase inhibitor resistance	0.000814301		26	hsa04918	Thyroid hormone synthesis	0.332834
27	hsa04392	Hippo signaling pathway - multiple species	0.0026696		27	hsa04971	Gastric acid secretion	0.332834
28	hsa04540	Gap junction	0.0026696		28	hsa04911	Insulin secretion	0.332834
29	hsa04310	Wnt signaling pathway	0.00477182		29	hsa04540	Gap junction	0.332834
30	hsa05224	Breast cancer	0.00586353		30	hsa04912	GnRH signaling pathway	0.332834
31	hsa05226	Gastric cancer	0.0067587		31	hsa04970	Salivary secretion	0.332834
32	hsa04270	Vascular smooth muscle contraction	0.010787		32	hsa04713	Circadian entrainment	0.332834
33	hsa04611	Platelet activation	0.0122772		33	hsa00564	Glycerophospholipid metabolism	0.332834
34	hsa05202	Transcriptional misregulation in cancer	0.0123342		34	hsa04750	Inflammatory mediator regulation of TRP channels	0.332834
35	hsa04670	Leukocyte transendothelial migration	0.0123342		35	hsa04925	Aldosterone synthesis and secretion	0.332834
36	hsa05412	Arrhythmogenic right ventricular cardiomyopathy	0.0186722		36	hsa04916	Melanogenesis	0.332834
37	hsa04924	Renin secretion	0.0227114		37	hsa04972	Pancreatic secretion	0.332834
38	hsa04520	Adherens junction	0.0277992		38	hsa05142	Chagas disease	0.332834
39	hsa05217	Basal cell carcinoma	0.033984		39	hsa05146	Amoebiasis	0.332834
40	hsa00532	Glycosaminoglycan biosynthesis - chondroitin sulfate / dermatan sulfate	0.0435456		40	hsa04928	Parathyroid hormone synthesis, secretion and action	0.332834
41	hsa04340	Hedgehog signaling pathway	0.0438206		41	hsa04922	Glucagon signaling pathway	0.332834
42	hsa04022	cGMP-PKG signaling pathway	0.0438206		42	hsa04725	Cholinergic synapse	0.332834
43	hsa05231	Choline metabolism in cancer	0.0438206		43	hsa04724	Glutamatergic synapse	0.332834
44	hsa05225	Hepatocellular carcinoma	0.0453725		44	hsa04726	Serotonergic synapse	0.332834
45	hsa05166	Human T-cell leukemia virus 1 infection	0.0497897		45	hsa04071	Sphingolipid signaling pathway	0.332834
46	hsa05222	Small cell lung cancer	0.0628183		46	hsa04935	Growth hormone synthesis, secretion and action	0.332834
47	hsa00512	Mucin type O-glycan biosynthesis	0.0724798		47	hsa00230	Purine metabolism	0.332834
48	hsa04928	Parathyroid hormone synthesis, secretion and action	0.074554		48	hsa05022	Pathways of neurodegeneration - multiple diseases	0.332834
49	hsa05214	Glioma	0.0911906		49	hsa04728	Dopaminergic synapse	0.332834
50	hsa05220	Chronic myeloid leukemia	0.0974722		50	hsa00190	Oxidative phosphorylation	0.332834
51	hsa05100	Bacterial invasion of epithelial cells	0.104028		51	hsa04270	Vascular smooth muscle contraction	0.332834
52	hsa05145	Toxoplasmosis	0.105432		52	hsa04140	Autophagy - animal	0.332834
53	hsa04371	Apelin signaling pathway	0.109669		53	hsa04371	Apelin signaling pathway	0.332834
54	hsa05418	Fluid shear stress and atherosclerosis	0.120744		54	hsa05135	Yersinia infection	0.332834
55	hsa00514	Other types of O-glycan biosynthesis	0.120744		55	hsa04915	Estrogen signaling pathway	0.332834
56	hsa04921	Oxytocin signaling pathway	0.134655		56	hsa05168	Herpes simplex virus 1 infection	0.332834
57	hsa04218	Cellular senescence	0.144968		57	hsa05017	Spinocerebellar ataxia	0.332834
58	hsa04068	FoxO signaling pathway	0.144968		58	hsa04261	Adrenergic signaling in cardiomyocytes	0.332834
59	hsa00561	Glycerolipid metabolism	0.153575		59	hsa04932	Non-alcoholic fatty liver disease	0.332834
60	hsa05130	Pathogenic Escherichia coli infection	0.156628		60	hsa03040	Spliceosome	0.332834
61	hsa05210	Colorectal cancer	0.170099		61	hsa04921	Oxytocin signaling pathway	0.332834
62	hsa04925	Aldosterone synthesis and secretion	0.170099		62	hsa04934	Cushing syndrome	0.332834
63	hsa05321	Inflammatory bowel disease	0.199677		63	hsa04217	Necroptosis	0.334883
64	hsa04145	Phagosome	0.20362		64	hsa04022	cGMP-PKG signaling pathway	0.343933
65	hsa05142	Chagas disease	0.207759		65	hsa05164	Influenza A	0.347331
66	hsa04380	Osteoclast differentiation	0.21482		66	hsa05152	Tuberculosis	0.355604
67	hsa05032	Morphine addiction	0.218199		67	hsa04062	Chemokine signaling pathway	0.366101
68	hsa00230	Purine metabolism	0.228444		68	hsa05167	Kaposi sarcoma-associated herpesvirus infection	0.366101
69	hsa04550	Signaling pathways regulating pluripotency of stem cells	0.228444		69	hsa05169	Epstein-Barr virus infection	0.367257
70	hsa05211	Renal cell carcinoma	0.241384		70	hsa05415	Diabetic cardiomyopathy	0.367257
71	hsa04060	Cytokine-cytokine receptor interaction	0.247426		71	hsa05203	Viral carcinogenesis	0.367257
72	hsa05206	MicroRNAs in cancer	0.251547		72	hsa04015	Rap1 signaling pathway	0.368012
73	hsa04330	Notch signaling pathway	0.264874		73	hsa05170	Human immunodeficiency virus 1 infection	0.368012
74	hsa05161	Hepatitis B	0.273597		74	hsa05417	Lipid and atherosclerosis	0.368012
75	hsa04713	Circadian entrainment	0.273597		75	hsa05163	Human cytomegalovirus infection	0.376337
76	hsa05416	Viral myocarditis	0.273597		76	hsa04714	Thermogenesis	0.376337
77	hsa04115	p53 signaling pathway	0.286334		77	hsa05171	Coronavirus disease - COVID-19	0.376337
78	hsa04916	Melanogenesis	0.328837		78	hsa04020	Calcium signaling pathway	0.381809
79	hsa05133	Pertussis	0.330816		79	hsa05012	Parkinson disease	0.388241
80	hsa05212	Pancreatic cancer	0.330816		80	hsa05020	Prion disease	0.412195
81	hsa00410	beta-Alanine metabolism	0.382498		81	hsa05165	Human papillomavirus infection	0.471016
82	hsa04912	GnRH signaling pathway	0.397604		82	hsa05014	Amyotrophic lateral sclerosis	0.498356
83	hsa05323	Rheumatoid arthritis	0.397604
84	hsa04659	Th17 cell differentiation	0.403661
85	hsa04975	Fat digestion and absorption	0.403661
86	hsa04630	JAK-STAT signaling pathway	0.403661
87	hsa00770	Pantothenate and CoA biosynthesis	0.440963
88	hsa02010	ABC transporters	0.451869
89	hsa05213	Endometrial cancer	0.453552
90	hsa00430	Taurine and hypotaurine metabolism	0.453552
91	hsa01522	Endocrine resistance	0.457419
92	hsa04640	Hematopoietic cell lineage	0.472553
93	hsa04725	Cholinergic synapse	0.473649
94	hsa04614	Renin-angiotensin system	0.493755
95	hsa00760	Nicotinate and nicotinamide metabolism	0.493755
96	hsa00590	Arachidonic acid metabolism	0.502656
97	hsa04625	C-type lectin receptor signaling pathway	0.549527
98	hsa05143	African trypanosomiasis	0.550629
99	hsa04261	Adrenergic signaling in cardiomyocytes	0.600271
100	hsa00533	Glycosaminoglycan biosynthesis - keratan sulfate	0.600271
101	hsa05152	Tuberculosis	0.605393
102	hsa05163	Human cytomegalovirus infection	0.610606
103	hsa00290	Valine, leucine and isoleucine biosynthesis	0.615484
104	hsa04066	HIF-1 signaling pathway	0.615484
105	hsa05221	Acute myeloid leukemia	0.616122
106	hsa00603	Glycosphingolipid biosynthesis - globo and isoglobo series	0.628536
107	hsa00830	Retinol metabolism	0.63173
108	hsa04150	mTOR signaling pathway	0.632982
109	hsa04934	Cushing syndrome	0.632982
110	hsa05415	Diabetic cardiomyopathy	0.674748
111	hsa04724	Glutamatergic synapse	0.674748
112	hsa04012	ErbB signaling pathway	0.674748
113	hsa05223	Non-small cell lung cancer	0.704106
114	hsa00061	Fatty acid biosynthesis	0.759077
115	hsa04730	Long-term depression	0.760085
116	hsa00750	Vitamin B6 metabolism	0.776638
117	hsa04971	Gastric acid secretion	0.782912
118	hsa04919	Thyroid hormone signaling pathway	0.782912
119	hsa04530	Tight junction	0.819828
120	hsa04024	cAMP signaling pathway	0.820233
121	hsa04110	Cell cycle	0.820233
122	hsa00565	Ether lipid metabolism	0.820233
123	hsa00600	Sphingolipid metabolism	0.820233
124	hsa05132	Salmonella infection	0.824857
125	hsa04668	TNF signaling pathway	0.85786
126	hsa00330	Arginine and proline metabolism	0.85786
127	hsa04913	Ovarian steroidogenesis	0.85786
128	hsa04666	Fc gamma R-mediated phagocytosis	0.85786
129	hsa00564	Glycerophospholipid metabolism	0.867091
130	hsa04750	Inflammatory mediator regulation of TRP channels	0.867091
131	hsa04726	Serotonergic synapse	0.886776
132	hsa04961	Endocrine and other factor-regulated calcium reabsorption	0.886776
133	hsa04728	Dopaminergic synapse	0.903121
134	hsa04911	Insulin secretion	0.918041
135	hsa04972	Pancreatic secretion	0.918041
136	hsa00534	Glycosaminoglycan biosynthesis - heparan sulfate / heparin	0.918041
137	hsa05131	Shigellosis	0.918383
138	hsa04260	Cardiac muscle contraction	0.919057
139	hsa04064	NF-kappa B signaling pathway	0.924285
140	hsa04216	Ferroptosis	0.924285
141	hsa05219	Bladder cancer	0.924285
142	hsa00480	Glutathione metabolism	0.924285
143	hsa04923	Regulation of lipolysis in adipocytes	0.924285
144	hsa04727	GABAergic synapse	0.924285
145	hsa00380	Tryptophan metabolism	0.944584
146	hsa04918	Thyroid hormone synthesis	0.949109
147	hsa04370	VEGF signaling pathway	0.949109
148	hsa00071	Fatty acid degradation	0.949109
149	hsa04931	Insulin resistance	0.949109
150	hsa04658	Th1 and Th2 cell differentiation	0.949109
151	hsa04970	Salivary secretion	0.963003
152	hsa05140	Leishmaniasis	0.964757
153	hsa00140	Steroid hormone biosynthesis	0.967459
154	hsa04080	Neuroactive ligand-receptor interaction	0.967459
155	hsa04721	Synaptic vesicle cycle	0.967459
156	hsa04213	Longevity regulating pathway - multiple species	0.973734
157	hsa04929	GnRH secretion	1
158	hsa04927	Cortisol synthesis and secretion	1
159	hsa00280	Valine, leucine and isoleucine degradation	1
160	hsa04710	Circadian rhythm	1
161	hsa04061	Viral protein interaction with cytokine and cytokine receptor	1
162	hsa04914	Progesterone-mediated oocyte maturation	1
163	hsa04672	Intestinal immune network for IgA production	1
164	hsa04144	Endocytosis	1
165	hsa04720	Long-term potentiation	1
166	hsa00270	Cysteine and methionine metabolism	1
167	hsa04979	Cholesterol metabolism	1
168	hsa04935	Growth hormone synthesis, secretion and action	1
169	hsa04664	Fc epsilon RI signaling pathway	1
170	hsa05135	Yersinia infection	1
171	hsa04130	SNARE interactions in vesicular transport	1
172	hsa00604	Glycosphingolipid biosynthesis - ganglio series	1
173	hsa05031	Amphetamine addiction	1
174	hsa05230	Central carbon metabolism in cancer	1
175	hsa04211	Longevity regulating pathway	1
176	hsa05235	PD-L1 expression and PD-1 checkpoint pathway in cancer	1
177	hsa00350	Tyrosine metabolism	1
178	hsa00120	Primary bile acid biosynthesis	1
179	hsa00360	Phenylalanine metabolism	1
180	hsa04960	Aldosterone-regulated sodium reabsorption	1
181	hsa05216	Thyroid cancer	1
182	hsa00240	Pyrimidine metabolism	1
183	hsa03320	PPAR signaling pathway	1
184	hsa00531	Glycosaminoglycan degradation	1
185	hsa01210	2-Oxocarboxylic acid metabolism	1
186	hsa00260	Glycine, serine and threonine metabolism	1
187	hsa05033	Nicotine addiction	1
188	hsa00100	Steroid biosynthesis	1
189	hsa00670	One carbon pool by folate	1
190	hsa05332	Graft-versus-host disease	1
191	hsa04071	Sphingolipid signaling pathway	1
192	hsa04722	Neurotrophin signaling pathway	1
193	hsa04940	Type I diabetes mellitus	1
194	hsa00340	Histidine metabolism	1
195	hsa04152	AMPK signaling pathway	1
196	hsa05167	Kaposi sarcoma-associated herpesvirus infection	1
197	hsa04962	Vasopressin-regulated water reabsorption	1
198	hsa04964	Proximal tubule bicarbonate reclamation	1
199	hsa04620	Toll-like receptor signaling pathway	1
200	hsa04922	Glucagon signaling pathway	1
201	hsa00592	alpha-Linolenic acid metabolism	1
202	hsa04137	Mitophagy - animal	1
203	hsa00520	Amino sugar and nucleotide sugar metabolism	1
204	hsa04920	Adipocytokine signaling pathway	1
205	hsa04114	Oocyte meiosis	1
206	hsa04917	Prolactin signaling pathway	1
207	hsa05120	Epithelial cell signaling in Helicobacter pylori infection	1
208	hsa00601	Glycosphingolipid biosynthesis - lacto and neolacto series	1
209	hsa00510	N-Glycan biosynthesis	1
210	hsa00982	Drug metabolism - cytochrome P450	1
211	hsa01524	Platinum drug resistance	1
212	hsa04657	IL-17 signaling pathway	1
213	hsa00591	Linoleic acid metabolism	1
214	hsa05150	Staphylococcus aureus infection	1
215	hsa00030	Pentose phosphate pathway	1
216	hsa00053	Ascorbate and aldarate metabolism	1
217	hsa05171	Coronavirus disease - COVID-19	1
218	hsa04915	Estrogen signaling pathway	1
219	hsa01523	Antifolate resistance	1
220	hsa05162	Measles	1
221	hsa04215	Apoptosis - multiple species	1
222	hsa03018	RNA degradation	1
223	hsa01212	Fatty acid metabolism	1
224	hsa05134	Legionellosis	1
225	hsa00983	Drug metabolism - other enzymes	1
226	hsa04662	B cell receptor signaling pathway	1
227	hsa04660	T cell receptor signaling pathway	1
228	hsa04723	Retrograde endocannabinoid signaling	1
229	hsa00250	Alanine, aspartate and glutamate metabolism	1
230	hsa04742	Taste transduction	1
231	hsa04932	Non-alcoholic fatty liver disease	1
232	hsa00310	Lysine degradation	1
233	hsa05330	Allograft rejection	1
234	hsa05164	Influenza A	1
235	hsa04650	Natural killer cell mediated cytotoxicity	1
236	hsa00513	Various types of N-glycan biosynthesis	1
237	hsa05010	Alzheimer disease	1
238	hsa04976	Bile secretion	1
239	hsa03440	Homologous recombination	1
240	hsa05160	Hepatitis C	1
241	hsa04210	Apoptosis	1
242	hsa04910	Insulin signaling pathway	1
243	hsa00860	Porphyrin and chlorophyll metabolism	1
244	hsa05169	Epstein-Barr virus infection	1
245	hsa05017	Spinocerebellar ataxia	1
246	hsa04930	Type II diabetes mellitus	1
247	hsa00620	Pyruvate metabolism	1
248	hsa04973	Carbohydrate digestion and absorption	1
249	hsa05020	Prion disease	1
250	hsa05170	Human immunodeficiency virus 1 infection	1
251	hsa05030	Cocaine addiction	1
252	hsa00980	Metabolism of xenobiotics by cytochrome P450	1
253	hsa05110	Vibrio cholerae infection	1
254	hsa04146	Peroxisome	1
255	hsa05320	Autoimmune thyroid disease	1
256	hsa05204	Chemical carcinogenesis	1
257	hsa03460	Fanconi anemia pathway	1
258	hsa04621	NOD-like receptor signaling pathway	1
259	hsa05322	Systemic lupus erythematosus	1
260	hsa05022	Pathways of neurodegeneration - multiple diseases	1
261	hsa04978	Mineral absorption	1
262	hsa04714	Thermogenesis	1
263	hsa04062	Chemokine signaling pathway	1
264	hsa04623	Cytosolic DNA-sensing pathway	1
265	hsa04070	Phosphatidylinositol signaling system	1
266	hsa00010	Glycolysis / Gluconeogenesis	1
267	hsa04142	Lysosome	1
268	hsa05203	Viral carcinogenesis	1
269	hsa04217	Necroptosis	1
270	hsa01230	Biosynthesis of amino acids	1
271	hsa04140	Autophagy - animal	1
272	hsa04613	Neutrophil extracellular trap formation	1
273	hsa01240	Biosynthesis of cofactors	1
274	hsa05034	Alcoholism	1
275	hsa03015	mRNA surveillance pathway	1
276	hsa05012	Parkinson disease	1
277	hsa04141	Protein processing in endoplasmic reticulum	1
278	hsa03040	Spliceosome	1
279	hsa01200	Carbon metabolism	1
280	hsa00190	Oxidative phosphorylation	1
281	hsa05016	Huntington disease	1
282	hsa05014	Amyotrophic lateral sclerosis	1
283	hsa03013	RNA transport	1
284	hsa04740	Olfactory transduction	1
285	hsa05168	Herpes simplex virus 1 infection	1

## Sheet: ANGPTL3
Table S4 (Continue)
ANGPTL3
Enriched pathway with genes positively correlated with ANGPTL3					Enriched pathway with genes negatively correlated with ANGPTL3
#	ID	Description	adj.P.Val		#	ID	Description	adj.P.Val

## Sheet: ANGPTL4
Table S4 (Continue)
ANGPTL4
Enriched pathway with genes positively correlated with ANGPTL4					Enriched pathway with genes negatively correlated with ANGPTL4
#	ID	Description	adj.P.Val		#	ID	Description	adj.P.Val
1	hsa03320	PPAR signaling pathway	1.67896e-08
2	hsa04979	Cholesterol metabolism	0.0343037
3	hsa04923	Regulation of lipolysis in adipocytes	0.0377926
4	hsa00360	Phenylalanine metabolism	0.257327
5	hsa05020	Prion disease	0.350495
6	hsa04920	Adipocytokine signaling pathway	0.350495
7	hsa05205	Proteoglycans in cancer	0.351497
8	hsa04630	JAK-STAT signaling pathway	0.47479
9	hsa05143	African trypanosomiasis	0.47479
10	hsa04657	IL-17 signaling pathway	0.47479
11	hsa04640	Hematopoietic cell lineage	0.492643
12	hsa05144	Malaria	0.635225
13	hsa04152	AMPK signaling pathway	0.635225
14	hsa04510	Focal adhesion	0.635225
15	hsa00140	Steroid hormone biosynthesis	0.662136
16	hsa04924	Renin secretion	0.662136
17	hsa04520	Adherens junction	0.662136
18	hsa04932	Non-alcoholic fatty liver disease	0.662136
19	hsa04080	Neuroactive ligand-receptor interaction	0.662136
20	hsa05100	Bacterial invasion of epithelial cells	0.662136
21	hsa01521	EGFR tyrosine kinase inhibitor resistance	0.662136
22	hsa05010	Alzheimer disease	0.662136
23	hsa04610	Complement and coagulation cascades	0.662136
24	hsa04512	ECM-receptor interaction	0.662136
25	hsa04540	Gap junction	0.662136
26	hsa00670	One carbon pool by folate	0.662136
27	hsa05410	Hypertrophic cardiomyopathy	0.662136
28	hsa05032	Morphine addiction	0.662136
29	hsa04614	Renin-angiotensin system	0.662136
30	hsa05231	Choline metabolism in cancer	0.662136
31	hsa04977	Vitamin digestion and absorption	0.662136
32	hsa04974	Protein digestion and absorption	0.662136
33	hsa04625	C-type lectin receptor signaling pathway	0.662136
34	hsa05016	Huntington disease	0.662136
35	hsa04931	Insulin resistance	0.662136
36	hsa04066	HIF-1 signaling pathway	0.662136
37	hsa04668	TNF signaling pathway	0.662136
38	hsa00410	beta-Alanine metabolism	0.662136
39	hsa01523	Antifolate resistance	0.662136
40	hsa03020	RNA polymerase	0.662136
41	hsa04810	Regulation of actin cytoskeleton	0.662136
42	hsa05166	Human T-cell leukemia virus 1 infection	0.662136
43	hsa00760	Nicotinate and nicotinamide metabolism	0.662136
44	hsa00350	Tyrosine metabolism	0.662136
45	hsa00500	Starch and sucrose metabolism	0.662136
46	hsa04014	Ras signaling pathway	0.662136
47	hsa05171	Coronavirus disease - COVID-19	0.662136
48	hsa00230	Purine metabolism	0.662136
49	hsa04068	FoxO signaling pathway	0.662136
50	hsa04020	Calcium signaling pathway	0.662136
51	hsa04270	Vascular smooth muscle contraction	0.662136
52	hsa00260	Glycine, serine and threonine metabolism	0.662136
53	hsa05033	Nicotine addiction	0.662136
54	hsa05219	Bladder cancer	0.662136
55	hsa04371	Apelin signaling pathway	0.662136
56	hsa05332	Graft-versus-host disease	0.662136
57	hsa05418	Fluid shear stress and atherosclerosis	0.662136
58	hsa04975	Fat digestion and absorption	0.662136
59	hsa04144	Endocytosis	0.662136
60	hsa03050	Proteasome	0.662136
61	hsa04930	Type II diabetes mellitus	0.662136
62	hsa04072	Phospholipase D signaling pathway	0.662136
63	hsa04145	Phagosome	0.662136
64	hsa04672	Intestinal immune network for IgA production	0.662136
65	hsa04921	Oxytocin signaling pathway	0.662136
66	hsa04934	Cushing syndrome	0.662136
67	hsa04218	Cellular senescence	0.662136
68	hsa00240	Pyrimidine metabolism	0.662136
69	hsa00480	Glutathione metabolism	0.662136
70	hsa05134	Legionellosis	0.662136
71	hsa05213	Endometrial cancer	0.662136
72	hsa05416	Viral myocarditis	0.662136
73	hsa04060	Cytokine-cytokine receptor interaction	0.662136
74	hsa00561	Glycerolipid metabolism	0.662136
75	hsa00590	Arachidonic acid metabolism	0.662136
76	hsa04213	Longevity regulating pathway - multiple species	0.662136
77	hsa04623	Cytosolic DNA-sensing pathway	0.662136
78	hsa05152	Tuberculosis	0.662136
79	hsa04927	Cortisol synthesis and secretion	0.662136
80	hsa05321	Inflammatory bowel disease	0.662136
81	hsa04720	Long-term potentiation	0.662136
82	hsa00830	Retinol metabolism	0.662136
83	hsa04137	Mitophagy - animal	0.662136
84	hsa05120	Epithelial cell signaling in Helicobacter pylori infection	0.662136
85	hsa05230	Central carbon metabolism in cancer	0.662136
86	hsa05202	Transcriptional misregulation in cancer	0.662136
87	hsa05218	Melanoma	0.662136
88	hsa05223	Non-small cell lung cancer	0.662136
89	hsa05130	Pathogenic Escherichia coli infection	0.662136
90	hsa04918	Thyroid hormone synthesis	0.662136
91	hsa05214	Glioma	0.662136
92	hsa05133	Pertussis	0.662136
93	hsa05212	Pancreatic cancer	0.662136
94	hsa05169	Epstein-Barr virus infection	0.662136
95	hsa05412	Arrhythmogenic right ventricular cardiomyopathy	0.662136
96	hsa00980	Metabolism of xenobiotics by cytochrome P450	0.662136
97	hsa00983	Drug metabolism - other enzymes	0.662136
98	hsa05022	Pathways of neurodegeneration - multiple diseases	0.662136
99	hsa04015	Rap1 signaling pathway	0.662136
100	hsa05204	Chemical carcinogenesis	0.662136
101	hsa04012	ErbB signaling pathway	0.662136
102	hsa04024	cAMP signaling pathway	0.662136
103	hsa04742	Taste transduction	0.662136
104	hsa05210	Colorectal cancer	0.662136
105	hsa04151	PI3K-Akt signaling pathway	0.662136
106	hsa04211	Longevity regulating pathway	0.662136
107	hsa04727	GABAergic synapse	0.662136
108	hsa05235	PD-L1 expression and PD-1 checkpoint pathway in cancer	0.662136
109	hsa05163	Human cytomegalovirus infection	0.662136
110	hsa05014	Amyotrophic lateral sclerosis	0.662136
111	hsa04912	GnRH signaling pathway	0.662136
112	hsa05323	Rheumatoid arthritis	0.662136
113	hsa04350	TGF-beta signaling pathway	0.662136
114	hsa04714	Thermogenesis	0.662136
115	hsa05150	Staphylococcus aureus infection	0.662136
116	hsa05414	Dilated cardiomyopathy	0.662136
117	hsa05215	Prostate cancer	0.662136
118	hsa00564	Glycerophospholipid metabolism	0.662136
119	hsa01522	Endocrine resistance	0.662136
120	hsa04750	Inflammatory mediator regulation of TRP channels	0.662136
121	hsa04925	Aldosterone synthesis and secretion	0.662136
122	hsa04061	Viral protein interaction with cytokine and cytokine receptor	0.662136
123	hsa04933	AGE-RAGE signaling pathway in diabetic complications	0.662136
124	hsa04972	Pancreatic secretion	0.662136
125	hsa05142	Chagas disease	0.662136
126	hsa05146	Amoebiasis	0.662136
127	hsa04620	Toll-like receptor signaling pathway	0.662136
128	hsa04928	Parathyroid hormone synthesis, secretion and action	0.662136
129	hsa05012	Parkinson disease	0.662136
130	hsa05132	Salmonella infection	0.662136
131	hsa04659	Th17 cell differentiation	0.662136
132	hsa04380	Osteoclast differentiation	0.72886
133	hsa04926	Relaxin signaling pathway	0.72886
134	hsa05322	Systemic lupus erythematosus	0.72886
135	hsa04010	MAPK signaling pathway	0.72886
136	hsa04140	Autophagy - animal	0.72886
137	hsa05135	Yersinia infection	0.72886
138	hsa04915	Estrogen signaling pathway	0.72886
139	hsa05162	Measles	0.72886
140	hsa04550	Signaling pathways regulating pluripotency of stem cells	0.72886
141	hsa05017	Spinocerebellar ataxia	0.72886
142	hsa05224	Breast cancer	0.72886
143	hsa05206	MicroRNAs in cancer	0.72886
144	hsa04723	Retrograde endocannabinoid signaling	0.72886
145	hsa05226	Gastric cancer	0.72886
146	hsa04261	Adrenergic signaling in cardiomyocytes	0.72886
147	hsa03040	Spliceosome	0.72886
148	hsa05160	Hepatitis C	0.73958
149	hsa05161	Hepatitis B	0.740818
150	hsa05165	Human papillomavirus infection	0.740818
151	hsa04310	Wnt signaling pathway	0.740818
152	hsa04022	cGMP-PKG signaling pathway	0.740818
153	hsa05225	Hepatocellular carcinoma	0.740818
154	hsa04141	Protein processing in endoplasmic reticulum	0.740818
155	hsa05164	Influenza A	0.740818
156	hsa04621	NOD-like receptor signaling pathway	0.755002
157	hsa05167	Kaposi sarcoma-associated herpesvirus infection	0.773446
158	hsa05415	Diabetic cardiomyopathy	0.786332
159	hsa05131	Shigellosis	0.84432
160	hsa04740	Olfactory transduction	0.968127
161	hsa05168	Herpes simplex virus 1 infection	0.975096

## Sheet: ANGPTL5
Table S4 (Continue)
ANGPT5
Enriched pathway with genes positively correlated with ANGPTL5					Enriched pathway with genes negatively correlated with ANGPTL5
#	ID	Description	adj.P.Val		#	ID	Description	adj.P.Val
1	hsa02010	ABC transporters	0.00991258
2	hsa04610	Complement and coagulation cascades	0.0115986
3	hsa03320	PPAR signaling pathway	0.0398616
4	hsa04923	Regulation of lipolysis in adipocytes	0.0828903
5	hsa04514	Cell adhesion molecules	0.0907558
6	hsa04920	Adipocytokine signaling pathway	0.110775
7	hsa00350	Tyrosine metabolism	0.110775
8	hsa04152	AMPK signaling pathway	0.112086
9	hsa04060	Cytokine-cytokine receptor interaction	0.117361
10	hsa00360	Phenylalanine metabolism	0.176227
11	hsa05144	Malaria	0.176227
12	hsa05171	Coronavirus disease - COVID-19	0.288935
13	hsa04670	Leukocyte transendothelial migration	0.288935
14	hsa00830	Retinol metabolism	0.304526
15	hsa04924	Renin secretion	0.304526
16	hsa04068	FoxO signaling pathway	0.366322
17	hsa04510	Focal adhesion	0.402487
18	hsa04512	ECM-receptor interaction	0.469005
19	hsa05032	Morphine addiction	0.482317
20	hsa05150	Staphylococcus aureus infection	0.498808
21	hsa00071	Fatty acid degradation	0.498808
22	hsa04930	Type II diabetes mellitus	0.532435
23	hsa00620	Pyruvate metabolism	0.532435
24	hsa00430	Taurine and hypotaurine metabolism	0.682897
25	hsa04080	Neuroactive ligand-receptor interaction	0.682897
26	hsa05202	Transcriptional misregulation in cancer	0.694383
27	hsa00561	Glycerolipid metabolism	0.694383
28	hsa04151	PI3K-Akt signaling pathway	0.694383
29	hsa04623	Cytosolic DNA-sensing pathway	0.694383
30	hsa00230	Purine metabolism	0.698436
31	hsa00010	Glycolysis / Gluconeogenesis	0.718426
32	hsa05418	Fluid shear stress and atherosclerosis	0.723959
33	hsa04520	Adherens junction	0.723959
34	hsa00982	Drug metabolism - cytochrome P450	0.723959
35	hsa00450	Selenocompound metabolism	0.723959
36	hsa04072	Phospholipase D signaling pathway	0.747666
37	hsa00980	Metabolism of xenobiotics by cytochrome P450	0.747666
38	hsa04932	Non-alcoholic fatty liver disease	0.747666
39	hsa00670	One carbon pool by folate	0.74986
40	hsa05204	Chemical carcinogenesis	0.74986
41	hsa00340	Histidine metabolism	0.74986
42	hsa04020	Calcium signaling pathway	0.74986
43	hsa04630	JAK-STAT signaling pathway	0.74986
44	hsa04964	Proximal tubule bicarbonate reclamation	0.74986
45	hsa04977	Vitamin digestion and absorption	0.74986
46	hsa04211	Longevity regulating pathway	0.74986
47	hsa05410	Hypertrophic cardiomyopathy	0.74986
48	hsa04350	TGF-beta signaling pathway	0.74986
49	hsa05414	Dilated cardiomyopathy	0.74986
50	hsa04666	Fc gamma R-mediated phagocytosis	0.74986
51	hsa05215	Prostate cancer	0.74986
52	hsa00564	Glycerophospholipid metabolism	0.74986
53	hsa04925	Aldosterone synthesis and secretion	0.74986
54	hsa04392	Hippo signaling pathway - multiple species	0.74986
55	hsa04061	Viral protein interaction with cytokine and cytokine receptor	0.74986
56	hsa00410	beta-Alanine metabolism	0.75322
57	hsa05020	Prion disease	0.760051
58	hsa04062	Chemokine signaling pathway	0.776819
59	hsa04931	Insulin resistance	0.776819
60	hsa04066	HIF-1 signaling pathway	0.776819
61	hsa00500	Starch and sucrose metabolism	0.785484
62	hsa04724	Glutamatergic synapse	0.785484
63	hsa00250	Alanine, aspartate and glutamate metabolism	0.785484
64	hsa04960	Aldosterone-regulated sodium reabsorption	0.785484
65	hsa05205	Proteoglycans in cancer	0.785484
66	hsa00260	Glycine, serine and threonine metabolism	0.785484
67	hsa05033	Nicotine addiction	0.785484
68	hsa04216	Ferroptosis	0.785484
69	hsa00380	Tryptophan metabolism	0.785484
70	hsa04975	Fat digestion and absorption	0.785484
71	hsa04962	Vasopressin-regulated water reabsorption	0.785484
72	hsa04926	Relaxin signaling pathway	0.785484
73	hsa03050	Proteasome	0.785484
74	hsa05322	Systemic lupus erythematosus	0.785484
75	hsa04371	Apelin signaling pathway	0.785484
76	hsa04910	Insulin signaling pathway	0.785484
77	hsa00565	Ether lipid metabolism	0.785484
78	hsa00600	Sphingolipid metabolism	0.785484
79	hsa04014	Ras signaling pathway	0.785484
80	hsa04714	Thermogenesis	0.785484
81	hsa00270	Cysteine and methionine metabolism	0.785484
82	hsa04979	Cholesterol metabolism	0.785484
83	hsa04913	Ovarian steroidogenesis	0.788142
84	hsa04550	Signaling pathways regulating pluripotency of stem cells	0.792655
85	hsa04723	Retrograde endocannabinoid signaling	0.805806
86	hsa04340	Hedgehog signaling pathway	0.805806
87	hsa00480	Glutathione metabolism	0.805806
88	hsa04730	Long-term depression	0.805806
89	hsa05416	Viral myocarditis	0.805806
90	hsa05160	Hepatitis C	0.805806
91	hsa00590	Arachidonic acid metabolism	0.805806
92	hsa04217	Necroptosis	0.805806
93	hsa04213	Longevity regulating pathway - multiple species	0.805806
94	hsa05217	Basal cell carcinoma	0.805806
95	hsa04022	cGMP-PKG signaling pathway	0.805806
96	hsa04530	Tight junction	0.805806
97	hsa05164	Influenza A	0.805806
98	hsa04622	RIG-I-like receptor signaling pathway	0.805806
99	hsa05120	Epithelial cell signaling in Helicobacter pylori infection	0.805806
100	hsa05218	Melanoma	0.805806
101	hsa04115	p53 signaling pathway	0.805806
102	hsa04918	Thyroid hormone synthesis	0.805806
103	hsa05214	Glioma	0.805806
104	hsa05212	Pancreatic cancer	0.805806
105	hsa05220	Chronic myeloid leukemia	0.805806
106	hsa05100	Bacterial invasion of epithelial cells	0.805806
107	hsa05412	Arrhythmogenic right ventricular cardiomyopathy	0.805806
108	hsa04721	Synaptic vesicle cycle	0.805806
109	hsa04010	MAPK signaling pathway	0.805806
110	hsa01521	EGFR tyrosine kinase inhibitor resistance	0.805806
111	hsa04613	Neutrophil extracellular trap formation	0.805806
112	hsa04742	Taste transduction	0.805806
113	hsa05210	Colorectal cancer	0.805806
114	hsa04260	Cardiac muscle contraction	0.805806
115	hsa04727	GABAergic synapse	0.805806
116	hsa05415	Diabetic cardiomyopathy	0.805806
117	hsa04976	Bile secretion	0.805806
118	hsa05323	Rheumatoid arthritis	0.805806
119	hsa04657	IL-17 signaling pathway	0.805806
120	hsa04015	Rap1 signaling pathway	0.805806
121	hsa04713	Circadian entrainment	0.805806
122	hsa01522	Endocrine resistance	0.805806
123	hsa04750	Inflammatory mediator regulation of TRP channels	0.805806
124	hsa05231	Choline metabolism in cancer	0.805806
125	hsa05165	Human papillomavirus infection	0.805806
126	hsa04024	cAMP signaling pathway	0.805806
127	hsa04640	Hematopoietic cell lineage	0.805806
128	hsa04810	Regulation of actin cytoskeleton	0.805806
129	hsa04914	Progesterone-mediated oocyte maturation	0.805806
130	hsa04933	AGE-RAGE signaling pathway in diabetic complications	0.805806
131	hsa05142	Chagas disease	0.806288
132	hsa04974	Protein digestion and absorption	0.806288
133	hsa04620	Toll-like receptor signaling pathway	0.806288
134	hsa04659	Th17 cell differentiation	0.807682
135	hsa04922	Glucagon signaling pathway	0.807682
136	hsa04668	TNF signaling pathway	0.82109
137	hsa04725	Cholinergic synapse	0.82109
138	hsa04726	Serotonergic synapse	0.823169
139	hsa04071	Sphingolipid signaling pathway	0.826797
140	hsa04935	Growth hormone synthesis, secretion and action	0.826797
141	hsa04144	Endocytosis	0.833327
142	hsa04611	Platelet activation	0.833327
143	hsa04380	Osteoclast differentiation	0.83885
144	hsa04114	Oocyte meiosis	0.83885
145	hsa04728	Dopaminergic synapse	0.840286
146	hsa04270	Vascular smooth muscle contraction	0.840286
147	hsa05017	Spinocerebellar ataxia	0.864622
148	hsa05224	Breast cancer	0.866809
149	hsa05226	Gastric cancer	0.866809
150	hsa04921	Oxytocin signaling pathway	0.866809
151	hsa04150	mTOR signaling pathway	0.866809
152	hsa04218	Cellular senescence	0.866809
153	hsa04390	Hippo signaling pathway	0.866809
154	hsa05161	Hepatitis B	0.86921
155	hsa05016	Huntington disease	0.86921
156	hsa04310	Wnt signaling pathway	0.869266
157	hsa05225	Hepatocellular carcinoma	0.869266
158	hsa05034	Alcoholism	0.89952
159	hsa05167	Kaposi sarcoma-associated herpesvirus infection	0.89952
160	hsa05130	Pathogenic Escherichia coli infection	0.89952
161	hsa05169	Epstein-Barr virus infection	0.89952
162	hsa05203	Viral carcinogenesis	0.89952
163	hsa05014	Amyotrophic lateral sclerosis	0.89952
164	hsa05010	Alzheimer disease	0.89952
165	hsa05170	Human immunodeficiency virus 1 infection	0.89952
166	hsa05166	Human T-cell leukemia virus 1 infection	0.903015
167	hsa05163	Human cytomegalovirus infection	0.904745
168	hsa05012	Parkinson disease	0.923991
169	hsa04740	Olfactory transduction	0.936701
170	hsa05022	Pathways of neurodegeneration - multiple diseases	0.948234
171	hsa05206	MicroRNAs in cancer	0.949161

## Sheet: ANGPTL6
Table S4 (Continue)
ANGPTL6
Enriched pathway with genes positively correlated with ANGPTL6					Enriched pathway with genes negatively correlated with ANGPTL6
#	ID	Description	adj.P.Val		#	ID	Description	adj.P.Val
1	hsa05169	Epstein-Barr virus infection	6.80179e-12
2	hsa05170	Human immunodeficiency virus 1 infection	3.30198e-08
3	hsa05340	Primary immunodeficiency	8.1057e-08
4	hsa04380	Osteoclast differentiation	8.2398e-08
5	hsa04650	Natural killer cell mediated cytotoxicity	9.31561e-08
6	hsa04659	Th17 cell differentiation	3.33323e-07
7	hsa04658	Th1 and Th2 cell differentiation	3.81686e-07
8	hsa04612	Antigen processing and presentation	4.17644e-07
9	hsa05164	Influenza A	4.17644e-07
10	hsa04621	NOD-like receptor signaling pathway	7.58758e-07
11	hsa05162	Measles	7.58758e-07
12	hsa05235	PD-L1 expression and PD-1 checkpoint pathway in cancer	1.41171e-06
13	hsa05166	Human T-cell leukemia virus 1 infection	1.90409e-06
14	hsa04660	T cell receptor signaling pathway	6.91963e-06
15	hsa04514	Cell adhesion molecules	9.04734e-06
16	hsa05163	Human cytomegalovirus infection	5.53616e-05
17	hsa05330	Allograft rejection	6.17774e-05
18	hsa05320	Autoimmune thyroid disease	6.17774e-05
19	hsa05160	Hepatitis C	7.49528e-05
20	hsa05135	Yersinia infection	9.1532e-05
21	hsa04630	JAK-STAT signaling pathway	9.55736e-05
22	hsa04062	Chemokine signaling pathway	0.000123995
23	hsa05416	Viral myocarditis	0.000124904
24	hsa04064	NF-kappa B signaling pathway	0.000193985
25	hsa05168	Herpes simplex virus 1 infection	0.000393947
26	hsa05167	Kaposi sarcoma-associated herpesvirus infection	0.000494694
27	hsa05171	Coronavirus disease - COVID-19	0.00080905
28	hsa05203	Viral carcinogenesis	0.00080905
29	hsa05332	Graft-versus-host disease	0.000822199
30	hsa04940	Type I diabetes mellitus	0.000882787
31	hsa04625	C-type lectin receptor signaling pathway	0.000882787
32	hsa04662	B cell receptor signaling pathway	0.000882787
33	hsa04060	Cytokine-cytokine receptor interaction	0.00248477
34	hsa04145	Phagosome	0.00326428
35	hsa04623	Cytosolic DNA-sensing pathway	0.00638562
36	hsa04668	TNF signaling pathway	0.00652261
37	hsa05321	Inflammatory bowel disease	0.00706419
38	hsa05165	Human papillomavirus infection	0.00706419
39	hsa04664	Fc epsilon RI signaling pathway	0.00854984
40	hsa04666	Fc gamma R-mediated phagocytosis	0.0112237
41	hsa04640	Hematopoietic cell lineage	0.0123014
42	hsa04061	Viral protein interaction with cytokine and cytokine receptor	0.0127134
43	hsa05145	Toxoplasmosis	0.0233327
44	hsa04144	Endocytosis	0.0351422
45	hsa04622	RIG-I-like receptor signaling pathway	0.0435527
46	hsa04217	Necroptosis	0.0435527
47	hsa03050	Proteasome	0.0451027
48	hsa05161	Hepatitis B	0.0464118
49	hsa05142	Chagas disease	0.0498487
50	hsa04670	Leukocyte transendothelial migration	0.0806906
51	hsa04611	Platelet activation	0.113932
52	hsa05130	Pathogenic Escherichia coli infection	0.122829
53	hsa04917	Prolactin signaling pathway	0.159562
54	hsa04015	Rap1 signaling pathway	0.162837
55	hsa04620	Toll-like receptor signaling pathway	0.166524
56	hsa05133	Pertussis	0.19414
57	hsa04672	Intestinal immune network for IgA production	0.224898
58	hsa04014	Ras signaling pathway	0.243111
59	hsa04935	Growth hormone synthesis, secretion and action	0.244193
60	hsa04218	Cellular senescence	0.244193
61	hsa05323	Rheumatoid arthritis	0.319567
62	hsa04370	VEGF signaling pathway	0.319567
63	hsa00400	Phenylalanine, tyrosine and tryptophan biosynthesis	0.342807
64	hsa05221	Acute myeloid leukemia	0.410747
65	hsa04613	Neutrophil extracellular trap formation	0.454014
66	hsa05202	Transcriptional misregulation in cancer	0.45747
67	hsa05143	African trypanosomiasis	0.45747
68	hsa00562	Inositol phosphate metabolism	0.464205
69	hsa05212	Pancreatic cancer	0.497383
70	hsa05140	Leishmaniasis	0.503605
71	hsa04071	Sphingolipid signaling pathway	0.522186
72	hsa04010	MAPK signaling pathway	0.522623
73	hsa02010	ABC transporters	0.568471
74	hsa04930	Type II diabetes mellitus	0.579527
75	hsa04973	Carbohydrate digestion and absorption	0.590346
76	hsa05152	Tuberculosis	0.658752
77	hsa04120	Ubiquitin mediated proteolysis	0.692337
78	hsa04070	Phosphatidylinositol signaling system	0.692337
79	hsa00360	Phenylalanine metabolism	0.692337
80	hsa04750	Inflammatory mediator regulation of TRP channels	0.692337
81	hsa05231	Choline metabolism in cancer	0.692337
82	hsa04933	AGE-RAGE signaling pathway in diabetic complications	0.694016
83	hsa00240	Pyrimidine metabolism	0.694016
84	hsa05134	Legionellosis	0.694016
85	hsa05131	Shigellosis	0.745148
86	hsa05415	Diabetic cardiomyopathy	0.778056
87	hsa04929	GnRH secretion	0.782204
88	hsa04927	Cortisol synthesis and secretion	0.788989
89	hsa04725	Cholinergic synapse	0.804562
90	hsa05230	Central carbon metabolism in cancer	0.84725
91	hsa04520	Adherens junction	0.852745
92	hsa05223	Non-small cell lung cancer	0.85706
93	hsa04919	Thyroid hormone signaling pathway	0.85706
94	hsa00601	Glycosphingolipid biosynthesis - lacto and neolacto series	0.85706
95	hsa05020	Prion disease	0.858755
96	hsa04392	Hippo signaling pathway - multiple species	0.881894
97	hsa05100	Bacterial invasion of epithelial cells	0.881894
98	hsa04926	Relaxin signaling pathway	0.897167
99	hsa05310	Asthma	0.902834
100	hsa04210	Apoptosis	0.938929
101	hsa05322	Systemic lupus erythematosus	0.938929
102	hsa05210	Colorectal cancer	0.947829
103	hsa05418	Fluid shear stress and atherosclerosis	0.947829
104	hsa00350	Tyrosine metabolism	0.947829
105	hsa05132	Salmonella infection	0.947829
106	hsa00250	Alanine, aspartate and glutamate metabolism	0.947829
107	hsa04960	Aldosterone-regulated sodium reabsorption	0.947829
108	hsa05222	Small cell lung cancer	0.964335
109	hsa04510	Focal adhesion	0.965546
110	hsa04072	Phospholipase D signaling pathway	0.965546
111	hsa05205	Proteoglycans in cancer	0.968919
112	hsa05219	Bladder cancer	0.968919
113	hsa04713	Circadian entrainment	0.968919
114	hsa00380	Tryptophan metabolism	0.968919
115	hsa05146	Amoebiasis	0.982391
116	hsa04810	Regulation of actin cytoskeleton	0.982391
117	hsa04928	Parathyroid hormone synthesis, secretion and action	0.982391
118	hsa00280	Valine, leucine and isoleucine degradation	0.982391
119	hsa00270	Cysteine and methionine metabolism	0.982391
120	hsa05144	Malaria	0.982391
121	hsa04961	Endocrine and other factor-regulated calcium reabsorption	0.982391
122	hsa04724	Glutamatergic synapse	0.982391
123	hsa04726	Serotonergic synapse	0.982391
124	hsa04923	Regulation of lipolysis in adipocytes	0.982391
125	hsa05213	Endometrial cancer	0.982391
126	hsa04730	Long-term depression	0.982391
127	hsa04213	Longevity regulating pathway - multiple species	0.982391
128	hsa04068	FoxO signaling pathway	0.982391
129	hsa04728	Dopaminergic synapse	0.982391
130	hsa04270	Vascular smooth muscle contraction	0.982391
131	hsa04720	Long-term potentiation	0.982391
132	hsa04137	Mitophagy - animal	0.982391
133	hsa04920	Adipocytokine signaling pathway	0.982391
134	hsa04924	Renin secretion	0.982391
135	hsa05211	Renal cell carcinoma	0.982391
136	hsa04371	Apelin signaling pathway	0.982391
137	hsa04910	Insulin signaling pathway	0.982391
138	hsa05120	Epithelial cell signaling in Helicobacter pylori infection	0.982391
139	hsa04915	Estrogen signaling pathway	0.982391
140	hsa05218	Melanoma	0.982391
141	hsa01524	Platinum drug resistance	0.982391
142	hsa04550	Signaling pathways regulating pluripotency of stem cells	0.982391
143	hsa05017	Spinocerebellar ataxia	0.982391
144	hsa04918	Thyroid hormone synthesis	0.982391
145	hsa05214	Glioma	0.982391
146	hsa04971	Gastric acid secretion	0.982391
147	hsa05220	Chronic myeloid leukemia	0.982391
148	hsa05224	Breast cancer	0.982391
149	hsa04723	Retrograde endocannabinoid signaling	0.982391
150	hsa04024	cAMP signaling pathway	0.982391
151	hsa01521	EGFR tyrosine kinase inhibitor resistance	0.982391
152	hsa00983	Drug metabolism - other enzymes	0.982391
153	hsa04934	Cushing syndrome	0.982391
154	hsa04151	PI3K-Akt signaling pathway	0.982391
155	hsa04012	ErbB signaling pathway	0.982391
156	hsa04610	Complement and coagulation cascades	0.982391
157	hsa04742	Taste transduction	0.982391
158	hsa04911	Insulin secretion	0.982391
159	hsa04540	Gap junction	0.982391
160	hsa04211	Longevity regulating pathway	0.982391
161	hsa04727	GABAergic synapse	0.982391
162	hsa04976	Bile secretion	0.982391
163	hsa04310	Wnt signaling pathway	0.982391
164	hsa05032	Morphine addiction	0.982391
165	hsa04912	GnRH signaling pathway	0.982391
166	hsa04970	Salivary secretion	0.982391
167	hsa04530	Tight junction	0.982391
168	hsa05150	Staphylococcus aureus infection	0.982391
169	hsa05215	Prostate cancer	0.982391
170	hsa01522	Endocrine resistance	0.982391
171	hsa04925	Aldosterone synthesis and secretion	0.982391
172	hsa04914	Progesterone-mediated oocyte maturation	0.982391
173	hsa04916	Melanogenesis	0.982391
174	hsa04972	Pancreatic secretion	0.982391
175	hsa04974	Protein digestion and absorption	0.982391
176	hsa04360	Axon guidance	0.982391
177	hsa04922	Glucagon signaling pathway	0.982391
178	hsa04931	Insulin resistance	0.982391
179	hsa04066	HIF-1 signaling pathway	0.982391
180	hsa04722	Neurotrophin signaling pathway	0.989392
181	hsa04152	AMPK signaling pathway	0.989392
182	hsa04110	Cell cycle	0.989392
183	hsa04142	Lysosome	0.989392
184	hsa04140	Autophagy - animal	0.989392
185	hsa05206	MicroRNAs in cancer	0.989392
186	hsa05226	Gastric cancer	0.989392
187	hsa04261	Adrenergic signaling in cardiomyocytes	0.989392
188	hsa04932	Non-alcoholic fatty liver disease	0.989392
189	hsa04921	Oxytocin signaling pathway	0.989392
190	hsa04150	mTOR signaling pathway	0.989392
191	hsa05022	Pathways of neurodegeneration - multiple diseases	0.989392
192	hsa01240	Biosynthesis of cofactors	0.989392
193	hsa05012	Parkinson disease	0.989392
194	hsa04022	cGMP-PKG signaling pathway	0.989392
195	hsa05225	Hepatocellular carcinoma	0.989392
196	hsa05014	Amyotrophic lateral sclerosis	0.991956
197	hsa05034	Alcoholism	0.991956
198	hsa04080	Neuroactive ligand-receptor interaction	0.997283
199	hsa04020	Calcium signaling pathway	0.997283
200	hsa05010	Alzheimer disease	0.997283
201	hsa05016	Huntington disease	0.997283

## Sheet: ANGPTL7
Table S4 (Continue)
ANGPTL7
Enriched pathway with genes positively correlated with ANGPTL7					Enriched pathway with genes negatively correlated with ANGPTL7
#	ID	Description	adj.P.Val		#	ID	Description	adj.P.Val
1	hsa00350	Tyrosine metabolism	0.000855332
2	hsa04514	Cell adhesion molecules	0.00116683
3	hsa04510	Focal adhesion	0.00202967
4	hsa00830	Retinol metabolism	0.00388764
5	hsa04610	Complement and coagulation cascades	0.00388764
6	hsa00982	Drug metabolism - cytochrome P450	0.00456794
7	hsa04014	Ras signaling pathway	0.00523348
8	hsa04020	Calcium signaling pathway	0.00687362
9	hsa04924	Renin secretion	0.0122491
10	hsa04810	Regulation of actin cytoskeleton	0.0172547
11	hsa02010	ABC transporters	0.024438
12	hsa00620	Pyruvate metabolism	0.0282422
13	hsa04512	ECM-receptor interaction	0.0421524
14	hsa04964	Proximal tubule bicarbonate reclamation	0.0483141
15	hsa05414	Dilated cardiomyopathy	0.0627722
16	hsa04024	cAMP signaling pathway	0.0734783
17	hsa00071	Fatty acid degradation	0.0734783
18	hsa04060	Cytokine-cytokine receptor interaction	0.0734783
19	hsa04151	PI3K-Akt signaling pathway	0.0818914
20	hsa04360	Axon guidance	0.106713
21	hsa04080	Neuroactive ligand-receptor interaction	0.106713
22	hsa05410	Hypertrophic cardiomyopathy	0.106713
23	hsa04670	Leukocyte transendothelial migration	0.11281
24	hsa04960	Aldosterone-regulated sodium reabsorption	0.151181
25	hsa05412	Arrhythmogenic right ventricular cardiomyopathy	0.151181
26	hsa04923	Regulation of lipolysis in adipocytes	0.151181
27	hsa00980	Metabolism of xenobiotics by cytochrome P450	0.151181
28	hsa04978	Mineral absorption	0.166283
29	hsa05204	Chemical carcinogenesis	0.185375
30	hsa04015	Rap1 signaling pathway	0.193956
31	hsa04270	Vascular smooth muscle contraction	0.193956
32	hsa00010	Glycolysis / Gluconeogenesis	0.236604
33	hsa05032	Morphine addiction	0.238115
34	hsa04022	cGMP-PKG signaling pathway	0.238115
35	hsa05211	Renal cell carcinoma	0.241251
36	hsa04072	Phospholipase D signaling pathway	0.286718
37	hsa04918	Thyroid hormone synthesis	0.300425
38	hsa04061	Viral protein interaction with cytokine and cytokine receptor	0.300425
39	hsa04971	Gastric acid secretion	0.300425
40	hsa04010	MAPK signaling pathway	0.300425
41	hsa04974	Protein digestion and absorption	0.321534
42	hsa00230	Purine metabolism	0.325129
43	hsa04340	Hedgehog signaling pathway	0.329533
44	hsa04630	JAK-STAT signaling pathway	0.359834
45	hsa00910	Nitrogen metabolism	0.374394
46	hsa05416	Viral myocarditis	0.377077
47	hsa04911	Insulin secretion	0.388905
48	hsa04530	Tight junction	0.39907
49	hsa04976	Bile secretion	0.432976
50	hsa05205	Proteoglycans in cancer	0.454101
51	hsa04970	Salivary secretion	0.462109
52	hsa04350	TGF-beta signaling pathway	0.463395
53	hsa04261	Adrenergic signaling in cardiomyocytes	0.463395
54	hsa05150	Staphylococcus aureus infection	0.482266
55	hsa04713	Circadian entrainment	0.488979
56	hsa04925	Aldosterone synthesis and secretion	0.495641
57	hsa04614	Renin-angiotensin system	0.495641
58	hsa05218	Melanoma	0.495641
59	hsa04977	Vitamin digestion and absorption	0.513749
60	hsa04972	Pancreatic secretion	0.522374
61	hsa00565	Ether lipid metabolism	0.530466
62	hsa05144	Malaria	0.536914
63	hsa00750	Vitamin B6 metabolism	0.536914
64	hsa04961	Endocrine and other factor-regulated calcium reabsorption	0.596419
65	hsa04550	Signaling pathways regulating pluripotency of stem cells	0.646395
66	hsa04724	Glutamatergic synapse	0.650805
67	hsa04012	ErbB signaling pathway	0.650805
68	hsa00480	Glutathione metabolism	0.650805
69	hsa04742	Taste transduction	0.651809
70	hsa04213	Longevity regulating pathway - multiple species	0.739536
71	hsa04921	Oxytocin signaling pathway	0.739536
72	hsa00310	Lysine degradation	0.746738
73	hsa04062	Chemokine signaling pathway	0.785041
74	hsa00430	Taurine and hypotaurine metabolism	0.785041
75	hsa04926	Relaxin signaling pathway	0.796995
76	hsa05231	Choline metabolism in cancer	0.796995
77	hsa04640	Hematopoietic cell lineage	0.804081
78	hsa04933	AGE-RAGE signaling pathway in diabetic complications	0.804081
79	hsa04920	Adipocytokine signaling pathway	0.804081
80	hsa05120	Epithelial cell signaling in Helicobacter pylori infection	0.804081
81	hsa05033	Nicotine addiction	0.804081
82	hsa05146	Amoebiasis	0.804081
83	hsa04520	Adherens junction	0.804081
84	hsa04216	Ferroptosis	0.804081
85	hsa04660	T cell receptor signaling pathway	0.804081
86	hsa04371	Apelin signaling pathway	0.804081
87	hsa00380	Tryptophan metabolism	0.805121
88	hsa05418	Fluid shear stress and atherosclerosis	0.812113
89	hsa04975	Fat digestion and absorption	0.812113
90	hsa03320	PPAR signaling pathway	0.830424
91	hsa04066	HIF-1 signaling pathway	0.830424
92	hsa01521	EGFR tyrosine kinase inhibitor resistance	0.871335
93	hsa04973	Carbohydrate digestion and absorption	0.872212
94	hsa00360	Phenylalanine metabolism	0.875558
95	hsa00450	Selenocompound metabolism	0.875558
96	hsa00600	Sphingolipid metabolism	0.890252
97	hsa00061	Fatty acid biosynthesis	0.89665
98	hsa04913	Ovarian steroidogenesis	0.90701
99	hsa00531	Glycosaminoglycan degradation	0.90701
100	hsa04152	AMPK signaling pathway	0.90701
101	hsa05202	Transcriptional misregulation in cancer	0.912512
102	hsa04260	Cardiac muscle contraction	0.912512
103	hsa00670	One carbon pool by folate	0.912512
104	hsa04540	Gap junction	0.912512
105	hsa04211	Longevity regulating pathway	0.91915
106	hsa05323	Rheumatoid arthritis	0.967068
107	hsa04310	Wnt signaling pathway	0.967068
108	hsa04657	IL-17 signaling pathway	0.967068
109	hsa04068	FoxO signaling pathway	0.968199
110	hsa04666	Fc gamma R-mediated phagocytosis	0.974529
111	hsa05215	Prostate cancer	0.974529
112	hsa00561	Glycerolipid metabolism	0.974529
113	hsa04750	Inflammatory mediator regulation of TRP channels	0.974529
114	hsa04910	Insulin signaling pathway	0.974529
115	hsa04950	Maturity onset diabetes of the young	0.974529
116	hsa04623	Cytosolic DNA-sensing pathway	0.974529
117	hsa05217	Basal cell carcinoma	0.974529
118	hsa04916	Melanogenesis	0.975987
119	hsa00601	Glycosphingolipid biosynthesis - lacto and neolacto series	0.982135
120	hsa04064	NF-kappa B signaling pathway	0.98698
121	hsa05221	Acute myeloid leukemia	0.98698
122	hsa04928	Parathyroid hormone synthesis, secretion and action	0.98698
123	hsa04392	Hippo signaling pathway - multiple species	0.98698
124	hsa00053	Ascorbate and aldarate metabolism	0.98698
125	hsa00410	beta-Alanine metabolism	0.98698
126	hsa04931	Insulin resistance	0.98698
127	hsa05224	Breast cancer	0.98698
128	hsa04723	Retrograde endocannabinoid signaling	0.98698
129	hsa05310	Asthma	0.98698
130	hsa05226	Gastric cancer	0.98698
131	hsa04215	Apoptosis - multiple species	0.99185
132	hsa04668	TNF signaling pathway	0.99185
133	hsa00040	Pentose and glucuronate interconversions	0.994839
134	hsa00640	Propanoate metabolism	0.994839
135	hsa05160	Hepatitis C	0.994839
136	hsa00760	Nicotinate and nicotinamide metabolism	0.994839
137	hsa05130	Pathogenic Escherichia coli infection	0.994839
138	hsa05100	Bacterial invasion of epithelial cells	0.994839
139	hsa04721	Synaptic vesicle cycle	0.994839
140	hsa04935	Growth hormone synthesis, secretion and action	0.994839
141	hsa00500	Starch and sucrose metabolism	0.994839
142	hsa04919	Thyroid hormone signaling pathway	0.999608
143	hsa04611	Platelet activation	0.999608
144	hsa00260	Glycine, serine and threonine metabolism	0.999608
145	hsa05170	Human immunodeficiency virus 1 infection	0.999608
146	hsa04728	Dopaminergic synapse	0.999608
147	hsa04727	GABAergic synapse	0.999608
148	hsa04962	Vasopressin-regulated water reabsorption	0.999608
149	hsa04930	Type II diabetes mellitus	0.999608
150	hsa04912	GnRH signaling pathway	0.999608
151	hsa00280	Valine, leucine and isoleucine degradation	0.999608
152	hsa04672	Intestinal immune network for IgA production	0.999608
153	hsa00270	Cysteine and methionine metabolism	0.999608
154	hsa00564	Glycerophospholipid metabolism	0.999608
155	hsa01522	Endocrine resistance	0.999608
156	hsa05020	Prion disease	0.999608
157	hsa00330	Arginine and proline metabolism	0.999608
158	hsa05171	Coronavirus disease - COVID-19	0.999608
159	hsa04914	Progesterone-mediated oocyte maturation	0.999608
160	hsa05142	Chagas disease	0.999608
161	hsa05320	Autoimmune thyroid disease	0.999608
162	hsa04922	Glucagon signaling pathway	0.999608
163	hsa05134	Legionellosis	0.999608
164	hsa05415	Diabetic cardiomyopathy	0.999608
165	hsa04730	Long-term depression	0.999608
166	hsa00590	Arachidonic acid metabolism	0.999608
167	hsa04725	Cholinergic synapse	0.999608
168	hsa04726	Serotonergic synapse	0.999608
169	hsa04927	Cortisol synthesis and secretion	0.999608
170	hsa04071	Sphingolipid signaling pathway	0.999608
171	hsa04722	Neurotrophin signaling pathway	0.999608
172	hsa05225	Hepatocellular carcinoma	0.999608
173	hsa04664	Fc epsilon RI signaling pathway	0.999608
174	hsa05166	Human T-cell leukemia virus 1 infection	0.999608
175	hsa05031	Amphetamine addiction	0.999608
176	hsa04622	RIG-I-like receptor signaling pathway	0.999608
177	hsa05230	Central carbon metabolism in cancer	0.999608
178	hsa01524	Platinum drug resistance	0.999608
179	hsa04115	p53 signaling pathway	0.999608
180	hsa04114	Oocyte meiosis	0.999608
181	hsa04621	NOD-like receptor signaling pathway	0.999608
182	hsa05214	Glioma	0.999608
183	hsa05212	Pancreatic cancer	0.999608
184	hsa05220	Chronic myeloid leukemia	0.999608
185	hsa05322	Systemic lupus erythematosus	0.999608
186	hsa05165	Human papillomavirus infection	0.999608
187	hsa00983	Drug metabolism - other enzymes	0.999608
188	hsa04915	Estrogen signaling pathway	0.999608
189	hsa04613	Neutrophil extracellular trap formation	0.999608
190	hsa05167	Kaposi sarcoma-associated herpesvirus infection	0.999608
191	hsa05210	Colorectal cancer	0.999608
192	hsa04144	Endocytosis	0.999608
193	hsa05222	Small cell lung cancer	0.999608
194	hsa05206	MicroRNAs in cancer	0.999608
195	hsa04218	Cellular senescence	0.999608
196	hsa04217	Necroptosis	0.999608
197	hsa05161	Hepatitis B	0.999608
198	hsa04620	Toll-like receptor signaling pathway	0.999608
199	hsa05163	Human cytomegalovirus infection	0.999608
200	hsa04659	Th17 cell differentiation	0.999608
201	hsa04141	Protein processing in endoplasmic reticulum	0.999608
202	hsa05164	Influenza A	0.999608
203	hsa04714	Thermogenesis	0.999608
204	hsa05145	Toxoplasmosis	0.999608
205	hsa05012	Parkinson disease	0.999608
206	hsa04142	Lysosome	0.999608
207	hsa04380	Osteoclast differentiation	0.999608
208	hsa04210	Apoptosis	0.999608
209	hsa05135	Yersinia infection	0.999608
210	hsa04120	Ubiquitin mediated proteolysis	0.999608
211	hsa05017	Spinocerebellar ataxia	0.999608
212	hsa04932	Non-alcoholic fatty liver disease	0.999608
213	hsa04150	mTOR signaling pathway	0.999608
214	hsa04934	Cushing syndrome	0.999608
215	hsa04390	Hippo signaling pathway	0.999608
216	hsa05132	Salmonella infection	0.999608
217	hsa05034	Alcoholism	0.999608
218	hsa05169	Epstein-Barr virus infection	0.999608
219	hsa05203	Viral carcinogenesis	0.999608
220	hsa05022	Pathways of neurodegeneration - multiple diseases	0.999608
221	hsa05016	Huntington disease	0.999608
222	hsa04740	Olfactory transduction	0.999608
223	hsa05014	Amyotrophic lateral sclerosis	0.999608
224	hsa05010	Alzheimer disease	0.999608

[truncated: 1 more sheets: ANGPTL8]
