# Supplementary material for: Distinct Clinical Impact and Biological Function of Angiopoietin and Angiopoietin-like Proteins in Human Breast Cancer
Source: Cells. 2021 Sep 29;10(10):2590. doi: 10.3390/cells10102590 (PMC8534176; doi:10.3390/cells10102590)
Supplement: Supplementary file 1 [file cells-10-02590-s001.zip › Table S5.xlsx]

## Sheet: Sheet1
Table S5 Data of the expression of angiopoietin/angiopoietin-like genes and biological factors in tumor mi-croenvironment of breast cancers in TCGA.
SAMPLE_ID	ANGPT1	ANGPT2	ANGPT4	ANGPTL1	ANGPTL2	ANGPTL3	ANGPTL4	ANGPTL5	ANGPTL6	ANGPTL7	ANGPTL8	Endothelial cell	Cancer associated fibroblast	immune score	stroma score	microenvironment score
TCGA-4H-AAAK-01	-0.7883	0.6305	0.7676	-0.3301	1.8655	0.6503	-0.1651	-0.8074	0.8606	-0.4064	-0.473	0.00967665	0.134958	0.0270854	0.0774961	0.104582
TCGA-5T-A9QA-01	-2.462	-1.3271	-1.5345	-2.761	-1.7244	-1.447	-2.0287	-1.3379	-1.587	-1.1969	0.3615	0.00473683	6.87822e-18	0.0171041	0.00236842	0.0194725
TCGA-A2-A0CK-01	0.3194	-1.3479	0.3081	0.7674	0.1737	-0.582	1.2827	1.4984	-0.5774	1.4436	1.2654	0.0825666	0.145576	0.00259282	0.213161	0.215753
TCGA-A2-A0CL-01	0.3163	0.3461	-0.2883	0.8108	0.8196	-1.447	0.6861	-0.2193	0.9535	-0.7558	0.6903	0.0885495	0.0592246	0.549325	0.132137	0.681462
TCGA-A2-A0CR-01	-0.3668	-0.7785	-0.4718	0.3021	0.4747	-0.507	0.4949	0.4162	1.5084	1.628	-0.7809	0.13124	0.170427	0.428956	0.161263	0.590219
TCGA-A2-A0EP-01	1.0305	0.5888	1.2515	1.6425	1.781	-1.447	1.1249	1.7055	2.3947	0.1322	3.4149	0.195669	0.212764	0.603679	0.38192	0.985599
TCGA-A2-A0EW-01	1.6879	0.7591	3.8837	2.317	1.0377	-0.0816	0.9678	1.1435	0.3341	1.6144	0.18	0.117109	0.120708	0.0222584	0.275081	0.29734
TCGA-A2-A3XT-01	-0.7393	-0.4465	-1.5345	-0.9362	-0.1286	-0.2544	1.4288	0.487	2.2328	0.3466	-1.2406	0.0278589	0.0362227	0.170648	0.0438965	0.214544
TCGA-A2-A3XU-01	1.8285	-1.6107	-0.9774	-3.1369	-2.747	-0.5951	1.6816	-1.3379	-1.0564	-1.1969	-1.2406	0.00261211	0	0.00339162	0.00217899	0.00557061
TCGA-A2-A3XV-01	-1.9826	-0.935	-1.5345	-1.2921	-0.9375	-1.447	0.2691	-1.3379	2.2724	-1.1969	-0.7946	0.0439086	0.00142657	0.0435852	0.041473	0.0850582
TCGA-A2-A3XW-01	-1.8989	-2.0668	-0.0631	1.2295	0.2756	-1.447	0.9627	0.1875	0.9193	2.1374	-0.8624	0.0617545	0.13252	0.0554247	0.0971375	0.152562
TCGA-A2-A3XX-01	-0.414	-0.8479	-1.0433	-0.3647	-0.7738	-1.447	0.8935	1.3778	0.5269	0.2897	-1.2406	0.00933848	0	0.087759	0.00466924	0.0924283
TCGA-A2-A3XZ-01	-1.2135	-1.1696	-0.0902	0.1106	-0.8952	-1.447	-0.7918	-1.3379	1.5919	-1.1969	-0.8715	0.013588	0.0439812	0.345657	0.0377498	0.383406
TCGA-A2-A3Y0-01	-0.1601	0.5042	-0.693	-1.9857	-0.7305	-0.7231	2.168	-1.3379	0.926	-1.1969	-0.8866	0.00836151	0.0379371	0.169418	0.02905	0.198468
TCGA-A2-A4S2-01	-0.0127	0.8595	0.5357	0.6774	0.4422	-0.4263	1.607	-1.3379	-0.0876	-0.8785	-1.2406	0.0428453	0.0411689	0.0502664	0.0537747	0.104041
TCGA-A7-A4SD-01	1.8779	-0.5905	-1.5345	0.1439	0.1943	0.8812	0.0647	-0.7337	-0.2939	-0.6477	-0.3796	0	0.0487043	0.124498	0.0266431	0.151141
TCGA-A7-A4SE-01	1.326	1.0511	-0.2407	0.7744	0.8411	-0.2703	1.1425	-0.6472	0.2326	-0.3896	-1.2406	0.0541179	0.147458	0.0112151	0.1118	0.123015
TCGA-A7-A5ZV-01	2.1688	-0.5999	2.1719	-1.8612	-2.5307	2.5531	1.9226	-1.3379	0.6668	-0.3499	-0.2201	0	0	0.0592332	2.97238e-21	0.0592332
TCGA-A7-A5ZW-01	0.6633	0.0174	0.8284	1.4609	0.6393	-1.447	-0.8143	-0.7853	-0.0511	0.154	-0.1808	0.0488148	0.165716	0.0353189	0.11423	0.149549
TCGA-A7-A5ZX-01	0.8042	-0.9358	0.0818	0.8698	0.3633	1.3925	-0.15	-0.8246	-0.4333	0.8596	-0.813	0.0303616	0.165372	0.0102438	0.107221	0.117465
TCGA-A7-A6VV-01	1.9492	0.5332	-0.6046	-0.8229	1.3425	-0.6382	1.178	0.2382	0.2092	-0.9446	-0.5452	0.0248916	0.0259062	0.0984779	0.0253991	0.123877
TCGA-A7-A6VW-01	-1.2778	-1.4511	-1.5345	-1.2364	-0.5603	-1.447	0.4878	-1.3379	1.3256	-1.1969	-0.7674	0.0046756	0.0288611	0.0664346	0.0289675	0.0954021
TCGA-A7-A6VX-01	-0.356	0.2081	-0.5018	-0.5894	0.6807	-1.447	-0.1329	-1.3379	-0.0455	-0.7042	-1.2406	0.0152056	0.0848454	0.0264642	0.0539245	0.0803887
TCGA-A7-A6VY-01	1.4891	0.3706	-0.658	-0.8861	0.7968	-1.447	1.4637	-1.3379	1.6379	2.3302	-0.5851	0	0.0449981	0.133644	0.022499	0.156143
TCGA-A8-A06R-01	0.4309	2.4177	-1.5345	0.1105	1.1966	2.6436	0.4635	-1.3379	0.2461	0.0792	-1.2406	0.0785763	0.0941898	0.106989	0.086383	0.193372
TCGA-A8-A075-01	-0.3491	0.3865	-1.5345	-0.3542	1.2735	-1.447	0.6268	-0.8793	-0.1348	-0.9532	-1.2406	0.0129603	0.0811565	0.140132	0.0506957	0.190827
TCGA-A8-A07F-01	-0.6079	0.7034	-1.1281	-0.4215	0.0675	0.4497	-0.7248	-1.3379	-0.2519	-1.003	-1.2406	0.0111818	9.22031e-18	0.05861	0.00559091	0.0642009
TCGA-A8-A07G-01	0.052	0.4429	-0.3541	1.4191	0.8184	-0.6945	0.9293	-1.3379	-0.3233	-0.5095	-0.8726	0.0213843	0.0782405	0.0494269	0.0553369	0.104764
TCGA-A8-A07I-01	0.0142	1.0606	-1.5345	0.4897	0.7631	-1.447	-0.1856	-0.3918	0.3567	-0.5266	0.6421	0.0132968	0	0.0978246	0.00917873	0.107003
TCGA-A8-A07J-01	0.5288	0.8674	2.0947	1.4069	0.9518	-1.447	0.6861	2.3269	0.642	-1.1969	-0.4273	0.093916	0.166224	0.118141	0.25497	0.373111
TCGA-A8-A07L-01	-0.8493	0.1922	-1.5345	-0.2249	-0.0031	-1.447	-2.1933	-1.3379	-0.9723	-1.1969	-1.2406	0.0233112	0.0587442	0.0107163	0.0410277	0.051744
TCGA-A8-A07O-01	2.053	0.668	-1.0985	-0.7137	-0.2996	-0.7801	-0.0065	2.0105	0.434	-1.1969	-0.9145	0.0326267	0	0.0384896	0.0163133	0.0548029
TCGA-A8-A082-01	-2.3116	1.1054	-0.9736	-1.5661	0.8123	-0.5892	-0.7859	-1.3379	-0.1635	-0.9293	-0.8212	0.0196666	0	0.0617151	0.00983332	0.0715484
TCGA-A8-A086-01	-0.2324	1.2601	-1.5345	-0.732	1.3479	-0.7538	-0.2411	-0.931	-0.1787	-0.6709	-0.2296	0.0172989	0.0370124	0.0296955	0.0283901	0.0580856
TCGA-A8-A08B-01	-1.6991	-0.9835	-1.5345	-0.7628	-1.5086	-1.447	0.3307	0.9237	0.3931	-1.1969	-1.2406	5.55415e-19	1.25467e-17	0.0390711	0.00955296	0.0486241
TCGA-A8-A08G-01	-0.3618	-0.1127	0.3141	-0.2073	-0.2863	-0.7975	-1.5898	-0.4009	0.3285	-0.833	-0.6701	0.0101128	0.0463247	0.0736222	0.030126	0.103748
TCGA-A8-A08I-01	-2.2293	-0.2644	-1.2022	-1.2246	-1.9117	-0.9388	-2.0649	-1.0396	0.3244	-0.3271	-1.2406	0	0	0.376234	4.04722e-19	0.376234
TCGA-A8-A08O-01	-0.22	-0.707	-0.9541	0.1346	0.6217	0.0979	-0.3974	-0.8169	-1.7081	-0.3016	-0.4851	0.00648032	0.0697975	0.0222195	0.0811797	0.103399
TCGA-A8-A08P-01	-0.3623	0.0674	-1.5345	0.5352	0.5806	-1.447	0.3015	-1.3379	-0.2849	-1.1969	-0.8193	0.0354763	0.0490136	0.217548	0.0431243	0.260672
TCGA-A8-A08X-01	-0.7951	1.0624	-0.2193	-1.1339	1.754	-1.447	0.3861	-1.3379	0.8994	-1.1969	-1.2406	0.0221074	0.0196439	0.190076	0.0276596	0.217736
TCGA-A8-A092-01	-0.3561	-1.7725	-1.5345	-0.215	-0.8197	-1.447	-1.2317	-1.3379	-1.8562	-1.1969	-1.2406	0.00136911	0	0.0486697	0.000684553	0.0493543
TCGA-A8-A095-01	-0.1407	-0.5907	-1.0434	0.241	-0.0108	-1.447	-0.3233	-0.8971	-1.7924	-0.7819	0.0036	0.0376435	0.0294155	0.028931	0.0551908	0.0841218
TCGA-A8-A097-01	2.9512	0.5935	-0.8111	0.4318	0.9554	-0.3407	-0.2862	-1.3379	0.6331	-0.2132	-0.035	0.0193206	0.0870904	0.058927	0.0582094	0.117136
TCGA-A8-A09D-01	1.7477	-0.3511	2.9385	0.9495	1.7156	-1.447	1.1827	0.9483	0.0058	-0.9287	1.2571	0.0810899	0.123701	0.0760551	0.276133	0.352188
TCGA-A8-A09M-01	-1.0574	-1.0895	-1.5345	-0.2927	-0.5874	-0.6712	-1.6121	-1.3379	0.4116	-1.1969	-0.8612	0.00600044	0.0372824	0.16297	0.0216414	0.184611
TCGA-A8-A0AB-01	-1.2557	-1.0664	-1.1522	-0.6915	-0.3785	-0.8623	-0.3044	-1.3379	-1.917	-1.0145	-1.2406	0.00651256	1.3179e-18	0.0168442	0.013102	0.0299463
TCGA-AC-A23C-01	0.2551	-0.4671	-0.4624	0.3594	0.3447	-1.447	-0.1674	0.2053	-1.0697	-1.1969	-0.2559	0.0108458	0.00781374	0.0882576	0.0358943	0.124152
TCGA-AC-A2B8-01	0.7502	0.0554	0.7862	1.5481	1.0414	-0.0118	0.8547	0.0401	-0.1818	-0.8724	-0.0925	0.0860824	0.0663904	0.0530598	0.185422	0.238482
TCGA-AC-A2BK-01	2.0201	2.0459	-1.5345	1.3817	-2.1972	-1.447	0.9161	-1.3379	-0.5342	-0.8037	-0.2136	0	1.08048e-17	0.00587802	7.33717e-18	0.00587802
TCGA-AC-A2FB-01	0.0382	0.1536	1.7469	0.5218	-0.1608	-1.447	-0.7814	-0.59	0.2162	1.4596	-0.0395	0.0958272	0.00745028	0.273401	0.0573839	0.330784
TCGA-AC-A2FF-01	1.6278	0.7516	3.0681	2.4231	1.5011	-0.1795	0.313	1.3003	0.0432	1.9031	0.4556	0.200924	0.183706	0.0897468	0.345204	0.434951
TCGA-AC-A2FK-01	0.8585	0.1312	1.291	1.3134	-0.0576	-0.5093	0.9898	-0.3859	-0.9813	1.0771	-1.2406	0.0603042	0.133655	0.0256208	0.107579	0.133199
TCGA-AC-A2FO-01	0.6459	-0.1401	1.3536	1.2427	0.682	-1.447	0.8246	1.4467	0.9331	0.5288	0.5194	0.0912086	0.153189	0.161951	0.20104	0.362991
TCGA-AC-A2QH-01	2.9505	2.3608	-1.5345	0.7037	0.851	-1.447	1.2204	-0.4383	-0.1459	2.0077	-1.2406	0.053977	0.215517	0.0273591	0.134747	0.162106
TCGA-AC-A3W5-01	0.7053	0.4461	0.0872	-0.2805	0.8521	-1.447	1.0553	-1.3379	1.4155	-0.9229	-0.0279	0.0767003	0.094933	0.0956129	0.107132	0.202745
TCGA-AC-A3YI-01	-1.0866	1.049	-0.8616	1.4962	1.1582	-1.447	1.5942	0.5308	1.3679	0.4018	-0.3799	0.114563	0.177523	0.0411463	0.152227	0.193374
TCGA-AC-A62V-01	-1.5114	-0.2734	-1.5345	-1.7457	-0.2777	-1.447	0.6601	-1.3379	0.9894	-1.1969	2.7991	0.0523931	0.0442786	0.0498208	0.068876	0.118697
TCGA-AQ-A04H-01	0.2589	0.3488	-0.7639	-0.4955	-0.6284	-1.447	-0.2973	-0.9523	-0.3338	-0.478	-0.1137	0.0916617	0	0.0329772	0.0482132	0.0811904
TCGA-AQ-A54O-01	-1.442	-1.8252	-1.5345	-0.6302	-1.5664	-1.447	-0.2817	0.8542	1.0599	-1.1969	0.4148	9.69757e-19	0.0918177	0.0495572	0.0475894	0.0971466
TCGA-AQ-A7U7-01	0.5721	0.615	1.3625	1.2663	0.8638	-0.6068	-2.0234	1.2623	2.1373	0.0017	0.4014	0.116192	0.134221	0.388443	0.125207	0.51365
TCGA-BH-A0AV-01	2.0433	1.9727	-1.5345	-0.9356	2.297	1.3662	0.5598	-0.9047	1.3588	-0.9666	-0.3719	0.0440004	0.154017	0.0481855	0.107104	0.155289
TCGA-BH-A0AZ-01	0.5591	1.3496	1.2495	0.3903	2.342	-1.447	0.0867	-0.3323	-0.7083	-1.1969	0.0938	0.118763	0.173257	0.0187849	0.208174	0.226959
TCGA-BH-A0B0-01	0.7493	0.5642	1.3205	1.4966	1.335	-1.447	0.8951	0.9832	0.58	-0.5558	1.3551	0.10819	0.111366	0.068176	0.251889	0.320066
TCGA-BH-A0B5-01	-0.6172	-0.7508	-0.1214	0.8913	0.8868	-1.447	0.3138	0.7371	0.0742	-0.6454	-0.1839	0.0166408	0.108129	0.0446845	0.0774378	0.122122
TCGA-BH-A0B7-01	1.0999	0.6946	-0.0547	1.3965	0.8979	-0.668	0.7692	0.3763	-0.1136	-0.9539	2.1597	0.122661	0.0872976	0.12076	0.201384	0.322144
TCGA-BH-A0BL-01	1.5294	1.273	-0.7428	0.6787	1.4252	-0.2363	1.2577	-0.3682	0.9767	-0.9858	0.0535	0.0511948	0.0950884	0.10944	0.219012	0.328452
TCGA-BH-A0BS-01	-0.1086	0.5481	-0.4034	0.5252	-1.0321	-1.447	0.1901	-0.5909	-1.2493	0.4027	-0.891	0.0459239	0	0.0243436	0.0296683	0.0540118
TCGA-BH-A0BT-01	-0.0595	-0.4935	-0.9934	-0.0599	-0.3317	0.0043	-0.4563	-1.3379	0.0306	-0.4575	-0.2861	0.0226594	0.0515873	0.0394641	0.0463881	0.0858522
TCGA-BH-A0BW-01	0.2031	-0.5105	-1.5345	0.6583	-1.3625	-0.6473	-0.7154	3.4305	-1.7892	-1.1969	-1.2406	0.00212051	0	0.230269	0.00106025	0.231329
TCGA-BH-A0BZ-01	0.7653	-0.1218	-0.7471	0.9371	0.6961	-0.7744	-0.227	-0.9431	0.5562	-0.8212	0.1752	0.0441737	0.0393762	0.154642	0.042336	0.196978
TCGA-BH-A0C1-01	-0.2763	0.3556	-0.1324	-0.0129	0.1994	-1.447	-0.7245	-0.58	-2.2728	-0.65	-0.8854	0.0486123	0.0661314	0.0325452	0.0580776	0.0906228
TCGA-BH-A0C3-01	1.3018	1.0852	1.5856	2.0835	1.4733	-1.447	1.334	1.9559	0.1093	-0.7094	2.2968	0.165024	0.113134	0.0308258	0.359174	0.39
TCGA-BH-A0C7-01	-0.4368	-0.0259	0.4781	0.1727	0.0253	-1.447	0.5311	-0.7104	-0.1735	0.2554	-0.5207	0.0153786	0.0252007	0.0465945	0.0424078	0.0890022
TCGA-BH-A0DD-01	-0.287	-1.525	-1.5345	-1.0701	-1.2024	-1.447	-1.3813	-0.5437	-0.7707	-1.1969	-0.8664	0.001443	0.00800382	0.0161443	0.00472341	0.0208677
TCGA-BH-A0DG-01	0.7229	0.5195	0.3432	0.6934	1.1805	-1.447	0.1551	-1.3379	-0.2867	0.6145	-0.2293	0.0770497	0.0758463	0.0688954	0.135459	0.204354
TCGA-BH-A0DI-01	0.537	1.668	2.1067	1.4882	2.023	-0.5621	1.2041	0.1258	0.3549	-0.5538	-0.4873	0.0969058	0.169859	0.0494485	0.162164	0.211613
TCGA-BH-A0DL-01	0.7568	-1.2917	-0.7327	-1.056	-0.941	-0.2208	0.8218	-1.3379	0.6323	-0.9829	-0.9051	5.51525e-21	0	0.240565	5.80568e-20	0.240565
TCGA-BH-A0DT-01	0.0774	1.0135	0.6505	0.8368	0.7951	-1.447	0.1035	-1.3379	-0.0756	0.7683	-0.8328	0.0587572	0.111885	0.0255968	0.114516	0.140113
TCGA-BH-A0DV-01	1.175	1.6824	2.1348	2.3555	1.3221	-0.2565	0.8978	3.1028	0.744	2.026	0.0365	0.286121	0.240156	0.0276474	0.356475	0.384122
TCGA-BH-A0DX-01	0.6708	0.3559	0.6032	1.0204	1.0087	-1.447	1.2893	1.2035	0.597	-0.9453	1.5243	0.0905812	0.121361	0.125804	0.165407	0.291211
TCGA-BH-A0E9-01	0.4641	0.3223	2.3371	1.1792	0.4516	-0.0826	0.2767	1.8521	-0.4358	3.4962	-1.2406	0.0888424	0.0694217	0.0117013	0.089538	0.101239
TCGA-BH-A0EA-01	1.4772	0.008	0.9162	1.6559	0.7201	-1.447	0.6475	-0.7528	-1.6572	1.2804	4.2364	0.13488	0.129495	0.0136423	0.283678	0.29732
TCGA-BH-A0H5-01	0.0494	-0.3474	0.6166	0.7833	0.1488	-1.447	-0.1863	0.0363	1.536	1.3775	0.7053	0.0357249	0.0837067	0.685905	0.0897398	0.775645
TCGA-BH-A0HY-01	-0.3963	0.5212	-0.6157	0.2449	0.2075	-1.447	0.3883	-0.5132	0.5648	-0.9479	-1.2406	0.0509181	0.0245575	0.00911576	0.0679416	0.0770574
TCGA-BH-A0W7-01	-0.1553	-0.4657	-1.5345	0.3643	0.4074	-0.5695	0.6841	-1.3379	0.9234	-0.9231	-0.4928	0.0192213	0.0945632	0.166746	0.0689308	0.235677
TCGA-BH-A18F-01	1.3985	-0.107	0.0385	1.4467	1.1146	-0.6033	0.9797	0.074	-0.315	0.8039	1.2336	0.0782178	0.130442	0.0134215	0.249493	0.262914
TCGA-BH-A18H-01	-0.6915	1.608	-0.8392	-0.4532	-0.4864	-0.3836	0.3824	-1.3379	1.0721	-0.1809	-1.2406	0.0847812	0.051093	0.294794	0.0679371	0.362731
TCGA-BH-A18I-01	0.0135	0.8981	0.0601	0.4899	0.6592	-0.8435	-0.1913	-0.6974	-0.4176	-0.4362	-0.707	0.0226057	0.0932023	0.0936258	0.0675904	0.161216
TCGA-BH-A202-01	0.4727	1.5312	-1.1482	-1.0679	-0.514	-1.447	0.1087	-0.7097	0.0511	-1.1969	-0.52	0.0222773	7.69239e-18	0.0603788	0.0125011	0.0728799
TCGA-BH-A2L8-01	-0.3886	-0.4275	-1.5345	0.2957	0.6026	-1.447	0.8305	0.942	0.934	-0.7666	0.0406	0.0174567	0.0790075	0.226522	0.0909941	0.317516
TCGA-BH-A5IZ-01	-0.4224	-1.9654	-1.5345	-1.3673	-0.74	0.0972	-0.7258	-1.3379	0.8133	-0.9201	-1.2406	0.0201973	0.0294994	0.0433432	0.0248484	0.0681916
TCGA-BH-A8G0-01	0.2045	0.2608	2.1566	1.1895	0.8571	-0.4481	0.1861	-0.0038	2.0401	2.1378	0.0947	0.103663	0.180573	0.247928	0.163443	0.411371
TCGA-C8-A12Z-01	-1.6974	0.6252	-0.8679	-1.3494	0.5067	-1.447	0.4622	-1.3379	-0.4179	-1.1969	-1.2406	0.018174	0.0119959	0.00991835	0.0320563	0.0419747
TCGA-C8-A131-01	0.5635	1.0383	-1.5345	-1.3086	0.4929	-1.447	1.3422	-1.3379	0.5247	-1.1969	-1.2406	0.0494547	0.0760797	0.0630083	0.0770256	0.140034
TCGA-C8-A134-01	0.5107	-0.6282	-0.7146	-0.6113	-1.209	1.0796	-0.6399	-1.3379	0.4091	1.3608	-1.0011	0.0192635	0.0113322	0.0812897	0.0152979	0.0965876
TCGA-C8-A135-01	-0.1501	-0.7243	0.2075	0.4122	0.5786	-0.4809	0.324	-1.3379	-0.2785	0.2371	0.0621	0.0937706	0.0418828	0.0391513	0.0940338	0.133185
TCGA-C8-A1HM-01	0.5579	-0.3286	-1.5345	-0.9609	-1.4013	-0.4588	-0.8075	-1.3379	-2.2728	-1.1969	-1.2406	0.00127697	4.59747e-18	0.361645	0.000638486	0.362283
TCGA-C8-A1HO-01	-0.0685	-0.071	-0.7335	0.4972	-1.1347	-0.222	-2.6563	-1.3379	-0.8839	-1.1969	-0.9054	0.0104053	0	0.0203381	0.00520263	0.0255407
TCGA-C8-A26W-01	-0.2314	-0.5378	-0.7969	0.6161	-0.5551	-1.447	-0.6264	-0.2183	2.0054	-0.3371	-0.689	0.0252891	0.0648561	0.0861166	0.0539778	0.140094
TCGA-C8-A26X-01	0.3049	1.7225	0.204	0.2935	0.8046	-0.4835	2.0134	-0.0417	0.7833	-0.8963	-0.7694	0.109644	0.0256649	0.269642	0.0744841	0.344126
TCGA-C8-A27A-01	-0.2801	2.4163	-0.1661	-0.7021	-0.857	-0.3981	-1.2548	-0.7222	0.4421	-0.8697	-0.7277	0.00820235	9.01694e-18	0.0440351	0.00410117	0.0481363
TCGA-C8-A27B-01	0.5721	-0.2368	-1.5345	-1.0673	-1.4656	0.9555	-0.5869	-1.3379	-1.1894	-1.0125	-1.2406	0	0.00215265	0.225217	0.00107633	0.226293
TCGA-C8-A8HP-01	-0.3835	-0.3373	0.1955	0.3627	-0.1676	-1.447	1.0224	-0.1478	1.3655	-0.8194	0.0531	0.0269575	0.0563542	0.203228	0.061138	0.264366
TCGA-C8-A8HR-01	0.8246	0.7075	1.5174	1.7917	1.8847	0.1529	-0.188	1.7706	0.7628	1.2274	2.4518	0.193985	0.228975	0.0582346	0.236951	0.295186
TCGA-D8-A3Z6-01	-0.5878	1.9596	1.2328	-0.4031	-0.1852	-0.7244	-0.3787	-0.5838	0.6944	-0.9715	-0.6123	0.0875307	0.063522	0.0116554	0.0774515	0.089107
TCGA-E2-A573-01	1.1588	-0.7088	-1.5345	-0.9009	-0.6929	0.2347	0.6941	-1.3379	1.35	-1.1969	-0.4182	0.0193493	0.0309886	0.175524	0.0327626	0.208287
TCGA-E9-A1N3-01	-0.398	-0.3738	-0.2753	1.4343	-1.4356	8.3977	-0.6735	0.2932	-0.1968	-0.7093	-0.4762	0.0109062	0	0.0544692	0.041228	0.0956972
TCGA-E9-A1NC-01	2.962	-0.5278	-0.4242	0.3628	1.1122	0.8059	1.0902	0.2517	1.4854	1.517	-0.4102	0.0118879	0.0850488	0.161291	0.0496669	0.210958
TCGA-E9-A1NE-01	0.1714	-0.1183	0.6329	1.4122	0.3964	-0.8437	-0.2386	0.4945	-0.9983	0.0402	-0.5072	0.0338672	0.102972	0.315832	0.0780095	0.393842
TCGA-E9-A1NI-01	-0.1617	1.4695	-1.5345	0.2502	1.0359	0.374	0.1266	-0.71	0.0292	-1.1969	-0.7175	0.026974	0.0315895	0.0224155	0.030824	0.0532394
TCGA-E9-A1R2-01	-0.428	-0.2133	-0.4471	0.3378	0.2594	-1.447	0.7957	-0.0405	0.0271	-0.6781	0.0606	0.0408321	0.0765331	0.0366956	0.0958017	0.132497
TCGA-E9-A227-01	0.2833	0.5429	-0.429	1.0698	0.0897	-0.7514	-0.2889	0.4005	0.3272	-1.1969	-1.2406	0.0896024	0.0599826	0.13452	0.0964841	0.231004
TCGA-E9-A2JS-01	-0.4185	-0.9374	-1.5345	-0.6693	-0.1755	-0.1102	-1.0816	-1.3379	0.3819	-0.9614	-0.8714	0.00170263	0.00994821	0.0299418	0.00582542	0.0357672
TCGA-E9-A3HO-01	0.0476	0.1643	-0.518	0.1608	-0.3993	-0.5531	-0.2754	-0.4255	-0.1238	-0.918	-1.2406	0.0725963	0.0685863	0.019486	0.0810913	0.100577
TCGA-E9-A3X8-01	-1.0481	-0.7946	-1.5345	1.1395	0.6461	-1.447	0.6215	1.5446	1.011	0.1441	4.3479	0.0646532	0.157624	0.0783629	0.157365	0.235728
TCGA-E9-A5FK-01	-0.9001	0.4947	0.839	0.5117	0.3546	-1.447	1.3108	0.3559	1.9077	2.1679	-0.3451	0.168593	0.111396	0.306171	0.175456	0.481627
TCGA-E9-A6HE-01	-1.1567	-1.0238	0.4561	0.4876	-0.004	-0.6197	1.7174	-0.8523	0.7642	-0.7442	1.3954	0.0448458	0.136554	0.0266134	0.1652	0.191813
TCGA-EW-A1OY-01	-0.8211	-0.2734	-1.5345	-0.4545	-0.5115	-1.447	1.1328	-1.3379	-0.3354	-0.3056	-1.2406	0.0219741	0	0.0244409	0.0109871	0.035428
TCGA-EW-A1P3-01	-0.4018	-0.05	1.1154	1.1995	0.0037	-1.447	0.2518	-0.2172	-1.5309	0.1529	1.107	0.0516884	0.113645	0.015158	0.145075	0.160233
TCGA-EW-A2FR-01	0.873	1.5013	-0.4647	-0.5794	2.2354	-1.447	0.2007	-0.9454	0.4914	-0.6865	0.0428	0.0742246	0.161937	0.0349376	0.121306	0.156243
TCGA-GM-A2D9-01	-0.587	-0.1097	-0.6275	0.6273	0.273	-0.0599	0.7021	0.0005	-0.3862	-0.4855	0.4536	0.0635934	0.129965	0.0209743	0.107473	0.128447
TCGA-GM-A2DA-01	0.161	0.7475	-1.5345	1.5463	0.759	1.4955	0.5173	0.3891	2.1209	1.1637	1.4419	0.112731	0.151892	0.127528	0.15268	0.280208
TCGA-GM-A2DB-01	-0.033	1.9329	-1.5345	-2.0872	-1.6058	-1.447	2.0305	-0.5042	0.6769	-1.1969	-1.2406	0.0255872	4.71919e-19	0.153992	0.031188	0.18518
TCGA-GM-A2DC-01	-0.8861	-0.0564	-0.8071	-0.6417	-1.1256	-1.447	-0.6749	-1.3379	0.2506	-0.6091	2.061	0.0514907	0.0229607	0.0361848	0.0482339	0.0844187
TCGA-GM-A2DF-01	-0.2488	-0.1539	-1.5345	-0.1719	-0.0116	-0.41	1.2029	-0.2978	0.0382	0.2944	0.3247	0.0580085	0.0427743	0.292309	0.104427	0.396736
TCGA-GM-A2DH-01	-0.9853	-0.4229	-0.1433	-0.3287	-0.4616	-0.3771	-1.2309	-0.7099	1.2949	-0.8631	-0.9517	0.00668039	0	0.235597	0.0033402	0.238938
TCGA-GM-A2DI-01	-0.2316	-0.3273	0.4924	1.1735	0.487	-1.447	0.3916	-0.4658	0.2703	1.4038	-1.2406	0.0709071	0.154427	0.38346	0.127412	0.510871
TCGA-GM-A2DM-01	-1.615	0.0368	-0.5787	0.3686	-1.5791	-1.447	0.5805	-1.3379	0.7896	-1.1969	-1.2406	0.00977648	0	0.119284	0.00488824	0.124172
TCGA-GM-A2DN-01	0.2841	-0.0003	0.2566	0.0483	-1.0921	1.6074	-0.1398	-0.8498	-1.3569	-0.9375	-1.2406	0.0252418	0.0316315	0.170792	0.0301188	0.20091
TCGA-GM-A3NW-01	-0.3494	-1.9023	0.7582	0.8201	-0.8309	-1.447	0.149	-0.5099	-0.3735	1.1492	4.2798	0.0428787	0.0281591	0.0166505	0.0640064	0.0806569
TCGA-GM-A3XL-01	0.8724	-1.3433	-1.5345	-1.6136	-1.7982	-1.447	0.0163	2.4319	0.281	-1.1969	-1.2406	1.27778e-18	0.0726659	0.181396	0.0456854	0.227081
TCGA-GM-A4E0-01	1.7727	1.3062	4.944	2.1028	1.2989	-1.447	1.8524	2.6339	1.3852	1.3931	3.5267	0.351713	0.211803	0.0706124	0.464504	0.535116
TCGA-GM-A5PV-01	-1.5214	-2.0976	-0.5615	0.0322	-0.9267	-0.5958	-0.0943	0.0834	0.4383	2.4566	0.7566	0.0188015	0.0231259	0.0384905	0.0271015	0.065592
TCGA-LD-A74U-01	0.4565	0.3502	3.3357	1.4744	0.9311	0.0757	1.1619	1.0957	2.4145	1.4973	0.8833	0.145074	0.164801	0.0557832	0.179789	0.235573
TCGA-LD-A7W5-01	-0.1323	-0.2302	0.0603	0.426	0.4869	3.6596	0.9245	-0.3296	1.4788	0.2023	1.0198	0.0777385	0.142072	0.217997	0.146232	0.364229
TCGA-LL-A440-01	0.6433	1.6809	2.2476	2.4803	1.7248	-0.7135	1.9482	0.6063	2.1481	2.5926	1.1245	0.182296	0.352381	0.161608	0.350481	0.51209
TCGA-LL-A5YO-01	2.2845	-1.4181	-0.8032	-0.8002	-0.6178	-1.447	-1.0091	-1.3379	1.817	-0.848	-1.2406	0.00852553	7.68164e-18	0.624357	0.00642471	0.630782
TCGA-LL-A73Z-01	0.2564	0.9096	-0.0909	0.4689	0.6221	0.2137	1.1469	0.4466	0.1384	0.7805	-0.4285	0.125822	0.0691735	0.0310551	0.12416	0.155215
TCGA-LL-A740-01	0.0692	0.8082	0.3072	-0.7335	0.2354	-1.447	1.7168	-1.3379	0.983	-1.1969	-0.5027	0.0764861	0.0463978	0.0526186	0.0685468	0.121165
TCGA-LL-A7SZ-01	-1.0971	-2.1547	-1.5345	-0.5334	-1.1115	-1.447	0.3907	-0.5467	2.9599	-1.1969	0.6301	0.0223928	0.0217256	0.330419	0.0220592	0.352478
TCGA-LL-A8F5-01	0.4186	1.32	-1.5345	-1.299	-0.6664	0.3821	3.2487	-1.3379	2.0368	0.3242	-1.2406	0.041472	6.75447e-18	0.144142	0.020736	0.164878
TCGA-OL-A5D7-01	-2.4272	-2.387	-1.5345	-0.6973	-1.1293	-0.4514	-0.0802	0.2611	1.0763	-1.1969	-1.2406	0	2.85512e-18	0.275738	1.42756e-18	0.275738
TCGA-OL-A5RU-01	0.1069	-0.8643	0.7864	0.5682	-1.1043	-1.447	0.5426	1.0362	1.4663	0.6051	-1.2406	0.0370687	0.0807629	0.286452	0.103596	0.390048
TCGA-OL-A5RV-01	-0.6409	-1.7464	0.5554	0.5794	-0.1122	-0.5581	0.0943	-0.4301	-0.1354	1.3147	-0.0169	0.0215117	0.0704691	0.0145441	0.0483793	0.0629235
TCGA-OL-A5RW-01	1.4089	-0.6673	-0.8561	-0.3915	-0.5802	-1.447	0.7962	-1.3379	1.3353	0.4086	-0.7332	0	0.0305784	0.0220678	0.0152892	0.037357
TCGA-OL-A5RZ-01	-1.0041	-0.846	-1.5345	-1.8828	-1.379	-1.447	1.0073	-0.7198	0.346	-1.1969	-0.0812	0.0243786	0.039606	0.0047694	0.0428498	0.0476192
TCGA-OL-A5S0-01	0.5065	0.1305	-1.5345	0.4479	0.5996	-0.4017	1.0437	1.2297	1.4991	-0.4616	0.1404	0.0635849	0.0892857	0.0838289	0.0831371	0.166966
TCGA-OL-A66I-01	1.7798	-0.1681	-0.1812	0.6027	0.2548	-0.5579	0.8319	-0.1232	1.6562	-0.1997	-1.2406	0.000375057	0.0572627	0.337086	0.0311683	0.368255
TCGA-OL-A66O-01	-2.5522	-1.8803	-1.0183	-2.2121	-0.6163	-0.0556	-0.8843	-0.8745	1.7095	-0.611	-0.5602	0.0137408	0.0658171	0.00508011	0.0444249	0.049505
TCGA-OL-A66P-01	-0.3459	-0.8573	-1.5345	0.4889	-0.3466	-1.447	0.3975	-1.3379	1.9982	0.7653	-1.2406	0.0731828	0.0349535	0.405635	0.0612007	0.466835
TCGA-OL-A6VO-01	-1.3312	-1.3519	-1.0519	-0.5646	-0.9133	-0.7089	0.1237	0.7446	-0.2967	-0.9666	-1.2406	0.00895511	4.93958e-19	0.0474927	0.00954797	0.0570407
TCGA-PE-A5DD-01	0.0257	1.0715	0.5467	0.1653	0.9288	-0.4185	0.64	0.5302	-0.6067	-0.876	-1.2406	0.170089	0.114379	0.024675	0.162753	0.187428
TCGA-PE-A5DE-01	-0.0681	-0.0222	-0.9219	-0.1285	-0.4952	0.712	0.0353	1.6196	0.5896	-0.164	-1.2406	0.0720227	0.049128	0.311934	0.074649	0.386583
TCGA-S3-A6ZF-01	-0.2383	-1.0843	-0.1359	-0.5181	-1.2514	-1.447	0.5366	-0.5823	-0.399	-1.1969	-0.611	0.011375	0.0108009	0.0575915	0.0159919	0.0735834
TCGA-S3-A6ZG-01	-0.6366	-1.4419	-0.4337	-0.5779	-0.3436	-0.7551	-0.6471	1.2604	0.7171	-0.5529	-1.2406	0	0.0100881	0.0540212	0.00759617	0.0616174
TCGA-S3-A6ZH-01	-1.6685	-1.0891	-0.7202	-0.7643	-0.2389	-0.7491	-0.5696	-0.1181	-0.5479	-1.1969	-0.8993	0.0149907	9.30183e-18	0.0753317	0.00973075	0.0850625
TCGA-S3-AA0Z-01	0.4789	-1.3856	-1.0434	-1.2955	-1.0925	0.3551	-0.0678	0.6361	-0.7476	-0.9626	-0.8733	0.0186921	0.0312067	0.0949731	0.0254036	0.120377
TCGA-S3-AA10-01	0.7945	-0.7444	-0.9437	-0.7669	-0.0579	-0.5434	0.1795	-0.8075	1.9349	0.5577	-0.7987	0.024871	0	0.297856	0.0124355	0.310292
TCGA-S3-AA14-01	-0.391	-0.8746	-1.5345	-0.3581	0.6735	-0.3077	-0.0459	-0.2086	0.8553	-0.4098	0.7519	0.0388664	0.0651782	0.0183979	0.0808269	0.0992249
TCGA-S3-AA15-01	0.6523	0.1646	-0.7432	0.7854	1.4864	-1.447	1.775	-0.6276	2.4533	-0.2167	0.674	0.128406	0.063934	0.506291	0.219924	0.726215
TCGA-WT-AB41-01	-1.4922	-2.1459	-1.5345	-0.4632	-0.6426	-1.447	1.1577	-1.3379	1.5569	-0.444	4.1952	0.0281181	0.0606319	0.39499	0.0518099	0.4468
TCGA-XX-A899-01	0.1697	1.0383	1.9499	1.5862	1.1511	-1.447	1.3503	0.0772	0.9827	1.0061	-0.0597	0.109391	0.158954	0.216784	0.290359	0.507143
TCGA-Z7-A8R5-01	-0.6127	-0.7249	-1.5345	0.0564	0.3613	-1.447	0.8803	0.1984	0.7087	0.8396	0.6575	0.0912059	0.0937977	0.113076	0.101283	0.214359
TCGA-3C-AAAU-01	-1.3064	-0.5282	-0.3509	-0.577	-0.4913	-1.447	-1.143	-0.5534	0.4058	-0.7799	-0.8714	0.0174802	0.00414531	0.0153046	0.0108128	0.0261174
TCGA-3C-AALI-01	-0.0726	0.2332	-0.3077	-0.0869	0.1975	-0.34	1.3294	-1.3379	2.5717	-1.1969	-0.0345	0.0229374	0	0.0930272	0.0131156	0.106143
TCGA-Z7-A8R6-01	-1.6087	-0.67	-1.5345	-1.0751	0.204	-1.447	0.8614	-1.3379	-1.1324	-0.7768	0.0159	0.0125286	0.0287158	0.0275118	0.0235546	0.0510664
TCGA-3C-AALJ-01	0.0159	-0.1349	0.1897	-0.4582	0.3289	-1.447	1.6689	-0.3723	-0.6407	-1.1969	-1.2406	0.0652518	0.0152571	0.117502	0.082679	0.200181
TCGA-3C-AALK-01	-0.0844	0.1606	0.0932	0.6064	0.5801	-0.5644	-0.7109	-1.3379	0.556	0.1046	-0.809	0.0346933	0.105248	0.0148855	0.0863661	0.101252
TCGA-5L-AAT0-01	-1.0163	0.0413	0.1578	0.706	0.1132	-0.2703	-0.8316	-0.6472	1.5573	0.3352	-0.6652	0.041564	0.0808264	0.0715696	0.0655264	0.137096
TCGA-A1-A0SB-01	0.1491	-1.6152	-0.9146	-0.1728	1.082	0.1906	-0.9738	2.2983	-0.9977	3.2472	-0.4368	1.02728e-18	0.0791342	0.00609291	0.0430087	0.0491016
TCGA-A1-A0SD-01	0.67	0.83	-0.3853	0.5102	0.1612	-1.447	0.4282	0.7279	-0.7921	0.0782	-0.3812	0.0857487	0.037394	0.0150499	0.0920212	0.107071
TCGA-A1-A0SE-01	0.0028	-0.2365	-0.1343	0.5005	0.6952	-0.7217	-0.5838	-1.3379	-0.6585	0.3419	-0.8859	0.0436742	0.0544521	0.0136779	0.0528265	0.0665044
TCGA-A1-A0SF-01	-0.2442	-0.9923	3.0416	0.8006	-0.3607	-1.447	-0.5485	0.1558	-0.0258	0.4844	1.6818	0.0524278	0.165041	0.0524968	0.14321	0.195707
TCGA-A1-A0SG-01	-0.7556	-0.905	-0.6305	0.0543	-0.1274	-1.447	0.1892	-1.3379	0.518	-0.1961	-0.1286	0.0267468	0.0653141	0.143317	0.0526311	0.195949
TCGA-A1-A0SH-01	0.4486	0.4235	0.1853	0.1676	1.7334	-1.447	-1.601	-0.5244	-0.1699	-1.1969	-0.8562	0.0181823	0.216252	0.0483181	0.117744	0.166062
TCGA-A1-A0SI-01	0.0627	0.0661	0.1613	1.5061	1.4647	-0.7894	-0.3603	0.8226	0.295	-0.3879	-1.2406	0.0120798	0.111189	0.0600922	0.0677398	0.127832
TCGA-A1-A0SJ-01	1.0384	0.1015	3.607	1.231	-0.2106	-1.447	0.9341	-1.3379	-0.2929	-0.2732	-0.5562	0.078544	0.0932234	0.00771444	0.164821	0.172536
TCGA-A1-A0SK-01	0.4913	-0.8781	-1.0778	-1.5295	-1.1451	-0.7485	0.1371	-1.3379	-1.5047	-1.1969	-1.2406	4.51897e-19	0	0.0026507	6.98343e-19	0.0026507
TCGA-A1-A0SM-01	-0.0454	0.055	-0.7187	0.3052	0.8874	-1.447	-1.0662	-1.3379	-1.273	-1.1969	-0.8986	0.0293211	0.0673759	0.0358749	0.0483485	0.0842235
TCGA-A1-A0SN-01	-0.287	-0.1582	-0.1585	-0.4634	0.654	-1.447	0.1645	-1.3379	-0.0651	-0.5404	-1.2406	0.0308605	0.000862851	0.0460776	0.0158617	0.0619393
TCGA-A1-A0SO-01	-1.6097	-2.2335	-1.1356	-0.5392	-1.7584	1.2607	-0.1714	-1.3379	0.4367	-0.8532	-0.9423	0.00425481	0	0.0460256	0.00212741	0.048153
TCGA-A1-A0SP-01	1.5913	-1.1321	-0.6211	-0.2448	-0.6279	-1.447	-0.2833	-1.3379	0.6212	0.1932	-0.8529	0.0171051	4.91434e-19	0.123641	0.0142947	0.137936
TCGA-A1-A0SQ-01	-0.2621	0.2051	-0.2124	0.5897	-0.9988	-0.5831	-0.7202	0.3144	-1.7513	-0.2189	-0.0429	0.0586929	1.47718e-17	0.0334884	0.0293465	0.0628348
TCGA-A2-A04N-01	-0.173	0.7466	-0.2288	-0.0538	0.3437	1.3375	-1.1468	-1.3379	-1.3389	-1.1969	-1.2406	0.0282985	0.119573	0.0544105	0.0769029	0.131313
TCGA-A2-A04P-01	0.0492	0.3528	-0.838	0.4843	-0.0902	3.1988	0.505	0.9554	1.3757	0.806	-0.3535	0.0711961	0.0149015	0.111423	0.0479523	0.159375
TCGA-A2-A04Q-01	0.4337	-0.5609	-0.5815	-0.1472	-0.1248	0.5127	-1.0252	-0.8498	1.6817	-0.1565	-1.2406	0.0307955	0.0762442	0.427804	0.0614197	0.489224
TCGA-A2-A04R-01	-0.9455	-0.007	-1.0193	-0.5351	-0.1148	-0.659	-0.1222	-1.3379	-1.7695	-0.7636	-1.2406	0.0285881	0.0808346	0.0154637	0.0593158	0.0747795
TCGA-A2-A04T-01	1.7212	-0.4454	-1.5345	-0.7651	-0.789	-1.447	-0.3074	3.3014	-0.7428	-0.0691	-1.2406	0.00131172	0.0154343	0.160009	0.0086671	0.168676
TCGA-A2-A04U-01	-1.2311	0.1342	-0.3468	-1.0047	-0.6848	-1.447	-0.0293	-1.3379	-1.1214	-0.6303	-1.2406	0.0274711	0.0643115	0.0012536	0.0458913	0.0471449
TCGA-A2-A04V-01	-0.7277	0.3356	-0.541	0.5229	1.1314	0.0723	0.1651	-1.3379	-0.5861	-1.1969	0.1443	0.0642637	0.108128	0.0408722	0.114299	0.155171
TCGA-A2-A04W-01	-0.5174	0.7043	-0.8144	-0.4885	0.9624	-1.447	0.2004	-0.6915	-0.8025	-1.1969	-0.7021	0.0352814	0.114859	0.0173089	0.0776888	0.0949977
TCGA-A2-A04X-01	-0.24	0.4224	-1.0213	-0.0201	-0.1393	-0.6622	-1.233	-0.8772	0.3162	-1.1969	-0.8568	0.0411673	3.10611e-18	0.216943	0.0205836	0.237527
TCGA-A2-A04Y-01	0.1694	-0.3123	0.1044	0.0767	-0.2147	-0.141	0.4367	-0.5714	-0.3936	0.0305	0.7694	0.0410804	0.0537175	0.156339	0.0868863	0.243225
TCGA-A2-A0CM-01	-0.2596	-0.5572	0.2091	0.871	-0.0505	-1.447	-0.7549	-1.3379	0.7092	-0.3651	-1.2406	0.0228517	0.0198994	0.219406	0.0223335	0.24174
TCGA-A2-A0CP-01	-0.4567	0.7077	1.3644	1.4999	1.1832	-1.447	0.7652	-1.3379	1.1049	1.4477	0.1334	0.103443	0.192389	0.0227226	0.161981	0.184704
TCGA-A2-A0CQ-01	-1.6528	0.4978	-1.0253	-1.7785	-1.2054	-0.6682	-0.8547	-0.5311	-0.1713	-0.7681	0.0369	0.0179517	0.0650564	0.0388587	0.0437958	0.0826545
TCGA-A2-A0CS-01	-0.9092	0.1374	-1.5345	-2.2023	1.1675	-1.447	-1.4658	-0.7701	-0.2785	-0.8951	-0.7676	0.0127668	0.111409	0.0544591	0.064281	0.11874
TCGA-A2-A0CT-01	-0.3937	-0.4255	-0.9522	-0.5471	-0.873	-1.447	0.5851	-0.4287	-1.7395	-0.2996	1.1587	0.0280601	0.0325915	0.0265124	0.0316423	0.0581547
TCGA-A2-A0CU-01	0.3831	-1.0158	-0.5886	1.0108	-0.4922	-0.6226	0.1192	1.129	-1.3945	0.319	2.3752	0.0630196	0.0715596	0.00789178	0.136364	0.144256
TCGA-A2-A0CV-01	-0.0087	0.3063	-0.7793	1.4967	0.27	-0.8048	-0.4179	0.3088	-0.2602	0.7718	-0.9266	0.0564861	0.136219	0.0172191	0.10027	0.117489
TCGA-A2-A0CW-01	-0.7399	-1.2467	-1.5345	-0.4486	-1.033	-0.803	-1.1067	-1.3379	-0.2362	-1.1969	-0.6745	0.0110276	5.41281e-18	0.0710657	0.00551382	0.0765795
TCGA-A2-A0CX-01	1.2702	1.5521	-0.548	0.4583	0.3357	-0.5827	0.4446	-0.8306	-0.5755	-1.1969	-0.818	0.0430354	0.0080614	0.0545379	0.033932	0.0884699
TCGA-A2-A0D0-01	0.004	-1.2521	-0.9595	-2.418	-2.223	-1.447	1.3427	-1.3379	0.2765	-1.1969	-1.2406	0	0	0.0264868	0.0121769	0.0386636
TCGA-A2-A0D1-01	-0.671	2.0795	-0.0664	-2.0555	-0.0738	-1.447	-0.0604	-1.3379	0.0418	-1.1969	-0.4134	0.0688844	1.60579e-18	0.00225455	0.0344422	0.0366968
TCGA-A2-A0D2-01	-0.2609	-0.3805	-1.5345	-0.0082	0.2423	0.4552	0.0946	-1.3379	-1.1349	-1.1969	-1.2406	0.0469735	0.0307212	0.0493672	0.0418889	0.0912562
TCGA-A2-A0D3-01	-1.5555	-1.7421	-0.705	-0.3897	-1.0676	-1.447	-0.2098	-0.9197	-0.378	-0.9747	-1.2406	0.00305121	0.0033279	0.107947	0.00420863	0.112155
TCGA-A2-A0D4-01	-0.0161	-0.2781	-1.1411	-0.8462	-0.4748	-1.447	0.4215	0.0904	-1.8801	-1.1969	2.0296	0.0616254	0.0244278	0.0133828	0.0788212	0.092204
TCGA-A2-A0EM-01	0.0395	-0.2569	-1.028	-0.5696	0.0019	-1.447	-0.7874	-1.3379	0.0767	-0.7701	-0.5717	0.0335788	0.0474541	0.0219219	0.0502055	0.0721274
TCGA-A2-A0EN-01	0.7711	1.1945	-0.1309	1.005	0.9446	-1.447	1.0902	0.121	1.2407	-0.4215	1.6603	0.138275	0.111418	0.195203	0.282603	0.477806
TCGA-A2-A0EO-01	-0.0568	0.6492	1.0047	0.7155	0.9757	-1.447	0.1748	-0.5287	0.1844	1.8388	-1.2406	0.0654709	0.128679	0.0305519	0.110462	0.141014
TCGA-A2-A0EQ-01	-0.4144	-0.7313	-0.528	-1.0329	-0.5375	0.0922	-0.9384	-1.3379	-0.0677	-1.1969	-0.4879	0.0424636	2.63751e-19	0.390199	0.0212626	0.411461
TCGA-A2-A0ER-01	-1.0546	-1.0871	-0.2161	-0.5162	-1.7058	-0.7754	-1.0016	0.0372	-0.308	-0.2211	-0.9122	0.0162482	1.28634e-18	0.0563118	0.0123732	0.0686851
TCGA-A2-A0ES-01	1.5079	0.7051	2.5761	1.7711	0.7389	-0.0306	0.8073	1.2999	-1.7859	2.5044	-0.8468	0.0811346	0.15692	0.0372324	0.140623	0.177856
TCGA-A2-A0ET-01	-0.8705	-1.2587	-1.5345	-0.6062	-1.6936	-1.447	0.271	1.1669	-0.275	-0.8526	0.6403	0.00671521	1.31322e-17	0.0847676	0.0033576	0.0881252
TCGA-A2-A0EU-01	-0.4442	0.7122	0.2895	-0.6108	-0.5862	-1.447	-0.4361	0.0856	-1.051	-1.1969	-0.0546	0.0246383	0.0744514	0.0200697	0.0622401	0.0823098
TCGA-A2-A0EV-01	0.3532	-0.6304	-0.6482	0.1661	0.5864	-1.447	0.1569	-0.5423	0.8798	0.0008	-0.5778	0.0197716	0.0537083	0.0828754	0.0648074	0.147683
TCGA-A2-A0EX-01	-0.1205	-0.7732	1.4005	0.8198	0.5343	-0.5213	-2.1508	0.5899	0.4864	1.308	-1.2406	0.0549647	0.135152	0.0290463	0.10057	0.129617
TCGA-A2-A0EY-01	-0.2072	-0.9925	-0.2995	0.0684	-0.7552	1.7909	-1.0374	0.4003	-0.0688	-0.7602	-1.2406	0.0227464	0	0.0609481	0.0237607	0.0847088
TCGA-A2-A0ST-01	0.5629	0.1508	0.7741	-0.4119	-0.6866	-1.447	-0.7307	-0.413	1.154	2.0929	-1.2406	0.0608004	0.0424465	0.744941	0.0564343	0.801375
TCGA-A2-A0SU-01	-0.261	0.6029	-0.1523	-0.5865	0.0524	5.0168	-0.6765	-0.4085	-1.0438	0.0628	-0.4663	0.104149	0.0914925	0.0192459	0.100921	0.120167
TCGA-A2-A0SV-01	-1.3221	-0.5965	-1.5345	0.1034	1.1272	-1.447	0.943	-1.3379	1.4714	-0.8419	-0.4778	0.0114149	0.0938717	0.102117	0.0529884	0.155106
TCGA-A2-A0SW-01	0.1148	-1.4315	0.1548	0.2265	0.5618	-0.5197	0.5339	1.5089	0.9905	-1.1969	-0.7872	0.0250555	0.0177163	0.230115	0.0370325	0.267147
TCGA-A2-A0SX-01	3.2405	-0.7433	-0.4098	0.0162	0.6769	-1.447	0.1714	-0.5956	0.9206	-1.1969	0.0982	0.00584564	0.115664	0.24386	0.108136	0.351996
TCGA-A2-A0SY-01	0.3264	0.3678	-0.653	1.7263	0.6551	-1.447	0.3907	3.077	-0.2244	-0.2146	-0.868	0.0703853	0.114884	0.111608	0.154656	0.266263
TCGA-A2-A0T0-01	0.4631	1.5918	-1.5345	-1.987	0.5772	-0.7246	2.5415	-1.3379	0.3573	-0.9715	-0.8874	0.0210411	0.0381989	0.0505714	0.0312109	0.0817824
TCGA-A2-A0T1-01	0.6385	1.1556	-1.0043	0.6391	1.4588	-1.447	-0.0722	1.1057	1.4224	-0.4688	-0.8441	0.127315	0.10195	0.240236	0.147711	0.387947
TCGA-A2-A0T2-01	-0.7069	1.6671	-0.92	-0.6026	0.0801	1.1625	2.4805	-1.3379	-0.4695	-1.1969	-0.1821	0.0761924	4.81453e-19	0.0394268	0.041975	0.0814018
TCGA-A2-A0T3-01	-0.5572	0.3504	0.0342	-0.4163	-0.3395	-1.447	0.3581	-1.3379	-1.2644	-0.552	-0.9016	0.0392612	8.08218e-18	0.00948078	0.0289582	0.038439
TCGA-A2-A0T4-01	1.0153	0.2455	0.5251	1.2701	1.1815	-1.447	0.5363	1.4322	-0.4237	-0.8808	2.2991	0.112948	0.169067	0.0617779	0.267612	0.32939
TCGA-A2-A0T5-01	0.6655	0.3587	-0.3023	-0.1713	-0.8397	-1.447	-0.2055	-1.3379	-0.2861	-1.1969	-1.2406	0.0323481	0.0269245	0.00806817	0.0315229	0.039591
TCGA-A2-A0T6-01	0.6662	-0.059	-0.2132	0.9605	1.1252	-0.2415	0.6766	-0.1519	0.5677	-0.6836	-0.2525	0.0408284	0.14216	0.169311	0.224391	0.393702
TCGA-A2-A0T7-01	-0.0712	-0.6576	0.3091	-0.47	1.2298	-0.8	-0.0367	-0.6556	-0.0808	0.1343	-0.9242	0.0131506	0.0796466	0.0454538	0.0478848	0.0933387
TCGA-A2-A0YC-01	0.0671	0.7814	-0.5052	0.0224	0.2714	-1.447	0.3646	-0.6634	-0.0751	0.0341	-0.6787	0.0412404	0.0426528	0.0537644	0.0690414	0.122806
TCGA-A2-A0YD-01	0.6597	0.9456	0.2589	1.5384	1.558	-0.7352	0.8854	0.9268	0.6689	0.7319	-1.2406	0.112356	0.137209	0.0532146	0.202058	0.255272
TCGA-A2-A0YE-01	0.2553	-0.6858	-0.7163	-0.8421	0.0707	1.5325	0.6845	-1.3379	-1.2507	-0.8065	-0.8974	0.0153794	0.0110891	0.00651085	0.0132343	0.0197451
TCGA-A2-A0YF-01	0.0927	0.8492	0.3652	-0.4425	-0.8643	0.0472	-0.972	-0.2546	-0.3646	-1.0095	-1.2406	0.0507287	0.00372326	0.0915231	0.0402733	0.131796
TCGA-A2-A0YG-01	-0.5525	-0.3757	-1.0615	-0.1212	-0.7287	1.327	-0.4802	-0.9133	-1.2415	-0.6519	-1.2406	0.0232204	1.40144e-17	0.0226298	0.0116102	0.03424
TCGA-A2-A0YH-01	0.7339	0.3653	0.3669	1.0031	-0.1165	-1.447	-0.6543	-1.3379	-0.4029	-1.1969	-1.2406	0.0123707	0.0227857	0.190654	0.0175782	0.208232
TCGA-A2-A0YI-01	0.3261	-0.0271	-0.7549	0.6617	0.0002	0.1819	-0.684	0.8375	0.478	0.0129	-1.2406	0.0530783	0.04523	0.192559	0.0583378	0.250897
TCGA-A2-A0YJ-01	-0.8143	-0.2635	-0.9655	-2.1451	-0.8484	-1.447	2.1627	0.3229	-0.3394	-0.5625	-1.2406	0	0	0.0152433	0.00207448	0.0173177
TCGA-A2-A0YK-01	1.2046	0.3221	0.8779	1.9645	0.784	0.8321	0.3719	0.9494	0.5783	1.8929	0.4527	0.124504	0.129956	0.275702	0.229417	0.505119
TCGA-A2-A0YL-01	-0.1924	0.6841	1.2023	0.9401	1.0456	-1.447	-0.8113	0.2665	-1.4905	0.2445	-0.8942	0.0751606	0.122647	0.0334085	0.105619	0.139027
TCGA-A2-A0YM-01	0.1914	-0.6286	-0.2369	-0.7814	-0.6573	-1.447	0.1336	-1.3379	0.109	-0.477	-1.2406	0.0022394	0.0273133	0.0967173	0.0156151	0.112332
TCGA-A2-A0YT-01	-0.5103	-0.1837	-1.5345	-0.3202	-0.8185	-1.447	0.3308	-0.0604	-0.3535	-0.2825	2.0684	0.0462686	0.0324075	0.0444283	0.0394463	0.0838746
TCGA-A2-A1FV-01	0.7185	0.4265	0.9155	1.2833	-0.0831	0.2066	-0.6821	1.7154	-1.8707	0.7132	1.3517	0.0722011	0.0205279	0.0179276	0.0978047	0.115732
TCGA-A2-A1FW-01	0.2731	-2.0509	0.6331	0.7912	-0.5581	-0.2594	-0.8855	-0.1671	-1.5531	0.1517	-1.2406	0.00311173	0	0.0436415	0.0371576	0.080799
TCGA-A2-A1FX-01	-0.1117	0.0835	-0.813	-0.0983	-0.0681	-0.3436	-0.4292	-0.9793	-0.4343	-0.8527	-0.4993	0.0734718	0.00882908	0.0627296	0.0411504	0.10388
TCGA-A2-A1FZ-01	0.6175	-0.6195	2.0226	0.707	1.1079	-0.5644	1.4008	-0.4357	-0.3886	0.9154	-1.2406	0.0634007	0.0354376	0.0609618	0.175639	0.236601
TCGA-A2-A1G0-01	0.1847	0.5179	0.0861	0.744	0.2301	-0.7225	-0.5194	-0.9126	0.6613	0.0195	-0.3851	0.0530853	0.100409	0.083321	0.122026	0.205347
TCGA-A2-A1G1-01	0.338	0.596	-0.8042	0.208	0.2789	-0.3301	-0.6592	-0.6823	-0.1027	-1.1969	-0.6944	0.0256678	1.16359e-18	0.204463	0.0128339	0.217297
TCGA-A2-A1G4-01	-0.4185	-0.4104	-0.5342	-0.5963	-1.0925	1.032	-1.0032	0.2647	-1.6072	-1.0043	-0.9386	0.0205666	0.00755996	0.0799443	0.0238103	0.103755
TCGA-A2-A1G6-01	0.5447	-0.1219	0.7773	1.4495	0.7023	-1.447	0.5362	0.1303	-1.8345	2.4946	0.3797	0.0523462	0.142205	0.0511659	0.132252	0.183418
TCGA-A2-A259-01	-0.2685	0.8205	-0.187	0.316	-0.5747	0.2334	-0.0164	0.0659	0.0325	1.0351	-0.6376	0.0820355	0.0587478	0.113165	0.0825855	0.19575
TCGA-A2-A25A-01	0.7612	1.4043	3.6899	1.8439	0.8816	-0.4947	-0.5419	0.7987	0.3435	1.7923	-0.0566	0.245533	0.215387	0.0353447	0.237813	0.273157
TCGA-A2-A25B-01	0.232	-0.2864	-1.5345	0.6971	-0.6008	0.3625	-1.2099	-0.0416	-1.2	-0.9615	-0.8716	0.00728127	0.0313347	0.0651012	0.0198726	0.0849738
TCGA-A2-A25C-01	0.147	0.5667	0.022	0.7172	0.4037	-1.447	-0.902	0.4051	-0.7559	-0.6939	-1.2406	0.0297843	0.0609915	0.0713907	0.0563933	0.127784
TCGA-A2-A25D-01	0.018	1.0153	0.2427	0.3194	0.1165	-1.447	-0.1122	-0.4907	0.6188	0.5502	-0.5347	0.14739	0	0.216411	0.0966622	0.313073
TCGA-A2-A25E-01	-0.3848	0.6562	-1.0787	0.4196	-0.7985	0.2468	-1.0234	-0.6078	-1.2387	-0.0662	1.2357	0.0207657	0.0681539	0.0459287	0.047052	0.0929808
TCGA-A2-A25F-01	2.5328	0.5278	-0.155	1.5922	1.3673	-1.447	1.1588	2.6786	0.756	-0.2431	-0.7227	0.0910983	0.113728	0.81531	0.208642	1.02395
TCGA-A2-A3KD-01	-0.5376	-0.7359	-0.7583	-0.3608	-0.4146	0.5466	-0.0657	-1.3379	-0.7545	-0.0441	-0.4474	0.0463494	0.077864	0.0359655	0.0621067	0.0980721
TCGA-A2-A4S1-01	2.2917	3.0911	3.8758	2.1979	-0.9903	1.0867	2.0928	2.1602	1.1986	-0.4065	-0.4732	0.127332	0.164112	0.175405	0.145722	0.321127
TCGA-A2-A4S3-01	-0.7157	-1.7688	-0.317	-0.598	-0.9508	-1.447	-0.5146	-1.3379	0.6285	-1.1969	-1.2406	0.00604043	0.00605826	0.0839557	0.00637282	0.0903285
TCGA-A7-A0CD-01	-0.5968	1.019	-0.4888	-0.4641	-0.6653	-0.7961	-1.2402	-0.9558	-1.0993	-0.241	-0.669	0.0466823	3.87181e-18	0.0206687	0.0304135	0.0510822
TCGA-A7-A0CE-01	0.4683	0.0021	-1.0479	-0.7436	-0.5375	-1.447	2.6431	1.5954	0.0361	-0.7853	-1.2406	0.0276905	0	0.0120765	0.0294576	0.0415341
TCGA-A7-A0CG-01	1.2735	-0.4554	1.5844	2.1481	0.7373	-1.447	0.2176	1.1622	-0.0843	0.501	0.1132	0.0701925	0.100092	0.112992	0.203678	0.31667
TCGA-A7-A0CH-01	-0.6445	0.2187	-1.5345	-0.7196	-0.2016	0.1518	-1.3384	-1.3379	-0.9796	-1.1969	-1.2406	0.00463263	0.0323083	0.0228541	0.0228654	0.0457194
TCGA-A7-A0CJ-01	-1.4687	1.7212	-0.5971	-0.0521	0.0595	-0.6307	0.2093	-0.4964	1.7957	-1.1969	-0.5396	0.00858437	6.14896e-19	0.0473971	0.00519206	0.0525892
TCGA-A7-A0D9-01	0.1744	0.8166	-0.5331	0.0339	0.347	-1.447	0.424	-0.822	0.1225	-1.1969	-0.238	0.0222686	0.0460023	0.0231341	0.0688701	0.0920042
TCGA-A7-A0DA-01	0.2858	0.621	-1.0533	-0.6748	0.7042	-0.711	0.8022	-0.9059	0.5303	-1.1969	-1.2406	0	0.0624751	0.00813571	0.0328132	0.0409489
TCGA-A7-A0DB-01	0.402	-0.5082	0.4553	0.4382	0.1918	0.5038	0.472	0.4481	0.2777	0.8355	0.6201	0.0345281	0.106807	0.0621112	0.179074	0.241185
TCGA-A7-A13D-01	0.4403	1.7842	-0.9663	-0.6577	0.6615	1.0132	2.0192	-1.3379	-0.5874	-0.9258	-0.4993	0.0510906	5.15861e-18	0.00026955	0.0255453	0.0258149
TCGA-A7-A13E-01	0.2248	-0.6282	-1.5345	-0.6387	-0.1136	-0.5406	0.6994	-0.8058	0.5551	-0.9141	0.0014	6.67519e-21	0.0147099	0.0335924	0.010179	0.0437714
TCGA-A7-A13F-01	-0.3193	-0.1823	-1.5345	-0.2715	0.4295	-0.5863	-0.9426	-1.3379	-1.7424	-0.9284	-0.0464	0.0601354	0	0.0286894	0.0300677	0.0587571
TCGA-A7-A13G-01	-0.9549	-0.6039	-0.8168	-0.6118	-1.0936	-1.447	-0.323	-0.6937	-1.1483	-0.6159	-0.0426	0.0103466	0	0.0109618	0.0244636	0.0354255
TCGA-A7-A26E-01	-0.0352	-0.6496	0.5002	0.8913	-0.455	-0.3614	-1.4651	0.0877	-1.18	-0.8582	-1.2406	0.0225978	0.0875726	0.0297366	0.0661722	0.0959088
TCGA-A7-A26F-01	0.9411	1.7599	-1.5345	0.2766	0.911	-1.447	0.5013	-1.0178	-0.5825	-1.1969	-1.2406	0.0327818	0.00772857	0.134071	0.0290789	0.16315
TCGA-A7-A26G-01	1.0564	0.0185	-0.8065	0.3392	0.3697	-0.3337	1.0611	-0.6845	0.5651	-0.7201	-1.2406	0.0388082	0.149559	0.142633	0.116855	0.259488
TCGA-A7-A26H-01	0.2094	0.247	0.1983	0.0387	0.6873	-0.8556	-0.0765	-0.7092	-0.6071	-0.7369	-0.9514	0.00426702	0.0946668	0.0968063	0.0827367	0.179543
TCGA-A7-A26I-01	1.0297	1.6386	-0.5272	0.1959	0.7162	-0.3244	-0.5256	-1.3379	-1.5934	-1.1969	-1.2406	0.0244999	0.0687893	0.0525997	0.0466446	0.0992443
TCGA-A7-A26J-01	-0.3213	-0.0498	0.2803	0.7046	0.5563	0.1135	-1.2246	-0.9668	-1.1327	-0.0755	-1.2406	0.00365422	0.0490892	0.042949	0.0293197	0.0722687
TCGA-A7-A2KD-01	0.0281	-0.0721	-0.1212	0.4469	0.3128	-0.8439	-1.4365	-0.251	-0.0036	-1.1969	-0.9457	0.0130384	0.0301535	0.0719153	0.0226747	0.0945901
TCGA-A7-A3RF-01	-1.1612	1.2886	-0.6694	-2.1431	-0.1638	-0.7005	0.7931	0.3262	0.4404	-0.964	-0.3638	0.0605109	0.0379094	0.0362626	0.0492102	0.0854728
TCGA-A7-A425-01	0.2115	-0.9183	2.299	0.8981	0.9827	-0.6654	2.3681	-0.5285	-0.2456	0.9371	2.7006	0.0781807	0.127338	0.0330119	0.218951	0.251963
TCGA-A7-A56D-01	-0.4403	-0.29	-1.5345	0.3777	1.1308	-1.447	1.2452	-1.3379	1.2557	-0.3225	1.5	0.0124725	0.0556555	0.0559989	0.034064	0.0900629
TCGA-A8-A06N-01	-1.8671	-0.4461	-1.1901	-1.3454	-2.7659	-1.447	-2.7093	-1.3379	-0.6973	-1.1969	1.0942	0.0056502	1.82409e-17	0.0403284	0.0028251	0.0431535
TCGA-A8-A06O-01	-0.0525	-1.0373	-0.1033	0.0312	-0.1385	-0.7011	0.1105	-0.5617	-1.1777	-1.1969	-0.3642	0.0187874	0.0417127	0.050041	0.0907959	0.140837
TCGA-A8-A06P-01	-0.0807	0.6174	-0.3862	0.6562	1.7921	-1.447	0.4576	1.4897	0.1981	-0.6491	0.2528	0.0548659	0.141058	0.0569232	0.157396	0.214319
TCGA-A8-A06Q-01	-2.1204	-3.1823	-1.5345	-1.0958	-2.4838	-0.8265	-2.125	-0.0419	-1.1504	-1.1969	-0.6934	0	5.47274e-19	0.0622696	2.73637e-19	0.0622696
TCGA-A8-A06T-01	-0.2323	-0.0661	-0.5537	-0.0557	-1.0421	1.4669	-0.7336	-0.9838	-1.3536	-0.3587	-0.0484	0.008945	0.028878	0.0809817	0.0285464	0.109528
TCGA-A8-A06U-01	0.5771	-0.2304	-1.5345	-1.4195	-1.0885	-1.447	-0.0923	-1.3379	-0.6745	-1.1969	-0.5233	0.00568034	1.4312e-17	0.086906	0.00284017	0.0897462
TCGA-A8-A06X-01	-0.1181	0.169	-0.8622	-0.3214	-1.0645	-1.447	-1.076	-1.3379	-1.6386	-1.1969	-0.3806	0.0201816	0.00509684	0.0818606	0.014671	0.0965316
TCGA-A8-A06Y-01	-1.3811	0.9796	-1.5345	1.1734	-1.1952	1.413	0.7485	-1.3379	-1.7363	-0.9213	-0.8087	0.0401296	0	0.0155152	0.0200648	0.03558
TCGA-A8-A06Z-01	-1.2723	1.2651	-0.5922	-1.2969	-0.8607	0.3368	0.0344	-0.4921	0.103	-1.1969	-1.2406	0.0336697	0	0.0366694	0.0168349	0.0535043
TCGA-A8-A076-01	-0.231	-0.2411	0.5018	-0.5372	0.9753	-0.7801	-0.3547	-0.9465	0.0678	-1.1969	-0.6562	0.0154006	0.0207703	0.0912569	0.0215747	0.112832
TCGA-A8-A079-01	-1.7375	-1.5499	-0.672	-1.304	-0.2562	-1.447	-0.1571	-0.5637	-0.3391	-1.1969	-0.8769	0.00637663	0.0115207	0.0666914	0.0097061	0.0763975
TCGA-A8-A07B-01	-0.0369	1.8049	-1.5345	0.2469	0.0816	-1.447	-2.2458	-1.3379	-2.2728	-1.1969	-1.2406	0.0255573	0.0355064	0.0228365	0.0356869	0.0585233
TCGA-A8-A07E-01	1.0812	1.4252	-0.0525	1.4111	2.1299	-1.447	0.5906	3.7337	-0.2003	1.5579	-0.6758	0.191833	0.130855	0.0575451	0.17656	0.234105
TCGA-A8-A07P-01	-0.2821	-0.168	-1.0398	-1.509	-0.3961	-0.6905	-0.8796	-0.8938	0.3364	-1.1969	-0.5857	0.0204179	0.00985192	0.0661923	0.0206834	0.0868757
TCGA-A8-A07U-01	1.7747	0.8221	-1.5345	0.4944	0.1717	-1.447	0.2938	-1.3379	0.2905	-0.9294	0.2878	0.0446588	9.42987e-19	0.289443	0.124371	0.413814
TCGA-A8-A07W-01	0.6494	-0.1563	-1.5345	-0.8617	0.4421	-1.447	-0.0975	-1.3379	-0.5108	-0.9774	0.2189	0.00964247	1.6173e-18	0.0956496	0.0107521	0.106402
TCGA-A8-A07Z-01	-1.6981	-0.5591	-1.5345	-1.2924	-0.9376	-1.447	-0.2058	-1.3379	-0.2628	-0.8791	-0.1114	0.0338227	0.0294573	0.0472418	0.0333176	0.0805594
TCGA-A8-A081-01	0.6928	-1.7597	-1.1491	-0.8296	-1.6703	0.0232	-1.3022	-0.9919	-0.7171	-1.013	-0.0685	0.0104967	4.74978e-18	0.173947	0.00524837	0.179196
TCGA-A8-A083-01	-1.6215	0.8789	0.0314	-0.3421	-1.2829	-1.447	-1.6695	-0.9924	-2.2728	-1.1969	-1.2406	0.0273131	0	0.0212015	0.0136565	0.0348581
TCGA-A8-A085-01	-0.6095	1.6534	-0.4066	-0.5108	0.7404	-1.447	-1.5328	-1.0138	-1.1044	-0.8832	-0.9706	0.079526	1.0728e-17	0.008443	0.039763	0.048206
TCGA-A8-A08A-01	-1.2124	-0.744	-0.3093	-1.922	0.1685	-0.6598	-0.0964	-0.5233	0.8491	-1.1969	-0.8556	0.0173412	0.0357699	0.0683896	0.0345381	0.102928
TCGA-A8-A08H-01	0.7941	1.4173	-0.9203	1.0163	1.644	-1.447	2.0298	0.4152	-0.0417	1.4325	-0.7813	0.302358	0.14697	0.302759	0.318291	0.62105
TCGA-A8-A08J-01	0.2234	0.0345	-0.6843	-0.3112	0.3133	-1.447	-0.6985	-1.3379	0.2763	-1.1969	-1.2406	0.0220984	0.00972613	0.061845	0.0159123	0.0777573
TCGA-A8-A08L-01	-0.6196	0.8457	-1.5345	-0.7194	-0.1621	0.2578	-0.5401	-0.9255	1.0864	-1.1969	-0.8971	0.0408157	0.0324682	0.0596418	0.0398954	0.0995371
TCGA-A8-A08R-01	0.1181	-0.5075	-0.7386	-0.0599	0.1616	-0.2298	-0.158	0.7586	-0.1138	-0.3679	-0.9078	0.0217175	1.386e-18	0.160066	0.0108587	0.170925
TCGA-A8-A08T-01	-0.1468	0.2777	-1.0556	-0.4178	0.0519	-1.447	0.6155	-0.0715	-0.2041	-1.1969	-1.2406	0.00882912	0.0435892	0.0273943	0.0297228	0.0571171
TCGA-A8-A08Z-01	0.1556	0.6862	-0.3966	0.1631	1.4164	-0.1662	0.8369	-1.3379	0.7366	-0.5326	-1.2406	0.0353635	0.15006	0.123633	0.0927115	0.216345
TCGA-A8-A090-01	-0.2807	-0.2285	0.9311	0.0373	-0.2206	-1.447	-0.0682	-1.3379	0.4378	-0.9428	-0.8423	0.0254003	0.0280508	0.136927	0.0380418	0.174969
TCGA-A8-A091-01	0.4805	0.5265	0.1296	-0.5119	-0.8183	-1.447	-0.5428	-0.5139	0.0449	-0.759	0.6812	0.0592199	3.70279e-18	0.0424209	0.0333652	0.0757861
TCGA-A8-A093-01	0.0163	-0.79	-1.0626	-0.6564	0.583	-1.447	0.0489	-1.3379	1.126	-0.653	-0.6129	0.0218663	0.0672549	0.0115583	0.0680647	0.079623
TCGA-A8-A094-01	0.2648	0.7742	-1.5345	-1.047	0.3213	-1.447	-0.3113	-1.3379	-1.0815	-1.1969	-1.2406	0.0135127	8.80538e-19	0.167111	0.00675636	0.173868
TCGA-A8-A096-01	0.4293	0.8665	-0.1798	-0.1539	0.8772	-1.447	-0.8519	-1.3379	-0.1541	-1.1969	-0.8052	0.0359775	0.0253891	0.0908464	0.0328903	0.123737
TCGA-A8-A099-01	-1.4806	-1.6332	-0.326	0.3245	-0.4962	-1.447	-1.8604	-0.9847	-2.2728	-1.1969	0.2833	0.0137702	0.0131401	0.017064	0.0134551	0.0305191
TCGA-A8-A09A-01	0.2501	0.5604	-0.9116	0.7669	0.7479	-1.447	-0.1966	0.4328	-0.7516	0.7709	-0.1705	0.0353697	0.0519335	0.0670304	0.0563371	0.123368
TCGA-A8-A09B-01	-0.3486	-0.4879	-0.342	-0.0798	-0.2498	-1.447	0.5719	-0.8907	0.0958	0.5201	-0.5816	0.0276157	0.0507852	0.0104854	0.11023	0.120715
TCGA-A8-A09C-01	-0.3737	-0.5196	-0.321	-0.3164	-0.2766	-1.447	0.2165	-0.5318	-0.2092	-0.618	-1.2406	0.00351612	0.0895563	0.0154564	0.0801069	0.0955633
TCGA-A8-A09G-01	0.0403	-0.8253	-0.7384	0.1969	-1.1352	0.2137	-0.8844	-0.3632	0.0017	-0.2863	-0.9077	0.0300105	1.0029e-17	0.0999134	0.026891	0.126804
TCGA-A8-A09I-01	0.1363	-0.2569	-1.5345	0.1782	0.0027	-0.9818	-0.5081	-0.2999	-0.2489	-1.1969	-1.0131	0.00189961	0	0.0878157	0.000949805	0.0887655
TCGA-A8-A09N-01	-1.0558	-0.4438	-0.9308	-1.5012	-0.2463	-1.447	-0.5592	-1.3379	-0.3549	-1.1969	-0.7892	0.0119508	0.0513452	0.041524	0.0317965	0.0733204
TCGA-A8-A09Q-01	-0.5015	-0.8656	-1.5345	-0.197	-0.3305	-0.7256	-0.5503	-0.9144	-1.2219	-1.1969	-0.8878	0.0215068	0.0277598	0.206603	0.0310248	0.237627
TCGA-A8-A09R-01	0.4486	0.57	0.8445	-0.5988	0.5057	-1.447	-1.4672	-0.9593	-0.1496	-1.1969	-0.4646	0.0140289	0	0.100707	0.00701443	0.107721
TCGA-A8-A09T-01	-0.5301	0.1069	0.0405	-0.143	0.2334	-1.447	-0.9397	-1.3379	0.2522	-1.1969	-1.2406	0.00358803	0.100774	0.0418559	0.055472	0.0973279
TCGA-A8-A09V-01	-0.536	-0.5738	0.0899	0.811	-1.1933	0.0865	-2.3683	-0.6822	-0.1996	-0.3434	-1.2406	0.00174291	0.0641477	0.0187998	0.0363131	0.0551129
TCGA-A8-A09W-01	0.1221	-0.5038	-0.5192	0.6778	-0.1232	-0.5543	-0.8855	-0.4266	-1.0851	-1.1969	-1.2406	0.06705	0.0519504	0.0623085	0.0620671	0.124376
TCGA-A8-A09X-01	0.0943	-0.3421	-0.1887	0.0064	-0.162	-1.447	-0.6776	-1.3379	-0.6129	-0.9214	-1.2406	0.067751	0.012551	0.20738	0.048669	0.256049
TCGA-A8-A09Z-01	-1.4903	-0.1996	-1.0258	-0.3301	0.3776	-1.447	0.3424	-0.5318	-1.1906	-1.1969	-1.2406	0.0269173	0	0.10216	0.0134586	0.115618
TCGA-A8-A0A1-01	0.6594	-1.8718	-0.3757	0.6882	-0.09	0.3251	0.2066	2.036	0.8056	2.1137	1.1895	0.0157504	0.0707145	0.150386	0.134181	0.284567
TCGA-A8-A0A2-01	-0.4482	-0.2029	-0.2355	-0.2331	-0.997	-0.2648	-1.8467	-0.644	-1.8439	-0.3062	-0.6625	0.0207134	0.0528159	0.0674974	0.0375518	0.105049
TCGA-A8-A0A4-01	-0.0426	-2.1398	1.5132	2.0754	-0.079	0.1494	-1.2022	-0.0879	-1.0349	2.3988	0.3602	0.0485529	0.16916	0.00989074	0.109005	0.118896
TCGA-A8-A0A6-01	0.3689	0.0997	-1.5345	0.2678	-0.4525	-1.447	-1.0348	0.0895	-0.1478	0.8886	-0.7088	0.0515102	0.0539644	0.226935	0.0560689	0.283003
TCGA-A8-A0A7-01	0.6861	-0.2249	-0.237	1.484	0.342	-0.6028	-0.3344	-0.4708	1.6708	-0.4461	-1.2406	0.0205345	0.113503	0.572964	0.0696791	0.642643
TCGA-A8-A0A9-01	-1.704	-0.8292	-0.7659	0.2576	0.4035	-1.447	-0.1655	-0.9535	-0.7211	-1.1969	-1.2406	0	0.0487467	0.043819	0.0261767	0.0699956
TCGA-A8-A0AD-01	-0.2711	0.4368	-0.4897	0.2114	0.6114	-1.447	-0.6532	-0.087	-0.5275	-1.1969	0.2011	0.0136728	0.000701519	0.109335	0.0209042	0.130239
TCGA-AC-A23E-01	1.2262	2.3117	0.8001	0.5919	1.695	-0.767	0.5778	-1.3379	0.4776	-1.1969	-1.2406	0.0397774	0.0993983	0.0763123	0.0701839	0.146496
TCGA-AC-A23H-01	0.0517	-0.5068	0.6366	-0.7358	0.2089	-0.2567	-0.2938	-0.3833	1.7792	-0.8256	-1.2406	0.0110612	0	0.0226114	0.00553059	0.028142
TCGA-AC-A2BM-01	-0.2142	-1.6606	-0.6598	-0.6686	-1.322	0.3643	-1.8173	-0.8944	0.1282	-0.9612	0.6205	0.00686041	0.0308867	0.115001	0.0188736	0.133875
TCGA-AC-A2FG-01	0.4165	-0.8377	0.8215	1.4777	0.3698	-0.3825	0.7348	0.0656	-0.3429	2.6101	0.159	0.0627418	0.116973	0.0154374	0.151582	0.167019
TCGA-AC-A3HN-01	0.5986	0.3786	0.9443	1.0265	1.2449	-0.3684	1.0245	0.0803	1.2541	0.5874	0.1726	0.143819	0.139469	0.0564188	0.213371	0.26979
TCGA-AC-A3OD-01	0.4013	0.0935	1.0097	0.8682	0.1683	-0.2487	0.256	-0.6345	0.7762	0.2542	0.4878	0.0396562	0.0617378	0.189993	0.0881601	0.278153
TCGA-AC-A3QP-01	-0.6391	-0.8965	-0.9951	0.05	-0.0688	-1.447	0.502	0.0501	0.7965	-0.4592	-0.0842	0.0624949	0.120937	0.0711876	0.107395	0.178583
TCGA-AC-A3QQ-01	-1.9782	-0.9241	-1.5345	-0.5317	-0.1562	-1.447	0.2308	-1.3379	0.0474	-0.4694	2.1325	0.0321605	0.0674711	0.0691867	0.0712502	0.140437
TCGA-AC-A3YJ-01	-1.3063	-0.7649	-1.5345	-0.9496	-1.6352	-0.4474	-0.5712	-0.003	-0.588	-1.1969	2.5646	0.0358705	5.81851e-18	0.0658883	0.0179352	0.0838235
TCGA-AC-A4ZE-01	0.8689	-0.9624	0.3067	0.6757	-0.0099	-0.1357	0.4642	-0.0626	-1.8124	-0.7878	1.9347	0.0945464	0.100578	0.0307382	0.185225	0.215963
TCGA-AC-A5EH-01	1.1037	0.4498	0.3309	0.5151	0.8014	-0.5668	0.4443	-0.438	1.1017	-0.422	-0.2368	0.00982717	0.0310552	0.0543762	0.0213988	0.075775
TCGA-AC-A5XS-01	-0.0046	-0.395	-0.4392	0.7991	-0.2509	-0.4744	1.9177	-0.032	1.3494	-1.1969	0.9172	0.0801522	0.131418	0.11166	0.173532	0.285192
TCGA-AC-A5XU-01	-0.1466	0.6219	-1.5345	-1.4198	-0.2904	-1.447	-0.2306	-0.8464	0.7223	-1.1969	-0.5235	0.0829006	0.0711846	0.00926067	0.078167	0.0874276
TCGA-AC-A62X-01	-1.2855	0.9517	-1.5345	-0.417	-1.5578	-1.447	1.5309	-0.817	-1.3349	-1.1969	-1.2406	0.0255242	0	0.00502435	0.0146781	0.0197025
TCGA-AC-A62Y-01	0.3274	-0.4334	-1.5345	0.3141	0.1491	0.0853	1.2604	0.9803	1.861	-0.9225	1.5314	0.0311453	0.0663165	0.0696173	0.109427	0.179045
TCGA-AC-A6IV-01	1.8788	0.4881	2.5701	0.923	1.6052	0.8173	1.5288	1.9278	0.3061	0.2291	3.8415	0.165208	0.170107	0.0908849	0.383097	0.473982
TCGA-AC-A6IW-01	2.9778	-1.5332	-0.4106	-1.5161	-1.3346	-0.7377	-0.5773	-1.3379	1.579	-0.9756	-0.6226	0.0178866	7.36088e-05	0.316509	0.0108129	0.327322
TCGA-AC-A6IX-01	1.1249	0.3025	1.9168	1.489	0.8979	-0.6545	0.8262	0.7049	0.078	-0.4815	4.154	0.104086	0.117386	0.0151337	0.281355	0.296489
TCGA-AC-A6NO-01	-1.059	-1.1229	-1.5345	-0.3295	-0.3238	-1.447	-0.7496	-0.4661	0.8527	-0.5749	-0.5142	0.0204926	0.0523766	0.00489238	0.0406704	0.0455628
TCGA-AC-A7VB-01	-0.5406	-0.9892	-0.2426	-0.7679	-1.2416	-0.2724	-0.0078	-0.6484	-1.5426	-1.1969	0.2632	0.0216299	4.72463e-18	0.00654064	0.0250219	0.0315625
TCGA-AC-A7VC-01	2.4906	3.0343	-1.5345	3.0541	1.3714	-1.447	1.1886	4.4294	2.2904	-1.1969	-0.2303	0.22075	0.123306	0.0103056	0.172028	0.182333
TCGA-AC-A8OP-01	0.4585	-0.4851	1.018	0.7518	0.0818	-0.3835	0.4532	-0.2746	0.9203	0.7707	1.0293	0.0602739	0.0134176	0.0259964	0.105312	0.131309
TCGA-AC-A8OQ-01	0.5315	-0.0746	-0.3311	0.579	0.5564	-0.3642	1.5053	0.0846	2.3387	-0.8591	0.1765	0.0976597	0.0676617	0.156356	0.18851	0.344866
TCGA-AC-A8OR-01	-2.0569	-0.9151	-1.5345	-2.5229	-1.8475	-1.447	-0.0822	-0.7371	-0.2484	-1.1969	-1.2406	0.00758305	1.43489e-18	0.0487755	0.00379153	0.052567
TCGA-AC-A8OS-01	1.0987	-0.8498	1.2736	1.6522	0.4295	0.1596	0.3764	-0.3949	1.5185	1.626	1.8994	0.149782	0.108656	0.0445677	0.240169	0.284737
TCGA-AN-A03X-01	0.5666	-0.2405	-1.5345	1.2419	1.6923	-1.447	-0.4265	-1.3379	-0.5265	-1.1969	-0.2155	0.0400142	0.185783	0.033205	0.135353	0.168558
TCGA-AN-A03Y-01	-1.0335	-1.2591	-0.6358	-0.7426	-0.4171	-1.447	0.0006	-0.8808	-0.2998	-0.6176	-0.3325	0.0221875	0.0119332	0.057021	0.0291389	0.0861599
TCGA-AN-A041-01	-0.0691	2.0504	-0.3824	-0.0814	0.7898	-0.7162	-1.3363	-0.9089	-1.0224	-0.7919	-0.8832	0.0832132	2.39828e-18	0.0308598	0.0418908	0.0727506
TCGA-AN-A046-01	-0.0329	-0.9146	-0.5947	0.3144	0.7572	-1.447	-0.2505	-1.3379	1.1299	-0.352	-0.5378	0.0264121	0.0731922	0.119134	0.0670399	0.186174
TCGA-AN-A049-01	-1.0756	-0.5236	0.943	0.1081	0.4853	1.0946	0.7942	-0.8053	-0.8	-0.404	-0.7969	0.039175	0.105713	0.0721774	0.094695	0.166872
TCGA-AN-A04A-01	-0.225	0.9829	-0.3375	0.0656	1.5865	-1.447	0.0508	-1.3379	-1.8194	-0.9582	-1.2406	0.0481472	0.0678626	0.014834	0.0611559	0.0759898
TCGA-AN-A04C-01	0.3738	-0.638	-1.5345	-0.7936	-1.1552	1.4602	0.2717	2.2405	-1.7913	-1.1969	-0.8622	0.0442306	0	0.0247783	0.0236148	0.0483931
TCGA-AN-A04D-01	-0.9303	-1.5358	-1.1128	-1.9944	-1.8162	2.3618	-1.111	2.4773	-1.8611	-0.8352	-1.2406	0.0190812	6.47033e-19	0.00544392	0.0102098	0.0156537
TCGA-AN-A0AJ-01	-0.0675	0.4793	-1.0983	-0.8271	0.1966	-1.447	-0.2606	-0.6364	-0.0554	-0.6876	-0.6562	0.00165833	0.01717	0.214735	0.00949685	0.224232
TCGA-AN-A0AK-01	-0.8768	0.238	-1.5345	-0.3254	-0.6292	-1.447	-0.8199	-1.3379	-1.6686	-1.1969	0.8142	0.00044267	0	0.0513195	0.000221335	0.0515408
TCGA-AN-A0AL-01	0.013	1.3219	-0.2143	-0.394	0.95	1.3646	0.0435	-1.3379	0.2271	-0.7272	-1.2406	0.10468	0.0599332	0.166539	0.085014	0.251553
TCGA-AN-A0AM-01	-0.0851	-0.8802	-0.6525	-0.7629	0.2627	-1.447	0.3227	-0.8903	-0.5726	-0.959	-0.152	0.00237349	0.0327627	0.0378988	0.0236035	0.0615023
TCGA-AN-A0AR-01	0.0068	-1.3809	-0.0458	-1.5285	-1.4438	-0.6618	-0.863	-0.877	-0.8664	-1.1969	0.3299	0.00616924	0	0.00776102	0.00308462	0.0108456
TCGA-AN-A0AS-01	-0.6287	1.4178	0.648	-0.1582	2.3011	-0.4987	1.6686	-1.3379	-0.3531	-1.1969	-0.7769	0.0192209	0.0848296	0.071803	0.0563801	0.128183
TCGA-AN-A0AT-01	-0.1559	-1.4846	-1.1122	-1.5508	-0.3419	-1.447	0.4603	-1.3379	0.9595	2.285	-0.9248	0	0.0120712	0.0958375	0.00653201	0.10237
TCGA-AN-A0FD-01	0.3221	0.9884	-0.4292	-0.3872	0.7202	-1.447	-0.8642	-0.3458	-0.2893	-0.3553	-1.2406	0.0229456	0.101942	0.0278297	0.0642012	0.0920309
TCGA-AN-A0FF-01	-0.1004	-0.7144	0.2058	-0.0422	0.0831	0.8605	0.0149	0.849	0.9581	-0.7581	0.7779	0.0404445	0.0975535	0.085114	0.121756	0.20687
TCGA-AN-A0FJ-01	3.0859	2.6572	-1.5345	-1.1933	0.1132	-0.2485	1.0872	0.2031	-2.2728	-0.3779	-1.2406	0.061013	0.0589384	0.0411269	0.0599757	0.101103
TCGA-AN-A0FK-01	-0.5583	0.3892	-1.5345	-0.2406	-0.5526	-0.6404	-1.0862	0.728	-1.4161	-0.9453	-0.547	0.0502508	0.0537623	0.0136658	0.0531215	0.0667873
TCGA-AN-A0FL-01	0.6279	2.0538	-1.5345	1.8839	0.4171	-1.447	0.8635	0.6453	-0.9073	-1.1969	-0.7683	0.0454648	2.15656e-20	0.0189386	0.0255732	0.0445119
TCGA-AN-A0FN-01	1.2735	1.9724	1.0484	1.5619	2.0237	-1.447	0.8147	2.0719	0.8762	0.3954	1.4641	0.238061	0.228758	0.185962	0.266398	0.45236
TCGA-AN-A0FS-01	0.1489	0.583	0.4452	2.4565	1.2942	-0.4023	-0.1318	3.046	0.6336	1.434	-0.2207	0.0918951	0.145957	0.0119809	0.181154	0.193135
TCGA-AN-A0FT-01	0.1897	0.4247	0.0967	-0.2144	0.1636	-1.447	0.3367	0.5327	-0.8947	-0.9207	0.3179	0.128465	0.122719	0.0392121	0.132754	0.171966
TCGA-AN-A0FV-01	0.3992	2.9832	-0.2568	-1.2461	1.269	-1.447	0.1932	-0.8515	-0.2096	-0.9384	-1.2406	0.0359831	0.0143706	0.0306319	0.0251768	0.0558087
TCGA-AN-A0FW-01	0.2395	-0.4281	0.0322	0.4733	0.2454	-1.447	0.6831	2.2474	-1.0261	0.0411	-0.4172	0.0725478	0.0399256	0.0205898	0.134932	0.155522
TCGA-AN-A0FX-01	0.7298	0.4871	-0.1636	-0.1762	0.6922	-1.447	1.1706	-0.5995	0.9851	-0.3464	0.7221	0.0315323	0.0266497	0.00480837	0.0398213	0.0446297
TCGA-AN-A0FY-01	-0.3701	0.4627	0.5295	-0.5881	1.1158	-0.8335	0.5451	-0.6876	1.1328	-0.6112	-0.9406	0.0111759	0.0679987	0.0242213	0.0534673	0.0776885
TCGA-AN-A0FZ-01	0.1294	0.7116	0.1586	-0.5998	-0.2801	-1.447	0.0846	-1.3379	-1.1881	-1.1969	-0.5396	0.0596251	4.43954e-18	0.0336561	0.0379501	0.0716062
TCGA-AN-A0XL-01	2.0738	1.0938	1.3047	2.3689	1.1753	-0.0226	0.8773	2.3138	0.08	1.972	1.8419	0.165447	0.171545	0.00837522	0.304721	0.313096
TCGA-AN-A0XN-01	1.6551	1.9892	0.2927	0.6237	2.1684	-1.447	0.8705	-1.3379	-0.9233	-1.1969	-0.1011	0.0621676	0.191457	0.10278	0.126812	0.229592
TCGA-AN-A0XO-01	-0.2241	1.2557	-0.7842	-0.2348	0.5808	-0.8091	1.135	-1.3379	0.4469	-1.1969	-1.2406	0.019656	0.0334839	0.00652859	0.0307745	0.037303
TCGA-AN-A0XP-01	0.7562	1.9498	-1.0698	0.5524	0.4126	-1.447	-0.2981	-0.9208	0.2881	-0.6599	-1.2406	0.0406457	5.8892e-18	0.0289217	0.0203229	0.0492446
TCGA-AN-A0XR-01	-0.7637	0.608	-1.5345	0.048	-0.2548	-1.447	-0.1356	0.339	-0.4245	-0.7177	-1.2406	0.00280693	0.0221585	0.0106835	0.0129609	0.0236444
TCGA-AN-A0XS-01	0.5167	-0.7432	-0.1405	0.6339	0.7274	-1.447	0.8273	-0.9147	0.3415	-0.106	-0.3885	0.0506058	0.150269	0.121072	0.172913	0.293986
TCGA-AN-A0XT-01	0.0342	1.1862	0.137	1.43	-0.6227	-0.5327	-0.7295	-1.3379	-1.2403	0.8211	-1.2406	0.154043	0.0663522	0.0142175	0.123524	0.137741
TCGA-AN-A0XU-01	2.544	-0.1335	-1.0409	-1.9542	-0.564	-0.6922	1.3078	1.8784	0.7698	-1.1969	-0.1605	0	8.45621e-18	0.0345174	4.22811e-18	0.0345174
TCGA-AN-A0XV-01	0.1296	1.0976	1.9264	1.4401	0.8902	1.1257	-0.7919	-0.2667	0.1706	0.4882	-0.581	0.11031	0.15758	0.0468237	0.151191	0.198014
TCGA-AN-A0XW-01	1.4748	0.685	-0.5751	0.1573	0.9336	-0.6094	-1.6652	-1.3379	-0.0137	-0.9356	-1.2406	0.0108399	0.104658	0.135453	0.0600951	0.195548
TCGA-AO-A03L-01	-0.4097	0.0029	0.6219	0.4794	0.8578	-1.447	-0.1716	-0.5783	-0.6723	-0.9697	0.4802	0.0219477	0.0772798	0.0275073	0.050854	0.0783614
TCGA-AO-A03M-01	-0.7995	0.4493	-0.8207	-0.5358	0.095	-1.447	-0.7046	-0.9834	0.1638	-0.7287	-0.9453	0.0285234	0	0.15896	0.0142617	0.173222
TCGA-AO-A03N-01	-0.3299	2.977	0.2986	-0.6039	0.0418	-1.447	-0.5079	-1.3379	-2.2728	-1.1969	-0.0972	0.0877804	0.0600524	0.00640553	0.0769531	0.0833586
TCGA-AO-A03O-01	0.8773	0.5068	-0.9305	0.0957	-1.3254	-1.447	-0.9823	-0.3986	-2.2728	-1.1969	0.7482	0.0100632	0	0.113675	0.00647139	0.120146
TCGA-AO-A03P-01	-0.0425	1.0878	0.1024	-1.1082	-0.8397	-1.447	-2.2692	-0.9068	-1.1754	-0.7901	-1.2406	0.0482782	0	0.0344786	0.0246821	0.0591607
TCGA-AO-A03R-01	-0.3075	0.218	-0.1207	0.0242	-0.2135	-0.1432	1.1658	-1.3379	-2.2728	1.2978	-0.603	0.0959548	0.0523729	0.0661396	0.118496	0.184636
TCGA-AO-A03T-01	-0.5317	-0.2461	0.5873	-0.3714	-0.8638	-1.447	0.2704	-0.7171	-0.5348	0.1771	2.5272	0.0476336	0.0669379	0.0115932	0.0703677	0.0819609
TCGA-AO-A03U-01	-0.1745	-0.4663	-0.2046	0.1046	0.3755	-0.768	2.9649	-1.3379	1.2626	-1.1969	-1.2406	0.0383861	0.0569993	0.139723	0.0520985	0.191822
TCGA-AO-A03V-01	-0.1925	-0.4939	0.6667	0.1104	0.2319	-0.6035	0.6138	-0.1742	0.8813	-1.1969	-0.2711	0.0598235	0.0393432	0.0361734	0.0857542	0.121928
TCGA-AO-A0J2-01	-1.2321	-0.5825	-1.5345	-0.8277	-0.7962	-0.808	1.1689	-1.3379	-0.3543	-1.1969	-0.4705	0.0085193	0	0.0344421	0.0248874	0.0593295
TCGA-AO-A0J3-01	-1.74	-0.9501	-0.1884	-1.7489	-1.875	-1.447	-1.6108	-1.0058	-1.9056	-1.1969	-0.7377	0.0170704	1.29589e-17	0.0285185	0.00853521	0.0370537
TCGA-AO-A0J4-01	2.2666	-0.4591	-0.8478	-0.6291	0.7567	-0.8682	0.8301	-0.2861	0.2575	0.6482	-1.2406	0.0234995	0.00880871	0.203117	0.0161541	0.219271
TCGA-AO-A0J5-01	0.4471	-0.502	1.9338	1.7139	1.3267	0.1088	-0.2447	-0.2126	0.1315	-0.7115	1.8792	0.0640514	0.140093	0.0247657	0.206529	0.231295
TCGA-AO-A0J6-01	0.5957	-1.0448	-1.1555	-1.7782	-1.5132	-1.447	2.1474	-0.9977	-0.7372	-1.1969	-0.9572	4.55114e-19	5.23231e-19	0.0856311	4.89172e-19	0.0856311
TCGA-AO-A0J7-01	-1.5823	-0.0903	-0.6342	-2.6543	-0.3269	-1.447	0.051	-0.008	-1.4377	-1.1969	-1.2406	0.00334029	0.0104056	0.0147478	0.00794446	0.0226922
TCGA-AO-A0J8-01	-0.7961	-0.5095	-0.6001	-0.2768	-0.2073	-0.8771	-0.1779	0.035	0.7002	-1.1969	-0.9619	0.00902882	0.0554637	0.0653311	0.0412453	0.106576
TCGA-AO-A0J9-01	1.2319	0.6174	1.9985	1.8551	1.236	0.0712	1.9557	0.1078	0.0279	-0.5623	1.0521	0.171573	0.171149	0.0819298	0.362245	0.444175
TCGA-AO-A0JA-01	0.4257	-0.4494	1.7098	0.421	0.7425	-0.6763	-0.7782	-0.8855	0.4125	-0.2072	-0.3402	0.0312542	0.126116	0.0357563	0.0865362	0.122293
TCGA-AO-A0JB-01	-0.3961	-0.2845	0.6626	0.4334	0.3646	-1.447	0.7044	-1.3379	-2.2728	1.5707	-0.166	0.0921258	0.0883226	0.0324276	0.0912953	0.123723
TCGA-AO-A0JC-01	-0.0278	1.8162	0.1526	0.7619	-0.328	-1.447	-0.1222	-0.3968	2.7997	0.2033	-0.7879	0.0803573	0.113723	1.50655	0.107107	1.61366
TCGA-AO-A0JD-01	-0.8057	-0.1699	-1.5345	-1.3488	-1.3505	-1.447	-0.4642	-0.86	0.0842	-0.3553	-1.2406	0.0097374	0	0.0345089	0.0048687	0.0393776
TCGA-AO-A0JE-01	0.6665	1.0984	-0.2073	0.8497	1.1158	-1.447	-1.5738	-0.8283	0.7041	-0.9261	-0.5	0.0405808	0.0166961	0.149835	0.0383949	0.18823
TCGA-AO-A0JF-01	1.7159	1.0572	2.0692	2.0523	1.398	-1.447	0.8739	2.1957	-0.4927	-0.7434	0.25	0.1882	0.168976	0.0472042	0.303053	0.350257
TCGA-AO-A0JG-01	0.4499	1.1829	0.0128	1.2978	0.4513	-0.2298	-1.0006	1.5334	-0.2044	0.9108	-0.9078	0.110246	0.0703692	0.144483	0.095803	0.240286
TCGA-AO-A0JI-01	-1.0168	-1.6374	0.624	-0.2129	-1.4152	-1.447	-1.2855	-1.3379	-0.3149	0.6705	0.7114	0.0180496	1.01062e-17	0.0860067	0.00991207	0.0959188
TCGA-AO-A0JJ-01	1.0482	-0.7737	-0.3134	1.5228	0.5423	-1.447	0.1323	-1.3379	-0.5247	-0.4874	1.142	0.0853477	0.142513	0.116962	0.208826	0.325788
TCGA-AO-A0JM-01	-1.1522	0.6484	-1.5345	0.6823	0.7136	0.4314	-0.1799	-1.3379	0.061	-1.1969	-0.6985	0.0262602	0.0375231	0.0269404	0.0336045	0.060545
TCGA-AO-A124-01	1.9626	-0.1054	-1.5345	-1.1168	-1.3984	-1.447	0.5373	-1.3379	-0.6624	-1.1969	-1.2406	0	0	0.0214296	3.39126e-19	0.0214296
TCGA-AO-A125-01	-0.5546	2.4922	-1.5345	-1.3911	-0.9173	1.5739	0.3506	-0.8577	-0.6322	-0.3523	-0.5381	0.0269215	0	0.00789984	0.0134607	0.0213606
TCGA-AO-A126-01	-0.0631	0.9154	1.3775	0.4193	0.9453	-1.447	-1.4715	-0.8401	-0.0671	-1.1969	1.9027	0.104184	0.145904	0.0244133	0.128405	0.152819
TCGA-AO-A128-01	-0.8812	-0.2968	-1.5345	0.0311	-0.9854	-1.447	0.2759	-1.3379	0.5748	-1.1969	-0.9413	0.0122884	0.0477512	0.541606	0.0319389	0.573545
TCGA-AO-A129-01	-0.9779	0.9038	-1.5345	-0.5547	0.3897	-0.6147	1.2039	-0.4817	0.5438	-0.9372	-0.8336	0.0364025	0.0570965	0.205597	0.0510353	0.256633
TCGA-AO-A12A-01	0.7012	0.1912	-0.0998	0.6046	0.3713	-1.447	0.1512	-0.8986	-0.7659	2.3161	0.1484	0.0532452	0.0648081	0.0224153	0.126254	0.148669
TCGA-AO-A12B-01	-0.994	0.7371	-0.9466	-0.4586	-1.2471	-1.447	-0.6662	-0.4208	-1.2971	-1.1969	-0.4765	0.0299409	1.52419e-17	0.0301999	0.0153571	0.0455569
TCGA-AO-A12D-01	1.3363	1.226	-0.8803	0.5446	0.4684	-1.447	-1.5801	-1.3379	0.3212	-0.6612	-1.2406	0.0262078	0.0198779	0.13648	0.0238207	0.160301
TCGA-AO-A12E-01	0.8371	-0.1993	1.6457	0.6919	0.25	-0.8313	0.2477	0.9298	-0.6825	1.9795	3.2723	0.059819	0.0481683	0.0450873	0.182755	0.227842
TCGA-AO-A12F-01	0.429	0.7842	-0.3618	0.058	1.126	1.6592	2.0465	-1.3379	-1.77	0.0411	-1.2406	0.139601	0.0393782	0.0140706	0.155502	0.169573
TCGA-AO-A12G-01	-0.0749	0.8729	-0.5547	0.8979	0.4428	-1.447	-1.2174	-0.1581	-0.1196	0.4765	-0.5079	0.124368	0.0345935	0.0241809	0.0794807	0.103662
TCGA-AO-A12H-01	0.009	0.0342	-1.5345	-1.1201	-1.6406	0.694	-1.8861	0.8411	0.0461	-1.1969	-0.886	0.0574341	0.0228244	0.0586932	0.0401293	0.0988225
TCGA-AO-A1KO-01	1.3013	-0.5183	1.4575	1.5783	0.4956	-0.141	0.9114	-0.906	-1.5163	1.0433	-0.602	0.0330932	0.0584545	0.0277661	0.0963992	0.124165
TCGA-AO-A1KP-01	-1.3192	-0.2671	-1.5345	-1.2829	-1.903	1.045	-1.5495	-1.3379	-1.8304	-0.9691	-0.022	2.81324e-18	0.0941831	0.0102732	0.0470916	0.0573648
TCGA-AO-A1KR-01	-0.6893	0.8245	-1.5345	-1.9737	-0.3903	3.753	1.5842	-1.3379	-1.3938	-1.1969	-1.2406	0.0272559	0	0.000967824	0.0264814	0.0274493
TCGA-AO-A1KS-01	0.0263	-0.0107	-1.5345	0.7136	-0.4847	-0.1535	-0.8736	0.2974	-1.8669	0.816	-1.2406	0.00697603	0.049442	0.0573641	0.028209	0.0855732
TCGA-AO-A1KT-01	-0.3347	0.9642	-1.5345	-0.8853	0.4268	-0.2468	0.5541	-1.3379	-0.691	-0.9878	-0.0967	0.0341816	0.0328223	0.0570566	0.033502	0.0905586
TCGA-AQ-A04J-01	0.638	1.3447	0.0498	0.1167	-0.1006	-0.7443	0.3976	-0.9254	0.0368	-0.8061	-0.897	0.126896	0.0699412	0.266566	0.101371	0.367937
TCGA-AQ-A0Y5-01	0.9405	3.2952	-1.0306	-0.7099	1.6326	-0.0853	0.7814	-1.3379	1.3304	-1.1969	-1.2406	0.0724749	0.0696512	0.050235	0.0710631	0.121298
TCGA-AQ-A1H2-01	-0.9962	-0.0994	-0.1794	-0.5892	-0.6773	-1.447	1.0227	-0.7294	-1.91	-1.1969	-0.7337	0	0.043658	0.0457059	0.021829	0.0675349
TCGA-AQ-A1H3-01	0.9234	0.4084	2.3459	1.4647	0.9357	0.4707	0.1737	0.4227	-1.5927	-0.7114	0.9438	0.0541194	0.140278	0.0396311	0.187919	0.22755
TCGA-AR-A0TP-01	0.232	1.2404	-1.5345	-2.0087	-0.9536	1.496	1.7042	3.9361	1.0003	-0.6121	-0.8554	0.00353423	0	0.00583733	0.00176711	0.00760445
TCGA-AR-A0TQ-01	-0.3723	-0.8051	-1.1312	-0.4057	-0.2998	-0.3342	0.0623	-0.6847	-0.1197	-1.0045	-0.4934	0.0410005	1.36699e-17	0.134699	0.0250748	0.159774
TCGA-AR-A0TR-01	-1.1607	-2.7982	-1.1299	-0.9382	-3.4599	-1.447	-0.3661	0.8431	0.2017	-1.0039	-1.2406	0	0.024793	0.102758	0.0123965	0.115155
TCGA-AR-A0TS-01	0.8362	-0.2986	-1.5345	0.6772	-0.3034	-0.725	0.2679	0.1131	1.0981	1.1172	-0.6126	0.0470684	0.102663	0.491997	0.112851	0.604848
TCGA-AR-A0TT-01	0.0181	-0.0275	-0.9644	0.5116	0.252	-1.447	-0.3727	0.1097	1.0215	-1.1969	0.8814	0.0267179	0.0647868	0.44413	0.0563859	0.500516
TCGA-AR-A0TV-01	-1.1987	-2.1667	-0.6501	-0.1067	-1.9384	-1.447	-2.1514	-0.8888	-0.3008	-1.1969	0.3031	0.015467	0	0.170355	0.00773348	0.178089
TCGA-AR-A0TW-01	-0.574	-0.552	-1.5345	-1.908	-0.9703	-1.447	-0.9378	0.2912	0.2455	-1.1969	-1.2406	0.00375915	1.47343e-17	0.208998	0.00187958	0.210877
TCGA-AR-A0TX-01	0.2353	-0.0092	0.3137	0.0701	-0.0753	-1.447	-0.3949	0.1438	0.4041	-1.1969	-0.8773	0.0426965	0.000105424	0.171395	0.108483	0.279878
TCGA-AR-A0TY-01	0.2334	-0.5616	-0.1534	-0.4588	-0.892	-1.447	0.0545	-1.3379	-1.2421	-0.2578	-0.397	0.0555578	1.06253e-18	0.083694	0.0277789	0.111473
TCGA-AR-A0TZ-01	-0.8517	-0.8957	-1.5345	-0.1062	-0.5104	-1.447	-1.5572	-0.7527	-1.4636	-1.1969	-0.5661	0.00297912	0.070265	0.0222203	0.0366221	0.0588424
TCGA-AR-A0U0-01	2.3438	0.9496	-1.5345	-0.0987	-0.7928	-0.605	1.2889	0.9201	-0.8433	-0.9342	-0.5198	0.0132258	1.80008e-17	0.177774	0.0115752	0.189349
TCGA-AR-A0U2-01	-0.1303	-0.6413	-0.1898	-1.335	-1.2781	0.2296	-1.5311	-0.3538	-1.2757	-0.9821	-0.9039	0.0168549	0.0223253	0.0472206	0.0195901	0.0668107
TCGA-AR-A0U3-01	-0.3953	-1.0242	-0.782	-1.5161	-1.8376	-1.447	-1.3881	-1.3379	-1.5703	0.082	-0.6779	0.0185334	4.69487e-18	0.0461287	0.0092667	0.0553954
TCGA-AR-A0U4-01	-0.6249	-0.4461	-0.0932	-0.1549	0.2162	-1.447	1.1679	-1.3379	1.5312	-1.1969	-1.2406	0.019506	0.0376503	0.291928	0.0404945	0.332422
TCGA-AR-A1AH-01	-0.0946	0.6562	-1.5345	-0.8631	-0.3055	1.6332	-0.2345	-0.2962	-1.804	-0.9669	-0.6007	0.02512	0.0316794	0.0201846	0.0313187	0.0515033
TCGA-AR-A1AI-01	0.2088	-0.5501	-0.669	-1.8122	-1.9345	0.7436	0.1313	-1.3379	-0.619	-0.9639	-0.8754	3.54088e-19	1.7771e-19	0.299042	3.1637e-19	0.299042
TCGA-AR-A1AJ-01	-0.2251	0.4972	0.0241	1.0702	0.4295	-1.447	0.633	1.8373	0.2487	-0.1548	-1.2406	0.0399966	0.056807	0.447033	0.165675	0.612708
TCGA-AR-A1AK-01	0.1806	0.1181	0.2841	0.9109	0.2165	-1.447	-0.2203	-0.8393	-0.325	1.4611	0.2749	0.119585	0.0547719	0.0869802	0.0934637	0.180444
TCGA-AR-A1AL-01	0.4887	0.6143	1.091	2.1096	0.676	0.2654	0.2067	0.4185	0.1233	0.7025	-0.6251	0.141529	0.136225	0.0205286	0.16642	0.186949
TCGA-AR-A1AN-01	0.1524	0.5079	-0.347	1.0584	1.2896	-1.447	1.0899	0.1655	1.3953	-0.1415	1.226	0.0621528	0.10062	0.036962	0.233707	0.270669
TCGA-AR-A1AO-01	0.4023	0.2947	-0.6926	1.0614	0.5086	0.3016	0.572	-0.9129	1.1869	-0.971	-0.8865	0.125617	0.140174	0.379982	0.176918	0.5569
TCGA-AR-A1AP-01	-0.4364	-0.6127	-0.4648	0.7656	0.0929	-1.447	0.7411	0.6193	0.2234	-0.9015	-0.7776	0.0153282	0.100172	0.0639352	0.0655415	0.129477
TCGA-AR-A1AQ-01	2.118	0.147	-1.5345	-0.3676	-0.3553	0.3619	-0.2357	0.773	-0.0272	-1.1969	-1.2406	0.0146243	0.0324768	0.278973	0.0266068	0.30558
TCGA-AR-A1AR-01	0.6386	0.1531	-1.1663	0.4051	0.001	-0.8839	1.4876	-1.0073	0.371	-0.8775	-1.2406	0.0443159	0.0722035	0.308589	0.115965	0.424553
TCGA-AR-A1AS-01	-1.1009	0.3021	-1.5345	-2.2165	0.3604	-0.4994	1.3597	-1.3379	-0.5177	-1.1969	-1.2406	0	0	0.0447062	0.00129339	0.0459996
TCGA-AR-A1AU-01	0.1246	0.9918	1.9634	0.8364	1.0311	0.4797	0.5788	-0.4981	-0.7063	0.575	0.8004	0.0486724	0.102774	0.0142849	0.167233	0.181518
TCGA-AR-A1AV-01	-0.2354	0.1677	-1.1111	-0.3473	0.3059	-1.447	-0.4043	-0.4033	-1.5763	-0.7002	-0.9239	0.0300044	0	0.0395544	0.0156856	0.0552401
TCGA-AR-A1AW-01	-0.2857	-0.8263	-0.9995	0.4877	-0.4204	-0.6289	-0.9497	1.004	1.5344	-1.1969	-0.8405	0.01583	0.0470201	0.82336	0.0343175	0.857678
TCGA-AR-A1AX-01	0.1864	-0.3922	-0.2708	0.5437	0.1952	-0.0115	-1.8445	-0.858	1.0743	0.6097	-1.2406	0.0553885	0.0493435	0.331907	0.061417	0.393324
TCGA-AR-A1AY-01	0.5951	-0.0904	-0.6162	0.0063	-0.0454	-0.6493	0.226	1.7699	0.0681	-1.1969	-0.8505	0.0059225	0.00756267	0.0118163	0.014295	0.0261113
TCGA-AR-A24H-01	-0.7636	-1.4623	-1.5345	-0.5525	-0.8818	-0.0943	-0.5765	-1.3379	-0.3046	-1.1969	-0.7632	0.0016596	0	0.0742331	0.000829801	0.0750629
TCGA-AR-A24K-01	-1.0621	-0.2276	-1.5345	-0.3333	-0.9094	-0.2682	-1.0901	-1.3379	-1.5537	-1.1969	-0.6642	1.971e-19	0.0200096	0.05061	0.0124286	0.0630386
TCGA-AR-A24L-01	0.6626	1.1779	-1.5345	-0.0378	0.8996	-1.447	-1.0627	-0.7091	-1.0082	-1.0123	1.3186	0.0556379	0.0199829	0.0178465	0.0457842	0.0636307
TCGA-AR-A24M-01	-0.0752	0.3669	0.7948	0.7311	0.001	-1.447	-1.3405	-0.4911	-0.7505	-1.0171	-1.2406	0.0282909	0.0470404	0.0293418	0.0391072	0.068449
TCGA-AR-A24N-01	-0.4382	-0.2538	-0.7664	0.6491	-0.2706	-0.2724	-0.153	-0.6484	-1.312	0.2247	-1.2406	0.00588267	0.101047	0.0592836	0.0572974	0.116581
TCGA-AR-A24O-01	1.3451	1.1711	1.6538	1.8619	0.8937	0.7396	0.4528	0.8771	-0.6202	2.0326	-0.1713	0.140596	0.148116	0.0285197	0.26613	0.29465
TCGA-AR-A24P-01	-0.0944	0.1928	0.1433	0.6687	0.642	-0.2832	-0.5047	-1.3379	-0.2894	-0.5855	-1.2406	0.0216872	0.0850371	0.0218626	0.0561747	0.0780373
TCGA-AR-A24Q-01	4.0042	0.5361	0.4704	0.298	0.4301	-0.7957	-0.682	-0.6514	-0.4619	-0.1738	-1.2406	0.0239522	0.0577706	0.0917701	0.0408614	0.132632
TCGA-AR-A24R-01	-0.7105	-1.0597	-1.1316	0.1049	0.3413	-0.8309	0.0841	-0.4418	0.6128	-0.2751	-0.494	0.00173139	0.0429217	0.0861058	0.0552417	0.141348
TCGA-AR-A24S-01	0.4921	-0.2296	-0.4827	0.9604	0.6265	-0.2709	0.5255	0.818	-0.0121	-0.4792	-0.454	0.0434439	0.118651	0.195837	0.107222	0.303058
TCGA-AR-A24T-01	0.12	1.1568	0.065	0.7779	1.2517	-0.1794	-0.4039	-1.3379	-0.3905	-0.6592	1.4137	0.101378	0.11633	0.03678	0.114574	0.151354
TCGA-AR-A24U-01	1.129	-0.6682	0.4644	0.3225	0.5282	-0.7181	0.1872	-0.91	0.0536	-0.7929	-0.3808	0.0196222	0.0239817	0.283189	0.171337	0.454526
TCGA-AR-A24V-01	0.9351	2.1359	1.0291	0.8304	1.521	-1.447	0.2717	-1.3379	0.4293	-1.1969	-0.9091	0.0259303	0.158686	0.0753133	0.0945988	0.169912
TCGA-AR-A24W-01	0.4791	-0.0593	0.899	2.0004	0.4815	-0.6497	0.9118	1.0821	-0.7078	2.1438	0.3461	0.0451975	0.137777	0.00996446	0.18363	0.193594
TCGA-AR-A24X-01	0.131	-0.3498	-0.0248	0.8014	-0.1563	-1.447	-0.4875	-1.3379	0.2633	0.1473	0.3053	0.0138693	0.0662631	0.0518692	0.0909313	0.1428
TCGA-AR-A24Z-01	0.2393	0.4557	-1.5345	0.3337	-1.0369	-0.1143	-0.8201	-1.0295	-0.1727	-1.1969	-0.7707	0.0038568	9.73818e-18	0.0583194	0.0111978	0.0695172
TCGA-AR-A250-01	1.2656	1.3384	-0.8019	0.2999	0.9525	-0.8259	-0.6242	-0.9733	-1.5881	-1.0031	-0.9369	0.0447032	0.0593825	0.0810795	0.0520429	0.133122
TCGA-AR-A251-01	-0.1632	0.1169	-1.2497	0.3652	-0.0739	-1.0115	0.3227	-0.6737	-0.7075	0.0984	-0.4201	0.00762372	0	0.0307692	0.0378841	0.0686533
TCGA-AR-A252-01	1.3675	0.3701	-0.2314	0.9673	0.3545	-0.7854	-0.1055	0.3424	-0.9297	-0.1018	-0.4458	0.0583952	0.0771945	0.422762	0.150215	0.572977
TCGA-AR-A254-01	-0.161	1.0548	-1.5345	0.0177	1.4935	-1.447	0.4658	-1.3379	-0.512	-0.3942	-0.9226	0.0179601	0	0.182167	0.0396755	0.221842
TCGA-AR-A255-01	0.5849	0.3862	-1.0839	0.6622	0.4151	0.2307	0.287	0.0638	-1.5395	1.1048	0.4215	0.0418813	0.0733213	0.0630551	0.0955097	0.158565
TCGA-AR-A256-01	3.3251	-0.1336	-1.1024	-1.0641	-0.8659	-0.2619	0.4914	-0.95	-0.918	-0.3046	-1.2406	1.35236e-19	1.02144e-17	0.0626875	5.17483e-18	0.0626875
TCGA-AR-A2LE-01	0.1383	0.1503	-1.5345	-0.1144	-0.9053	-0.4151	0.451	-0.3022	-0.9099	-1.1969	-1.2406	0.0817215	0.0158267	0.0329001	0.0510447	0.0839449
TCGA-AR-A2LH-01	0.4207	1.2566	1.3762	0.6909	0.4334	0.3848	1.3614	1.2746	0.438	1.6463	-0.7139	0.136813	0.073989	0.169939	0.12969	0.29963
TCGA-AR-A2LK-01	-0.4658	-1.0798	-0.4551	-0.3287	-0.3835	-0.7711	-1.5358	-0.369	-0.7508	-0.986	-1.2406	0.00559071	0.0118409	0.059878	0.00981521	0.0696932
TCGA-AR-A2LM-01	-0.156	0.6849	0.9155	1.3855	1.1894	0.2066	-0.1865	-0.6265	-0.3303	0.1235	-1.2406	0.0250617	0.15342	0.0403001	0.105483	0.145783
TCGA-AR-A2LN-01	1.2069	0.8049	2.6252	2.1084	1.045	5.8768	0.7788	0.8576	-0.0632	1.629	2.6817	0.148042	0.236343	0.0220616	0.305611	0.327672
TCGA-AR-A2LO-01	-0.1297	-0.3672	1.4898	1.0328	0.5938	-1.447	-0.1022	0.5654	-1.1954	0.6924	2.6161	0.0520235	0.130615	0.0639965	0.155933	0.219929
TCGA-AR-A2LQ-01	1.5129	0.6502	4.9282	3.0063	1.7381	0.2371	1.2506	0.2407	1.9721	1.6954	2.5895	0.155853	0.229709	0.0203656	0.395921	0.416287
TCGA-AR-A5QM-01	0.4172	-0.4476	0.1703	1.328	0.5787	-1.447	0.8872	0.9329	-0.548	1.0575	0.5233	0.0808065	0.144888	0.0520389	0.166293	0.218332
TCGA-AR-A5QN-01	0.7373	-0.418	2.1053	1.7982	-0.0134	-0.2395	1.2269	0.5035	0.8036	1.7323	0.7503	0.0662268	0.0981546	0.0114785	0.20792	0.219399
TCGA-AR-A5QP-01	-0.3427	-0.5564	0.8608	1.1595	0.8761	-0.5874	0.346	0.6623	0.626	0.8922	0.131	0.0305433	0.161902	0.0102867	0.113373	0.123659
TCGA-AR-A5QQ-01	-0.8827	0.5407	-0.8622	-0.5351	-0.1106	-1.447	2.0579	-1.3379	1.2507	-1.1969	-1.2406	0.0344433	1.3362e-17	0.315307	0.0172217	0.332529
TCGA-B6-A0I1-01	-1.6129	-0.1965	-1.5345	-2.3953	-2.0641	-0.1756	1.2868	-0.5917	1.5914	-1.1969	-1.2406	0	0	0.00435541	0.000496073	0.00485148
TCGA-B6-A0I2-01	2.8447	-0.7757	-1.5345	-2.5625	-1.9327	2.4476	-0.4155	-1.3379	1.1518	-0.6857	-1.2406	0	2.07484e-18	0.255735	0.00560564	0.26134
TCGA-B6-A0I5-01	-0.6551	-0.327	-1.5345	-0.8232	-0.1614	0.4685	0.1805	-1.3379	-0.166	-0.8433	-1.2406	0.0432475	0.0650526	0.0368571	0.0657462	0.102603
TCGA-B6-A0I9-01	-0.8602	0.2264	-1.5345	-1.058	-0.2368	-0.7418	0.0631	-0.9239	-0.1299	-0.5433	-1.2406	0.0133141	1.61114e-18	0.0804805	0.00665703	0.0871375
TCGA-B6-A0IA-01	-1.7421	-2.4588	-1.5345	-1.4309	-3.1805	-1.447	0.8212	-1.3379	-0.224	-1.1969	-0.8363	2.38834e-19	3.0947e-17	0.0277993	1.55929e-17	0.0277993
TCGA-B6-A0IB-01	-0.2962	-0.2087	-1.5345	-1.1656	-0.6696	-1.447	1.1285	-0.5919	-0.173	-0.9742	-0.0418	0.02259	0.0772988	0.00206789	0.0768547	0.0789226
TCGA-B6-A0IC-01	-2.2811	-0.3637	-1.5345	-0.0886	-2.6185	-0.0636	-0.8969	-1.0158	-1.0624	-1.0257	-0.9722	1.79812e-19	0	0.0246088	8.99061e-20	0.0246088
TCGA-B6-A0IE-01	-0.8217	-1.3437	-1.051	-0.229	-0.1147	-0.7076	-0.6209	-0.9039	-1.1445	-0.025	-0.5991	0.0433887	0.060009	0.0316305	0.0589589	0.0905894
TCGA-B6-A0IG-01	-0.6396	-0.2821	0.6759	0.1322	0.5463	-1.447	0.8027	-0.9369	-0.1459	-0.8159	0.0623	0.0173654	0.0624255	0.0130344	0.0516171	0.0646516
TCGA-B6-A0IH-01	0.5792	1.1227	2.2944	1.3108	0.9782	-1.447	0.4797	-0.3055	-0.0467	-0.4712	-0.3804	0.212078	0.170726	0.048329	0.199073	0.247402
TCGA-B6-A0IJ-01	-1.0144	-0.4925	-1.5345	-1.5715	-0.8225	0.1087	-1.2085	-1.3379	0.7926	-1.0004	-1.2406	0.00797377	0.0187141	0.263118	0.0177202	0.280838
TCGA-B6-A0IK-01	-0.645	-0.7803	-0.7741	-0.2507	-0.256	-1.447	-0.0545	-1.3379	0.2683	-1.1969	-1.2406	0.0377766	1.24856e-17	0.0283241	0.0298545	0.0581786
TCGA-B6-A0IM-01	0.1037	0.7928	-0.3264	-1.383	0.2142	-1.447	0.2497	-0.9848	-0.4555	-0.7302	-0.3371	0.0392365	0.0249032	0.0164894	0.062309	0.0787984
TCGA-B6-A0IN-01	0.8516	0.6939	0.8973	0.2523	0.1703	-1.447	0.7132	-1.3379	1.8483	-0.4958	0.578	0.207745	0.0636793	0.14286	0.217149	0.360009
TCGA-B6-A0IO-01	-1.7645	-1.2485	-0.39	-1.7696	-1.163	0.3033	-0.7622	-0.0813	-0.9595	-1.1969	-1.2406	0.00218338	7.24934e-18	0.0462864	0.00109169	0.0473781
TCGA-B6-A0IP-01	-0.9571	-0.8334	-1.5345	-0.9433	-0.427	-1.447	-0.1811	-1.3379	0.4259	1.4256	-0.4803	0.0160868	0.000852626	0.103434	0.0143246	0.117758
TCGA-B6-A0IQ-01	-0.9637	0.7691	-1.5345	-2.5635	-1.0359	1.6725	0.285	-0.3777	-0.6932	-0.8232	-1.2406	0.00903925	0.0384479	0.0362731	0.029158	0.0654311
TCGA-B6-A0RE-01	-0.9397	-0.5959	-1.5345	-1.2021	-0.4577	0.5133	0.7254	-0.8497	-1.0557	-0.9374	-1.2406	0	0.0178246	0.0302832	0.00993231	0.0402155
TCGA-B6-A0RG-01	-0.5099	0.0557	-1.5345	-0.4462	0.1729	-1.447	-0.3475	-1.3379	-1.1675	0.0093	-1.2406	0.0199244	0.00383658	0.0090725	0.0167615	0.025834
TCGA-B6-A0RH-01	0.3946	1.066	-0.662	0.9968	0.5203	-1.447	0.7092	-0.5547	1.1134	0.1029	-1.2406	0.0242354	0.0619648	0.0173289	0.0565808	0.0739097
TCGA-B6-A0RI-01	-1.0946	0.462	-1.0686	-0.725	1.5288	-1.447	0.0181	-1.3379	0.531	-0.9746	-1.2406	0	0.0392861	0.0509732	0.0223957	0.0733689
TCGA-B6-A0RL-01	-3.2149	-4.0795	-0.7351	-3.1369	-4.7301	-0.7631	-2.1618	-1.3379	-0.7005	-1.1969	1.3636	0	2.83762e-17	0.040177	1.54728e-17	0.040177
TCGA-B6-A0RM-01	-0.3787	-2.5524	-1.5345	1.0572	-0.4136	-1.447	-0.9156	-0.8911	-0.9304	0.0553	-0.582	1.76431e-19	0.0112995	0.0325047	0.0118517	0.0443564
TCGA-B6-A0RN-01	-0.1358	-0.9093	-1.5345	0.1791	0.9783	-0.5689	-1.1031	-1.3379	-0.133	-0.0388	-0.2387	0.00762128	0.145815	0.0112645	0.0937294	0.104994
TCGA-B6-A0RO-01	-0.9515	-1.9201	-0.753	-0.2112	-1.4237	-1.447	0.2894	0.1997	-1.3183	0.8765	-1.2406	0.0143802	0.0499168	0.0126347	0.0330846	0.0457193
TCGA-B6-A0RP-01	0.1212	0.2451	-1.1121	0.2143	0.8191	-1.447	-0.429	-1.3379	-0.2685	-0.9954	-0.2842	0.0272839	0.0928977	0.0360624	0.0746429	0.110705
TCGA-B6-A0RQ-01	0.7963	-1.3394	0.816	0.0494	0.1857	-1.447	-0.054	-1.3379	-0.4209	1.6594	0.5171	0.0397692	0.0584456	0.00484736	0.0696886	0.0745359
TCGA-B6-A0RS-01	-0.2071	-0.3411	-1.0772	-0.0157	0.4729	-0.7476	1.6942	-1.3379	-0.8394	-0.5476	-0.8986	0.0183283	0.0296306	0.0975593	0.0499382	0.147498
TCGA-B6-A0RT-01	0.239	-0.7094	-0.4181	0.6634	-0.1049	-1.447	0.2069	-0.9248	2.193	0.0531	-0.6271	0.0401439	0.06669	0.693344	0.065848	0.759192
TCGA-B6-A0RU-01	2.4527	0.7898	-1.5345	1.8309	0.3759	-1.447	1.3926	-0.2533	0.607	0.4663	0.6477	0.0639305	0.0674997	0.00342706	0.0887748	0.0922018
TCGA-B6-A0RV-01	-0.1835	-1.0318	0.515	-0.1982	-0.7501	-1.447	-0.8443	-0.831	0.2952	0.1495	-1.2406	0.0590586	0.0943341	0.0311715	0.0808282	0.112
TCGA-B6-A0WS-01	-0.1102	-0.3514	-1.0434	-0.074	0.2407	-1.447	-0.5569	-1.3379	-0.6076	-0.9626	-1.2406	0.0274356	0.0541575	0.1181	0.0444079	0.162508
TCGA-B6-A0WT-01	0.1174	-0.3276	-1.5345	-1.1065	0.7195	-1.447	-1.8413	-1.3379	0.0241	-1.1969	0.8502	0.0079069	0.0110237	0.0315522	0.0134893	0.0450415
TCGA-B6-A0WV-01	-1.5529	-0.6042	-0.9154	-0.9317	-0.2987	-1.447	0.0253	-1.3379	0.5172	-0.6866	-1.2406	9.86879e-05	0.0171441	0.00768013	0.0138547	0.0215348
TCGA-B6-A0WW-01	0.2421	0.8586	-0.7848	-1.237	-0.3018	0.4874	-1.4417	-1.3379	-1.107	-0.8392	-0.2947	0.0267403	0.0747489	0.0241855	0.0515593	0.0757448
TCGA-B6-A0WX-01	1.1134	-0.3062	0.0042	0.2102	0.3735	0.4898	-0.5855	-1.3379	0.9109	1.1687	-1.2406	0.00338635	0.129774	0.0845025	0.0719424	0.156445
TCGA-B6-A0WY-01	0.6467	0.9043	1.0946	-0.4508	1.1738	-1.447	-0.9831	-1.3379	-0.83	0.461	-0.8944	0.0566966	0.0758489	0.0148602	0.0677168	0.0825769
TCGA-B6-A0WZ-01	-1.7938	0.6965	-1.5345	-0.6091	0.3949	1.1867	0.1552	-0.8756	-1.1343	-0.6122	-0.8555	0.0349007	0.0304076	0.00573943	0.0457227	0.0514622
TCGA-B6-A0X0-01	-1.9567	-0.5968	-0.747	-1.4733	-1.502	-1.447	-0.922	-1.3379	0.0231	-0.8212	-1.2406	0.00890122	0	0.00785158	0.00445061	0.0123022
TCGA-B6-A0X1-01	-0.073	0.6542	-0.308	-1.3337	-1.8746	-1.447	0.1561	-1.3379	-0.3064	-0.4277	-1.2406	0.000870606	2.36206e-18	0.140045	0.000435303	0.140481
TCGA-B6-A0X4-01	-2.152	1.0495	-1.5345	-1.5781	-1.0839	-0.2643	0.463	-1.3379	0.0153	-0.828	-1.2406	0	0	0.0186138	4.48934e-19	0.0186138
TCGA-B6-A0X5-01	-0.942	-2.3068	-1.5345	-1.3312	-1.729	0.2355	-1.0413	-1.3379	-1.2433	-1.1969	-0.7625	1.05103e-19	0	0.013569	5.25514e-20	0.013569
TCGA-B6-A0X7-01	0.058	-0.144	1.0721	1.6871	0.5045	-1.447	-0.0958	1.0017	0.566	-0.4022	0.7969	0.0886877	0.149226	0.0125571	0.198178	0.210735
TCGA-B6-A1KC-01	-0.2092	-0.35	0.7349	-0.6509	-1.9757	-1.447	-1.5137	-0.5934	-1.0058	-1.1969	-1.2406	0.0327841	1.18106e-17	0.0415452	0.016392	0.0579372
TCGA-B6-A1KF-01	-0.1125	1.7544	-1.5345	-1.1229	-0.0705	0.8066	0.1916	-1.3379	-1.627	-1.1969	-1.2406	0.0572331	0	0.00538474	0.0286165	0.0340013
TCGA-B6-A1KI-01	0.9558	1.7737	0.8688	0.6438	0.3591	-0.7911	0.5959	-0.6469	-0.7415	-0.1076	1.403	0.18534	0.0231542	0.0011638	0.167018	0.168182
TCGA-B6-A1KN-01	-0.0382	0.896	0.1511	0.5706	-0.0519	0.1547	-1.0525	-0.9551	-1.5881	-0.3126	-0.4574	0.0434161	0.0143907	0.0262917	0.0335855	0.0598772
TCGA-B6-A2IU-01	-0.2518	-0.7726	1.6491	-0.4109	-1.0225	0.8247	0.6477	0.6891	-0.9081	-0.1195	-1.2406	0.0416523	0.00191168	0.00952536	0.0369562	0.0464815
TCGA-B6-A401-01	-0.5224	-0.1928	0.1278	-1.0888	-0.2817	-0.6969	0.9632	-0.8976	1.8769	0.0996	0.6124	0.0238029	0.0696936	0.0662268	0.0917993	0.158026
TCGA-B6-A409-01	-0.4012	-1.2435	-1.5345	-0.4565	-0.3135	-0.1923	0.6712	-0.3356	0.008	-0.1907	-0.4056	0.0403521	0.0690935	0.0212484	0.0606661	0.0819145
TCGA-B6-A40B-01	-0.9318	-0.7926	-1.5345	-0.9255	0.1599	-1.447	0.7543	-0.1048	0.1687	-0.8035	-0.0495	0.0240338	0.143128	0.0220865	0.0934583	0.115545
TCGA-B6-A40C-01	-0.1536	0.1082	0.0878	0.0266	0.8262	-0.3317	1.0091	-1.3379	0.5805	-0.849	1.1421	0.0696374	0.151946	0.0246072	0.155194	0.179801
TCGA-BH-A0AU-01	-0.7491	-0.5659	0.6499	0.0007	-0.0321	-1.447	-0.2523	-0.7806	0.1737	-0.6854	0.393	0.0127401	0.0612464	0.0561345	0.0491597	0.105294
TCGA-BH-A0AW-01	0.307	0.2516	0.1199	0.3631	-0.0117	-1.447	-0.5061	0.1471	-0.7182	-1.1969	-0.6815	0.100998	0.0330184	0.239787	0.0707556	0.310543
TCGA-BH-A0AY-01	0.4821	0.9088	0.1448	0.8179	1.7603	-1.447	0.7143	-0.7979	-0.1715	-0.6994	1.2002	0.131934	0.146518	0.0725983	0.227627	0.300225
TCGA-BH-A0B3-01	2.2583	0.1678	-1.5345	-0.5405	0.9725	-0.6187	1.6614	-1.3379	0.1343	-1.1969	-1.2406	0.00646379	0.0261262	0.121056	0.0298404	0.150896
TCGA-BH-A0B4-01	-0.2472	0.7021	2.5005	0.7096	1.4113	-1.447	-0.4387	-1.3379	-1.0444	-0.8031	-1.2406	0.136385	0.0947025	0.0410316	0.115544	0.156575
TCGA-BH-A0B9-01	2.1834	-2.2339	0.0373	-1.2363	-2.2163	-0.932	-0.9563	-1.3379	0.3894	-1.1969	-1.2406	5.88226e-19	0.0585994	0.252378	0.0328278	0.285206
TCGA-BH-A0BA-01	0.7839	-0.156	0.3279	1.0293	0.4122	-1.447	1.0577	-1.3379	0.0616	2.1844	1.1539	0.0942281	0.0567606	0.0115338	0.160487	0.172021
TCGA-BH-A0BC-01	0.1772	0.715	0.5131	0.638	0.7199	-0.2426	0.6694	-0.1529	-0.9037	-0.3748	-1.2406	0.157387	0.0608673	0.0793271	0.116854	0.196181
TCGA-BH-A0BD-01	0.0712	-0.0016	-1.5345	0.2211	0.0608	-1.447	0.4867	-0.585	-0.6541	0.0709	-0.6133	0.0452941	0.0446076	0.0583408	0.118546	0.176887
TCGA-BH-A0BF-01	0.2479	0.4228	0.0201	1.0021	1.9254	-0.6163	-0.2	-0.8503	0.4318	-0.2446	-1.2406	0.0451239	0.111256	0.313213	0.0923877	0.405601
TCGA-BH-A0BG-01	0.3355	-1.0009	-1.5345	-0.2314	-0.4516	1.5181	0.774	0.8982	-0.2712	3.5199	-0.8999	0.00281218	0.0428385	0.199541	0.0304195	0.22996
TCGA-BH-A0BJ-01	-0.0059	0.2043	-0.3169	0.3988	0.5324	-1.447	0.2913	3.5836	0.2988	-0.2839	-0.3301	0.0788705	0.105024	0.0405635	0.118407	0.15897
TCGA-BH-A0BM-01	0.9312	-0.2145	0.2466	1.4066	0.1165	-0.1907	1.0182	0.2608	-0.5791	1.795	2.9024	0.0566075	0.105997	0.00365012	0.248084	0.251734
TCGA-BH-A0BO-01	0.4828	1.7511	1.3219	1.7476	1.1158	-0.7298	2.2051	1.3917	-0.0366	0.9377	0.3559	0.168819	0.139676	0.103535	0.299678	0.403213
TCGA-BH-A0BP-01	1.4795	-0.1589	-0.0041	1.2324	1.1691	-1.447	1.6036	1.7774	0.1035	0.0011	3.7359	0.0984272	0.13647	0.0140857	0.354987	0.369073
TCGA-BH-A0BQ-01	-0.0964	-0.0541	-0.0751	0.0054	1.3473	-1.447	0.2646	-0.7648	-0.2891	-1.1969	0.2603	0.0558143	0.120085	0.0609893	0.126636	0.187625
TCGA-BH-A0BR-01	-0.5678	0.8717	-1.5345	0.1607	1.2455	-1.447	1.6242	-0.0997	1.0139	-0.2854	-0.4681	0.0763975	0.0931932	0.09649	0.09742	0.19391
TCGA-BH-A0BV-01	-0.4315	0.9983	-0.2575	-0.2543	0.2754	-1.447	-1.23	-0.4857	0.611	-1.1969	-1.2406	0.0371165	0.0402053	0.0910852	0.0409419	0.132027
TCGA-BH-A0C0-01	-0.6485	-1.3711	-1.5345	0.1029	-0.8844	-1.447	0.1957	-0.7749	0.7203	-0.6807	-0.7716	0.0126672	0	0.267565	0.0129955	0.280561
TCGA-BH-A0DE-01	1.2147	1.3849	0.0564	0.5637	0.4495	-1.447	0.9745	1.29	-0.7732	0.5491	2.7086	0.172701	0.115858	0.0262529	0.272124	0.298377
TCGA-BH-A0DH-01	-0.1703	-1.7114	-0.2748	0.2654	-0.2353	-1.447	-0.184	-0.4982	-0.4737	-0.9428	0.8883	0.0230177	0.121248	0.0498357	0.116263	0.166099
TCGA-BH-A0DK-01	0.8932	1.2869	-0.9151	0.9029	0.9026	-0.4998	0.6497	-1.3379	-1.3132	-0.6864	0.8847	0.138593	0.110784	0.140736	0.169027	0.309762
TCGA-BH-A0DO-01	0.5135	-0.466	0.4	0.4389	-0.154	-1.447	0.4651	-0.5173	0.098	1.4329	-0.3182	0.0366769	0.0803662	0.0173682	0.10646	0.123829
TCGA-BH-A0DP-01	0.3848	0.9814	0.1302	0.3331	0.693	0.1313	0.2747	0.567	0.5118	0.6344	-1.2406	0.0508441	0.110355	0.0336572	0.125855	0.159513
TCGA-BH-A0DQ-01	1.1404	1.0148	-0.2006	1.547	1.8431	-1.447	0.7455	1.419	-0.6032	-0.1226	2.4814	0.138623	0.157057	0.0255206	0.250462	0.275983
TCGA-BH-A0DS-01	0.0192	-0.077	0.5057	-0.1035	0.8791	-0.4474	0.9943	-0.7512	0.731	-1.1969	-1.2406	0.0663763	0.121934	0.0742878	0.160478	0.234766
TCGA-BH-A0DZ-01	0.3012	1.297	-1.5345	0.3765	1.3803	-1.447	0.3784	-1.3379	-0.8005	-0.0205	-1.2406	0.0367535	0.0431761	0.0595566	0.0429942	0.102551
TCGA-BH-A0E0-01	-1.6677	-0.5889	-1.5345	-1.3125	-1.2704	-1.447	0.4943	-1.3379	-0.4419	-1.1969	-1.2406	0.0172136	5.68691e-18	0.0886047	0.0271412	0.115746
TCGA-BH-A0E1-01	0.1688	0.1566	-0.2294	-0.0772	-0.67	-1.447	0.2571	-0.8388	0.7058	0.1943	-0.8248	0.0587828	0.0157502	0.0190557	0.0387458	0.0578015
TCGA-BH-A0E2-01	0.6897	1.1665	-0.9826	0.0236	0.288	1.6386	-0.0003	-0.8425	-0.6247	-1.1969	-0.8279	0.0107634	0.0706347	0.0195219	0.0454018	0.0649237
TCGA-BH-A0E6-01	-0.469	-0.6893	-0.8954	-0.8035	0.1584	-1.447	1.1524	-1.3379	-0.6354	-1.1969	1.8307	0.0663194	0.0645404	0.0659534	0.107067	0.17302
TCGA-BH-A0E7-01	-0.7624	0.8989	-0.7767	-1.1967	-0.7573	-0.2882	-1.6995	-0.9595	-0.8785	-1.1969	-1.2406	0.0290747	0	0.0358524	0.0156826	0.0515351
TCGA-BH-A0EB-01	-0.0985	1.0187	-0.1337	0.2606	0.3113	-0.1573	-1.3163	-0.5809	-0.7677	-1.1969	-0.6099	0.0737831	0.0354157	0.131369	0.0550651	0.186434
TCGA-BH-A0EE-01	-1.2412	0.0252	-1.0533	-1.4844	-2.1095	-0.1404	0.9528	-0.571	-0.0107	-1.1969	-0.8807	0.0103895	0	0.0458865	0.0103888	0.0562753
TCGA-BH-A0EI-01	-0.013	0.247	0.6482	0.2181	0.4225	-0.6145	-1.4998	-0.8492	0.6035	-0.7417	-0.527	0.0239124	0.0621766	0.0200929	0.0436521	0.063745
TCGA-BH-A0GY-01	0.4756	0.9955	-0.4631	-0.0754	0.0654	-0.4982	0.6043	-0.3762	-0.5358	-0.6857	-0.7766	0.0177586	5.08807e-20	0.057873	0.0136761	0.0715491
TCGA-BH-A0GZ-01	0.0175	0.2621	-0.8818	-0.4738	0.1625	-1.447	-0.5187	-0.752	-1.6131	-1.1969	0.8416	0.0767143	0.0738372	0.00675938	0.0835987	0.0903581
TCGA-BH-A0H0-01	-0.1239	-2.325	-0.8167	-0.2432	-1.043	0.0619	-0.4361	-0.4523	-2.2728	-1.0074	0.2931	0.0275597	1.74118e-18	0.0426937	0.0432767	0.0859704
TCGA-BH-A0H3-01	0.6482	0.9614	0.4348	1.9756	1.2553	1.8053	-0.9255	0.2737	-0.3844	0.7103	0.1021	0.101667	0.158922	0.0407686	0.146719	0.187487
TCGA-BH-A0H6-01	0.1244	0.274	-0.9671	-0.2928	0.4712	-0.5793	0.0993	-1.3379	0.3897	-0.7246	-1.2406	0.0230424	0.115997	0.0234011	0.101542	0.124943
TCGA-BH-A0H7-01	-0.6449	0.8835	0.28	-1.0623	1.1525	-1.447	-0.8059	-1.3379	-0.0489	-0.4244	-0.8867	0.0250212	0.0634121	0.024175	0.0477651	0.0719401
TCGA-BH-A0H9-01	-0.1679	-1.6181	-0.5715	-0.2801	-1.0495	0.5314	1.0978	-0.4735	-0.6192	1.0009	-0.5205	0.0186517	0.0398867	0.010623	0.101269	0.111892
TCGA-BH-A0HA-01	0.4291	1.5336	-0.4403	0.7456	1.136	0.2263	-0.65	0.2321	-0.0524	0.3541	-1.2406	0.0992611	0.0876672	0.061853	0.10017	0.162023
TCGA-BH-A0HB-01	-0.6205	-0.5509	-1.5345	-0.4542	-0.133	0.264	-0.1219	-1.3379	0.0655	-1.1969	1.0461	0.0123164	0.0633129	0.0880598	0.0709508	0.159011
TCGA-BH-A0HI-01	0.2083	1.0954	-0.6467	-0.5256	-0.2719	-1.447	-0.103	-0.2602	-0.4492	-1.1969	-1.2406	0.0861661	0.0152754	0.0294742	0.0514811	0.0809553
TCGA-BH-A0HK-01	1.2357	0.3503	1.3791	1.7652	0.7788	-1.447	0.6369	0.7955	-1.6428	-0.443	0.8183	0.132423	0.146576	3.03861e-17	0.252844	0.252844
TCGA-BH-A0HO-01	0.1164	0.057	-0.5104	0.185	-1.0761	-1.447	-0.7754	0.5558	0.0989	-0.7083	-0.0039	0.0369744	0	0.0953959	0.0295255	0.124921
TCGA-BH-A0HP-01	0.5202	1.2333	0.5891	0.9765	-0.2336	-0.7356	-0.825	2.2901	1.2723	0.4325	-0.8927	0.0927208	0.0857266	0.0169244	0.0991922	0.116117
TCGA-BH-A0HQ-01	-0.5213	-0.4394	0.43	0.604	0.1439	-1.447	-1.2176	-1.3379	1.063	-0.2597	-1.2406	0.0214097	0.0249482	0.0345917	0.0273468	0.0619384
TCGA-BH-A0HU-01	-0.884	-0.3885	-1.0515	-0.935	-0.5857	0.7248	-0.1372	-0.9043	-0.5825	-0.9665	-0.3714	0.015767	0.0347951	0.0135437	0.0327219	0.0462656
TCGA-BH-A0HW-01	-0.9151	0.6332	-1.1013	-2.2231	-1.1879	-0.2592	-1.1665	-0.949	-0.2338	-1.1969	-1.2406	0.0411841	0	0.0115873	0.020592	0.0321793
TCGA-BH-A0HX-01	0.4071	0.2316	-1.5345	0.5345	0.8382	-1.447	0.0908	-0.4898	-0.1947	-0.7461	0.9016	0.0622274	0.0834071	0.0175051	0.0851692	0.102674
TCGA-BH-A0RX-01	0.6147	1.248	0.2469	0.7162	0.9874	-0.4514	0.8082	-0.3343	-0.0619	-1.1969	-0.7537	0.158694	0.0424822	0.255591	0.115161	0.370752
TCGA-BH-A0W3-01	-1.4607	-2.0817	-1.5345	-0.5055	-1.4776	-1.447	-0.4907	-0.7931	-1.7175	-0.6956	-0.4548	0.000176514	0	0.0391493	8.82571e-05	0.0392376
TCGA-BH-A0W4-01	-0.3758	0.7664	0.2526	-0.3438	0.5952	-1.447	1.0926	-0.9222	0.1628	-0.2616	0.343	0.0438343	0.0224646	0.0140548	0.134722	0.148777
TCGA-BH-A0W5-01	0.2922	-0.0733	-0.3449	-0.135	0.6638	-1.447	-0.4494	-0.8921	1.1145	0.2983	-1.2406	0.0250272	0.102341	0.4301	0.0942431	0.524343
TCGA-BH-A0WA-01	4.0834	0.1409	-0.6655	-0.1477	0.2001	0.3532	0.9231	-0.0479	-0.94	-0.7823	-1.2406	0.0154227	0.0177016	0.0120234	0.0171778	0.0292012
TCGA-BH-A18G-01	-0.8939	0.4951	-1.5345	-2.7031	-0.4315	-1.447	2.0827	-1.3379	-0.2966	-1.1969	-1.2406	1.03125e-19	0.0313841	0.0112809	0.0185043	0.0297852
TCGA-BH-A18J-01	0.2408	1.1211	-0.3392	-0.9557	0.599	-1.447	0.8091	-1.3379	-0.2823	-0.298	-0.867	0.0382404	0.0883813	0.025833	0.0638305	0.0896635
TCGA-BH-A18K-01	-0.1552	1.2913	-0.0636	0.1896	1.0872	-0.0819	-0.1412	-0.2548	-0.0783	0.1737	-0.573	0.0602212	0.100436	0.0208951	0.0988464	0.119742
TCGA-BH-A18L-01	-0.5432	-0.3329	-0.7741	-1.083	-0.9396	-1.447	-0.7106	-1.3379	-1.5429	-1.1969	-0.2828	0.0377037	3.88002e-18	0.0290404	0.0234788	0.0525193
TCGA-BH-A18M-01	0.1	-0.1537	0.7506	1.0461	0.917	-1.447	0.8211	0.0146	-1.1522	0.9545	0.4683	0.0585946	0.140076	0.0204745	0.163645	0.184119
TCGA-BH-A18N-01	-0.9119	1.3128	-0.6635	-1.0559	-0.7129	-1.447	-1.2129	-0.8964	-1.8076	-1.1969	0.0049	0.0605637	0.0441368	0.0247263	0.0549791	0.0797054
TCGA-BH-A18P-01	0.1481	0.1437	-1.0144	-0.7443	-0.0995	-1.447	-0.7287	-0.5157	0.0501	-0.2726	-0.8516	0.016057	0.0374724	0.0161932	0.0436534	0.0598467
TCGA-BH-A18Q-01	0.7865	-1.8827	-0.5115	0.4407	-0.5264	-1.447	-0.1905	1.5587	-0.5626	2.2245	1.4454	0.0111558	0.044538	0.0405463	0.0449306	0.0854769
TCGA-BH-A18R-01	-0.5452	-0.3467	-1.1008	-0.3126	-0.433	-0.2578	-0.8714	-1.3379	-0.9058	0.9228	0.0354	0.00698612	5.43346e-18	0.0501238	0.00349306	0.0536168
TCGA-BH-A18S-01	-0.7522	-0.6819	-1.5345	-0.9583	-1.8607	-0.1654	-0.5096	-0.915	-0.0157	-0.9721	-1.2406	0.0114494	0	0.0718642	0.0057247	0.0775889
TCGA-BH-A18T-01	-0.4706	-0.549	-1.5345	-1.4799	-0.6084	-0.7795	0.2749	-0.1601	-0.3141	-0.9887	-1.2406	0.0144411	0.03074	0.027764	0.0346137	0.0623776
TCGA-BH-A18U-01	0.1915	0.9547	-1.5345	0.25	0.6245	-1.447	0.4073	0.36	1.1401	-0.9572	-0.5765	0.0154009	0.019407	0.0422942	0.0200665	0.0623607
TCGA-BH-A18V-01	2.1943	-0.3554	-1.5345	-0.2536	-0.0118	-0.7173	0.0079	-0.5769	-0.0296	-0.9693	-0.8838	0.0209205	0.0784435	0.153555	0.0528272	0.206382
TCGA-BH-A1EN-01	-0.45	-1.0284	-1.0749	-1.2119	-0.2272	-0.7441	-0.6925	-0.1111	-0.1303	-0.8059	-0.6276	0.0482872	0.0360588	0.0318671	0.0439449	0.075812
TCGA-BH-A1EO-01	0.1861	0.6327	0.1315	1.315	1.2013	-1.447	-0.273	1.8534	0.9118	0.6901	-1.2406	0.0645254	0.169358	0.104564	0.142101	0.246665
TCGA-BH-A1ET-01	0.1704	0.4033	0.8693	0.7644	0.0893	-0.1769	-0.7545	0.2744	-0.5714	-0.1355	-0.9975	0.0626725	0.0406634	0.0480681	0.0601235	0.108192
TCGA-BH-A1EU-01	1.6096	1.0708	1.4967	1.9393	0.7601	-0.2181	0.6111	1.3828	-1.3323	2.2113	2.0127	0.0772433	0.130829	0.261901	0.212507	0.474408
TCGA-BH-A1EV-01	-0.08	1.0153	-0.5769	-0.5896	0.7704	-0.611	0.2119	-0.4783	-0.6969	-0.74	-1.2406	0.0109055	0.0325342	0.0180586	0.0223091	0.0403678
TCGA-BH-A1EW-01	-0.0036	1.3477	-1.0226	0.917	-0.1573	-1.447	0.8353	0.5435	-0.7364	-0.4882	-1.2406	0.102052	0.0885363	0.060854	0.112261	0.173115
TCGA-BH-A1EX-01	-0.0115	-0.9492	-0.0637	0.2147	0.8286	-0.4611	-0.5386	0.4759	-0.0409	0.6688	-1.2406	0.00858078	0.0535977	0.0941031	0.0401043	0.134207
TCGA-BH-A1EY-01	0.6657	-0.7069	-0.3998	-0.1193	1.3402	-0.4345	0.0801	-0.7436	0.514	-1.1969	-0.7455	0.0070927	0.128385	0.175011	0.0742707	0.249282
TCGA-BH-A1F0-01	1.0692	1.9628	1.9959	1.7401	0.5175	-1.447	0.2822	-0.2454	0.2414	0.5274	-0.62	0.118783	0.074437	0.419944	0.135949	0.555893
TCGA-BH-A1F2-01	1.076	0.1777	-0.2029	2.0181	1.1394	-1.447	-0.2795	2.0872	-0.5274	0.2537	0.3017	0.0273084	0.106409	0.0273438	0.236118	0.263462
TCGA-BH-A1F5-01	-0.7941	-0.5007	-1.0116	-0.3898	-0.975	0.862	-1.3245	-0.8685	-2.2728	-0.9474	-1.2406	3.52745e-19	0.0796693	0.0439064	0.0398346	0.0837411
TCGA-BH-A1F6-01	-0.3629	-0.4959	-0.8906	0.4165	-0.5266	-1.447	1.1426	-1.3379	0.7379	-1.1969	-1.2406	0.012412	1.00665e-18	0.197679	0.0109708	0.208649
TCGA-BH-A1F8-01	-0.0818	-0.9745	-1.1108	-0.5796	-0.317	0.1461	-1.9242	-1.3379	-2.2728	-1.1969	-1.2406	0.00636109	0.011373	0.0343931	0.00886705	0.0432602
TCGA-BH-A1FC-01	-0.4154	-1.6458	-1.5345	-1.0181	-0.9931	0.8592	-1.0894	-1.3379	0.4183	-0.9918	-1.2406	0.00169147	0.0196585	0.215597	0.010675	0.226272
TCGA-BH-A1FD-01	0.096	-0.0977	-0.491	0.3487	0.6092	-0.7979	-1.0352	-1.3379	-1.1128	-0.4842	-0.2805	0.00536508	0.0607466	0.0410953	0.0333078	0.0744031
TCGA-BH-A1FE-01	0.3667	0.9896	0.7609	1.0464	0.51	-0.8391	-1.4887	-0.6931	-1.0299	-1.0073	-0.9433	0.0562786	0.0890206	0.161707	0.0775981	0.239305
TCGA-BH-A1FG-01	-1.2788	-0.6683	-1.5345	-0.4307	-0.8251	-1.447	-1.2864	-1.3379	-0.0009	-0.9499	-1.2406	0.0137059	0.0170993	0.0526898	0.016879	0.0695688
TCGA-BH-A1FH-01	0.7089	0.6609	1.8248	2.7145	1.3855	3.6903	0.0586	-0.1322	0.2625	0.4688	-0.2361	0.120538	0.277855	0.020094	0.226039	0.246133
TCGA-BH-A1FJ-01	-0.3528	-0.9142	-1.1325	-0.773	-1.3382	-1.447	-2.1118	-1.3379	-1.8854	-1.0051	-1.2406	0.0101444	1.38598e-17	0.0106193	0.00507218	0.0156915
TCGA-BH-A1FL-01	-0.0822	-1.3946	-0.1072	0.6876	-0.2145	-1.447	0.0417	0.1062	0.1375	2.0079	-0.4992	0.0257766	0.0624187	0.0230751	0.0649393	0.0880144
TCGA-BH-A1FM-01	-0.1483	1.8732	-1.5345	-0.7306	0.9696	2.4571	-0.4169	-1.3379	-1.8404	-0.6116	-1.2406	0.0130136	0.0823175	0.0376544	0.0476656	0.0853199
TCGA-BH-A1FN-01	-0.2933	1.3529	-1.5345	0.378	0.8867	-1.447	1.9291	-1.3379	-0.6713	-1.1969	-1.2406	0.0136017	0.0484337	0.0273382	0.0338824	0.0612206
TCGA-BH-A1FR-01	-0.1551	-0.0933	-0.3966	-0.2438	-1.4096	-0.4313	-0.5901	0.0141	0.6251	-0.3344	-0.3897	0.0634582	2.10534e-18	0.0694652	0.0317291	0.101194
TCGA-BH-A1FU-01	0.3598	0.9378	1.5063	0.4177	1.2445	-0.5297	0.242	-0.0921	-0.2224	-0.007	-1.2406	0.109888	0.0689472	0.0558317	0.0978059	0.153638
TCGA-BH-A201-01	-0.2277	0.452	-0.4466	0.76	0.0977	-0.7647	1.3402	-0.6219	0.4539	-0.0809	-0.0813	0.0402068	0.104626	0.0174547	0.0905111	0.107966
TCGA-BH-A203-01	-0.2635	0.5758	-0.6334	-0.3126	0.2762	-1.447	0.4983	-0.529	0.1995	-0.2842	-1.2406	0.0226512	0	0.0864053	0.049054	0.135459
TCGA-BH-A204-01	-0.8608	0.1651	-0.6687	0.2609	0.0953	0.2	-1.6853	-0.0519	-0.6851	-1.1969	0.787	0.0344605	0.0277915	0.0209972	0.0314741	0.0524713
TCGA-BH-A208-01	1.4794	2.5797	0.7973	1.92	2.7488	-1.447	-0.8756	-1.3379	0.2439	-0.2771	-1.2406	0.158779	0.279137	0.032925	0.220177	0.253102
TCGA-BH-A209-01	-0.1429	0.458	-1.5345	-0.4365	-0.4123	-1.447	-0.2365	-0.95	0.5107	-0.9908	-0.9175	0.0213904	0.0282331	0.44167	0.0347846	0.476455
TCGA-BH-A28Q-01	-0.4522	-0.2023	-0.8531	0.765	0.7258	0.3327	-0.7138	-0.7262	-0.4771	-0.6417	-1.2406	0.0232225	0.10516	0.0188931	0.0754276	0.0943207
TCGA-BH-A42U-01	0.0201	-0.7879	0.5646	1.2153	1.3514	-0.0633	2.0795	0.2037	1.4582	2.914	3.4107	0.138956	0.186372	0.0459943	0.212454	0.258448
TCGA-BH-A42V-01	0.6764	0.336	2.2081	1.4156	0.8373	-0.2774	0.8133	0.9102	1.1413	1.9878	-0.2781	0.149803	0.13832	0.0232267	0.188284	0.211511
TCGA-BH-A5J0-01	-1.0223	0.546	-0.4412	0.5732	0.6667	-1.447	0.7902	-0.0341	1.975	0.6904	-0.423	0.0724496	0.072918	0.140574	0.0753489	0.215923
TCGA-BH-A6R8-01	-1.5221	-1.0152	0.5128	-0.7939	-0.9669	-0.6914	-1.0004	-0.8944	1.8481	-1.1969	0.1577	0.00691781	0.0597585	0.0635477	0.0333381	0.0968858
TCGA-BH-A6R9-01	0.5879	1.4662	-0.2039	0.3708	2.2723	-0.5762	1.0692	-1.3379	-0.2877	-0.7232	-0.498	0.0675257	0.279099	0.200128	0.173312	0.37344
TCGA-BH-A8FY-01	-1.398	-0.302	-0.7989	-0.9954	-1.5264	2.5956	-0.2116	-1.3379	0.6809	0.4219	0.4149	0.0657222	3.35367e-17	0.0248928	0.0345195	0.0594123
TCGA-BH-A8FZ-01	0.1311	-0.4939	0.9202	0.7499	0.5684	-0.5531	1.3592	-0.8132	1.1879	0.8539	0.7098	0.0612546	0.115817	0.25242	0.132344	0.384764
TCGA-BH-AB28-01	-0.2949	-1.5258	0.5013	0.3229	0.0858	-0.5918	0.4894	-0.4608	0.2003	-0.9301	-0.0522	0.0280959	0.150005	0.0944662	0.122024	0.21649
TCGA-C8-A12K-01	-0.2075	-1.0719	-0.4424	-0.0187	-0.3951	-1.447	-1.299	-0.9356	0.7913	-0.8148	-0.9054	0.00877691	0.00670388	0.278543	0.00803339	0.286576
TCGA-C8-A12L-01	-0.6929	1.2638	-0.5626	-2.1616	-0.0717	-0.5971	2.1987	-1.3379	0.0404	-1.1969	-0.825	0.00444234	0	0.0334019	0.00222117	0.0356231
TCGA-C8-A12M-01	-0.0862	0.9181	-1.5345	-0.6288	-0.5585	-1.447	-1.7497	-1.3379	-0.816	-1.1969	-0.045	0.0921114	9.69304e-18	0.0658425	0.0460557	0.111898
TCGA-C8-A12N-01	-0.1465	1.2543	-0.5489	-0.3929	0.6684	1.6867	0.1435	-0.1518	-1.3063	-1.1969	-0.2524	0.0159591	0.112033	0.0520922	0.0681753	0.120268
TCGA-C8-A12O-01	-0.0959	0.766	-0.0598	0.2157	1.0072	-1.447	0.0786	-0.8828	-0.5788	-0.7697	-1.2406	0.0173902	0.00748142	0.0905357	0.0124825	0.103018
TCGA-C8-A12P-01	1.5776	1.0984	0.0118	-0.6865	0.4972	1.2766	-1.7987	-1.3379	0.1366	2.0469	-1.2406	0.0231547	0.020252	0.0691326	0.0267367	0.0958693
TCGA-C8-A12Q-01	0.5212	-0.4655	0.346	0.1417	0.3466	-0.2535	-0.0301	-0.947	0.2364	0.1111	-0.657	0.0459077	6.84843e-19	0.0782083	0.0287116	0.10692
TCGA-C8-A12T-01	0.1201	1.1467	-1.5345	-1.5525	1.2964	-1.447	-0.1062	-0.7876	0.7819	-0.9044	-1.2406	0.0310616	0.0024857	0.0582934	0.0167736	0.0750671
TCGA-C8-A12U-01	-1.2207	-0.8818	-1.5345	-1.391	-1.5932	-0.5307	0.2382	-0.0932	0.5238	-1.1969	-1.2406	0.0165916	1.46404e-17	0.130424	0.00829581	0.138719
TCGA-C8-A12V-01	1.2472	-0.3928	0.0724	0.3155	-0.7709	0.067	-0.8019	-1.3379	1.2004	1.0665	-1.2406	0.0464007	6.44724e-19	0.585241	0.0232003	0.608441
TCGA-C8-A12W-01	-1.195	-0.5403	-0.1498	-0.2545	0.6818	-1.447	-0.0321	-0.4068	0.5072	-0.9116	-1.2406	0.0261048	0.024111	0.0873779	0.0251079	0.112486
TCGA-C8-A12X-01	-0.0997	-0.1471	-0.631	-1.3394	-0.9499	0.8257	-1.8052	-1.3379	-1.4046	-1.1969	0.1931	0.0668217	0.0201622	0.0385653	0.0434919	0.0820572
TCGA-C8-A12Y-01	-0.371	0.4001	-1.5345	0.4371	0.1701	-1.447	-0.641	-1.3379	0.7295	-0.4198	0.213	0.0179828	0.0255979	0.0192223	0.0226362	0.0418585
TCGA-C8-A130-01	0.0789	1.3986	-1.5345	0.7391	0.2323	-0.0073	-0.0642	-0.4929	-0.5977	0.0498	-1.2406	0.110696	0.0719267	0.0180986	0.0934885	0.111587
TCGA-C8-A132-01	0.4738	0.7909	-0.9903	-0.9019	0.863	-1.447	-0.5075	-0.8494	0.1515	-1.1969	-1.2406	0.0472249	0.0737844	0.173436	0.0605047	0.233941
TCGA-C8-A133-01	-2.5965	-0.3421	-1.5345	2.1346	-1.9636	-1.447	-2.3841	-1.3379	1.3259	-1.1969	-1.2406	0.0195795	1.05827e-18	0.0576364	0.00978976	0.0674261
TCGA-C8-A137-01	-1.3972	0.221	-0.8244	-0.2088	0.8285	-0.361	0.2189	-0.7005	-0.5605	2.093	-1.2406	0.00967239	0.00882808	0.0098441	0.00925023	0.0190943
TCGA-C8-A138-01	0.6457	0.9955	-0.3564	0.443	0.8695	-1.447	-0.997	-0.7176	-0.7243	0.1002	0.3453	0.0761564	0.0797517	0.193559	0.0853025	0.278862
TCGA-C8-A1HE-01	-0.5345	-0.58	-1.1388	0.0476	-1.2451	0.0568	-1.4668	-0.6958	-1.1484	-0.6176	-1.2406	0.0209631	4.53261e-18	0.0336419	0.0111326	0.0447745
TCGA-C8-A1HF-01	0.1854	0.329	-0.4725	-0.2273	0.6788	-1.447	-1.6406	-0.6403	-1.2533	-1.1969	-1.2406	0.0237838	0.02502	0.134438	0.0244019	0.158839
TCGA-C8-A1HG-01	0.0914	-0.8451	-0.6178	-2.0977	-0.6072	-1.447	-2.2066	-1.3379	-0.1511	-1.1969	-1.2406	0.007413	0.0115702	0.181402	0.0100041	0.191406
TCGA-C8-A1HI-01	0.4841	-0.7456	0.0278	0.5219	-1.5686	-1.447	-1.3969	0.0644	-0.2224	1.6044	-1.2406	0.0108361	0.034423	0.0234785	0.0231397	0.0466182
TCGA-C8-A1HJ-01	0.1155	0.7551	-1.0341	0.0481	-0.0148	-0.0938	0.0342	-0.2635	-1.5053	-0.2969	-0.1489	0.0397835	0	0.02494	0.0345897	0.0595297
TCGA-C8-A1HK-01	0.3565	-1.0728	-1.5345	-0.0974	-1.2802	-1.447	-2.1708	-1.3379	-1.203	-1.1969	-1.2406	0.0213202	0	0.0424034	0.0106601	0.0530635
TCGA-C8-A1HL-01	0.9313	1.3407	-0.3522	-0.2884	-0.003	-1.447	-1.8543	0.338	-1.5939	-0.6328	-0.0742	0.152673	1.2806e-18	0.041432	0.0763367	0.117769
TCGA-C8-A1HN-01	-0.1679	-0.2168	-1.5345	-0.5598	-0.8231	-0.8502	-1.9887	-0.4655	-0.2082	-1.1969	-0.3425	0.0155147	0.0173724	0.0656892	0.0164436	0.0821328
TCGA-C8-A26V-01	0.5203	1.0238	-1.1994	-1.5853	-0.1734	-1.447	0.234	-1.3379	1.4029	-0.6903	-1.2406	0.00555678	0	0.0464524	0.00277839	0.0492307
TCGA-C8-A26Y-01	-0.0702	-0.2046	-0.7387	-1.178	-1.4754	0.5904	1.4827	-0.3635	0.4186	-0.9846	-1.2406	0.0105592	6.6774e-18	0.0686143	0.0087033	0.0773176
TCGA-C8-A26Z-01	-0.3635	-0.0396	-0.7521	-1.0286	-0.4152	-0.7792	-2.2565	-0.9459	-2.2728	-0.6871	-1.2406	0.00876681	0	0.0346528	0.00460051	0.0392533
TCGA-C8-A273-01	-0.463	-0.1591	0.6191	0.2229	0.205	-0.2703	-0.4843	-0.6472	-0.0257	-1.1969	-0.92	0.0227611	0.0441967	0.0308633	0.0348672	0.0657304
TCGA-C8-A274-01	-0.9417	-0.7485	-1.5345	-1.1444	-0.7486	-0.8245	-2.7217	-0.9725	-1.3538	-1.1969	-0.9362	0.000247443	0.00493453	0.0449017	0.00259099	0.0474926
TCGA-C8-A275-01	-0.469	-0.2349	-0.4799	-1.209	-0.7791	-0.7896	-0.7423	-0.952	-0.0398	-0.6938	-1.2406	0.0256392	0	0.209328	0.0128196	0.222147
TCGA-C8-A278-01	0.7367	1.643	-1.0563	-0.1411	0.8428	-1.447	-2.1094	-0.3031	0.1965	-1.1969	-0.8829	0.0370837	0	0.269964	0.0257975	0.295762
TCGA-C8-A3M7-01	2.2088	0.7406	3.196	2.2036	-0.5225	-1.447	-0.6328	1.6228	-0.7923	2.2854	2.5749	0.253454	0.139851	0.00864882	0.231865	0.240513
TCGA-C8-A3M8-01	0.4853	0.3974	0.7484	0.009	-0.3044	0.0514	0.4079	-0.9841	-0.5448	-0.7295	1.7335	0.129898	1.6019e-17	0.00976488	0.0904848	0.10025
TCGA-C8-A8HQ-01	0.1772	0.155	0.6727	-0.2435	1.3931	-1.447	-0.8663	0.4993	1.2232	-0.9613	-0.16	0.028129	0.0738361	0.0746493	0.0551032	0.129753
TCGA-D8-A13Y-01	0.8127	0.5766	-1.5345	-1.5195	-0.4926	3.1673	-1.4567	0.0091	-2.2728	-1.1969	-1.2406	0	0.0195601	0.00110344	0.00978004	0.0108835
TCGA-D8-A13Z-01	-0.837	0.3735	0.2342	-0.151	0.6974	-0.8379	0.7942	-1.3379	-0.1388	-1.1969	-0.9427	0.0346496	0	0.108254	0.0186382	0.126893
TCGA-D8-A140-01	-0.2998	0.5677	-0.5687	0.0236	-0.1736	-0.6029	-0.736	-1.3379	-1.097	-0.2343	-0.5184	0.0313896	0	0.140544	0.0265702	0.167114
TCGA-D8-A141-01	0.3888	0.6784	-0.1021	0.6564	1.3628	-0.7002	-0.5053	-0.0522	0.7532	-0.9639	-0.1694	0.0435293	0.115623	0.246906	0.0977096	0.344616
TCGA-D8-A142-01	0.0078	1.5636	0.0542	0.1303	1.218	-0.8465	-0.0768	-0.7004	0.5154	2.4468	-1.2406	0.0591174	0.0842031	0.0901437	0.0716602	0.161804
TCGA-D8-A143-01	-0.8335	0.5393	-0.5954	-0.8908	-0.9257	-1.447	2.6787	-1.3379	-0.8941	-1.1969	-1.2406	0.0281996	7.3444e-19	0.0540102	0.0157422	0.0697523
TCGA-D8-A145-01	0.4127	0.4554	1.9861	1.1797	0.1898	-1.447	-0.3165	0.8194	0.303	0.8969	0.9599	0.0700787	0.130947	0.0473444	0.151921	0.199265
TCGA-D8-A147-01	1.8572	-1.2338	-0.3738	-0.356	-0.2365	-0.7097	-1.1919	-0.296	-0.6276	3.9041	-0.6006	2.69424e-19	0.00904509	0.112728	0.00452255	0.11725
TCGA-D8-A1J8-01	1.1272	1.2129	-1.5345	-0.1469	0.54	-0.3334	0.6307	0.7412	-1.9169	-1.0044	-1.2406	0.000998113	0.0176346	0.162565	0.00931636	0.171882
TCGA-D8-A1J9-01	0.0581	1.393	-1.1472	-0.2395	0.6852	-0.8546	-1.3742	-1.3379	0.7608	-1.0121	-1.2406	0.0189017	0.00650389	0.060254	0.0127028	0.0729568
TCGA-D8-A1JA-01	0.9125	2.3549	-1.5345	-0.0587	0.8025	-1.447	0.9842	-0.448	-1.2524	-1.1969	-1.2406	0.000350266	0.010397	0.061189	0.00816386	0.0693528
TCGA-D8-A1JB-01	0.255	0.1667	-0.1121	0.5057	-0.4287	1.1744	-1.7026	0.7891	-0.6997	1.581	-0.1769	0.0487712	0.0437411	0.294386	0.0462561	0.340642
TCGA-D8-A1JC-01	-0.641	0.3306	-0.009	0.1351	0.4125	-1.447	-1.3594	-1.0046	-0.9158	-1.1969	-0.0998	0.0122317	0.0208426	0.0380031	0.0172029	0.055206
TCGA-D8-A1JD-01	-0.5	-0.0617	-1.1726	-0.2431	0.8717	-1.447	-0.3573	-1.013	-1.2372	-1.1969	-1.2406	0.00343313	0.0644655	0.104429	0.0339493	0.138379
TCGA-D8-A1JE-01	0.2913	1.3447	-0.5061	-0.317	1.8605	-1.447	-2.9786	-0.6641	-1.9051	-1.1969	-0.9286	0.0179218	0.0797795	0.068873	0.0504338	0.119307
TCGA-D8-A1JF-01	-0.1307	-0.8257	-0.2511	-0.3007	0.3802	-0.2812	0.1936	-0.6536	-0.4992	-0.9945	-1.2406	0.00340502	0.00326269	0.102907	0.0334459	0.136353
TCGA-D8-A1JG-01	0.6006	0.8976	0.1884	-0.5896	-0.7895	-1.447	0.3351	-0.4784	0.1894	-1.1969	-0.9538	0.0152902	2.98771e-18	0.241852	0.0136613	0.255514
TCGA-D8-A1JH-01	0.2849	1.3122	-0.3628	1.0475	0.3832	-0.8682	-0.6637	2.2419	0.2058	2.5061	-0.3644	0.0679576	0.0755435	0.0762474	0.0928047	0.169052
TCGA-D8-A1JI-01	-0.8143	-0.6779	-0.5812	-0.3206	-1.8459	-1.447	0.8796	-0.1874	-1.38	-0.7421	-0.8339	0.0378557	0.00213084	0.0315728	0.0210234	0.0525962
TCGA-D8-A1JJ-01	0.3745	0.9776	-1.1048	0.058	1.2368	-0.2675	0.0303	-0.9521	-0.489	-1.1969	-1.2406	0.00768182	0.0887517	0.0614726	0.0482167	0.109689
TCGA-D8-A1JK-01	1.1966	1.2237	-1.5345	-0.2669	1.1045	-1.447	2.2314	-1.3379	-0.2316	-1.1969	-0.4062	0.0562412	0.0522734	0.127849	0.0616845	0.189534
TCGA-D8-A1JL-01	3.0939	0.7064	-0.6175	0.312	0.0725	-0.8894	-0.4237	-1.3379	0.0261	0.8564	-1.2406	0.0215462	0.00884091	0.134061	0.0171033	0.151164
TCGA-D8-A1JM-01	0.9622	1.2745	-1.5345	-2.7092	-1.4888	-0.2268	1.8682	-1.3379	-1.8527	-0.984	-1.2406	0.00424427	5.30061e-18	0.0420332	0.00212214	0.0441553
TCGA-D8-A1JN-01	-1.7017	-1.5728	-0.8385	-0.9253	-2.3277	0.3659	-1.1033	-1.3379	-0.1615	-0.3042	-0.7201	0.0253992	0	0.0487173	0.0126996	0.0614169
TCGA-D8-A1JP-01	0.4996	0.1869	-0.0469	0.7034	0.1472	-1.447	-2.3766	-0.751	-1.6514	0.7824	-0.7516	0.03161	0.150465	0.038482	0.0933619	0.131844
TCGA-D8-A1JS-01	-1.8963	-0.3237	-1.5345	-2.3956	-2.7238	-1.447	-1.9745	-0.592	-0.3636	-1.1969	0.1032	0.021486	0	0.0170556	0.010743	0.0277986
TCGA-D8-A1JT-01	-0.5735	1.4692	-1.5345	-0.7912	-1.4879	-0.7825	-0.3407	-1.3379	-1.6123	-0.3818	-0.9157	0	1.99358e-17	0.0484237	1.00373e-17	0.0484237
TCGA-D8-A1JU-01	0.987	1.5141	0.0338	3.0997	1.8493	-1.447	0.7491	3.5896	0.6931	2.1823	0.4275	0.113849	0.220266	0.0753252	0.308307	0.383632
TCGA-D8-A1X5-01	-0.9418	-0.5714	-0.4887	-0.2763	0.5811	-1.447	-0.6475	-1.3379	-0.2521	-1.1969	-0.7892	0.00544936	0.029728	0.13244	0.0175887	0.150028
TCGA-D8-A1X6-01	-1.2655	-2.7102	-1.5345	-0.4769	-1.9573	-1.447	-1.3926	-0.9979	-0.7283	-1.1969	-0.5321	0.00542907	0.016533	0.111465	0.010981	0.122446
TCGA-D8-A1X7-01	0.1882	0.6231	-1.131	-0.182	-0.903	-1.447	-0.4937	-1.3379	-0.3635	-1.0044	-0.9388	0.0310644	0.0280059	0.0411412	0.0351437	0.0762849
TCGA-D8-A1X8-01	0.1842	0.5938	1.6436	1.4525	0.0135	-0.7425	-0.4029	-0.3349	-1.0311	1.1894	0.2203	0.0832007	0.0775499	0.055009	0.0858281	0.140837
TCGA-D8-A1X9-01	-0.036	0.5426	-0.8521	0.8718	0.4507	-1.447	-0.7676	-1.3379	-0.5223	-1.0176	-1.2406	0.0256529	0.0100612	0.092535	0.017857	0.110392
TCGA-D8-A1XA-01	-0.7484	-0.6768	0.5222	-0.193	-0.6558	-0.5789	0.1141	-0.8283	-0.0295	-1.1969	-0.5	1.65875e-18	0.0337162	0.0921479	0.0269563	0.119104
TCGA-D8-A1XB-01	0.0333	0.7997	-0.9069	0.6183	1.3043	-1.447	-0.6809	-0.7745	-0.5091	-0.1471	-1.2406	0.00540952	0.0587788	0.0264531	0.0350838	0.0615369
TCGA-D8-A1XC-01	-1.0661	0.6548	-1.5345	-1.7013	-1.494	-1.447	-0.3808	0.1874	-1.0186	-1.1969	-0.7835	0.0100727	2.27505e-18	0.0411619	0.00503635	0.0461982
TCGA-D8-A1XF-01	-0.8459	1.075	-0.3393	-1.5006	-1.7043	-1.447	-1.1188	-1.3379	-0.7816	-1.1969	-0.867	0.0117395	9.53034e-18	0.0852613	0.00586976	0.0911311
TCGA-D8-A1XG-01	0.091	0.7376	-0.9894	-1.0544	-1.1163	-1.447	-1.4496	0.6227	-2.2728	-1.1969	-1.2406	0	0.0377422	0.0251262	0.0190594	0.0441856
TCGA-D8-A1XJ-01	-0.3896	0.3705	-1.5345	-0.1928	-0.1214	-1.447	0.3753	0.039	-0.4458	-1.1969	-1.2406	0.0143825	0.0155146	0.0234653	0.0208795	0.0443448
TCGA-D8-A1XK-01	1.1202	0.1788	-1.1341	-0.9268	-0.7809	-0.8347	0.8982	-0.9785	-1.9004	-1.1969	-1.2406	0	0	0.097532	1.7916e-19	0.097532
TCGA-D8-A1XL-01	-1.564	-0.7354	-1.5345	-0.3975	-0.6142	-1.447	-0.3989	-0.9341	0.6689	-0.8134	-1.2406	0.0110297	0.0132832	0.19816	0.0121565	0.210316
TCGA-D8-A1XM-01	0.3675	-0.0431	0.3568	0.7287	0.8643	-1.447	0.5521	-0.4658	0.4408	0.927	-0.0579	0.0252999	0.106517	0.175227	0.16809	0.343318
TCGA-D8-A1XO-01	0.0459	-0.3421	0.1044	0.2433	0.5003	0.1025	-1.4463	-0.9699	0.695	-0.8445	-1.2406	0.00954688	0.100453	0.0583248	0.0608285	0.119153
TCGA-D8-A1XQ-01	-0.0212	-0.1353	-1.115	-0.4148	0.1426	-1.447	1.28	-1.3379	0.4588	-1.1969	-1.2406	0.00295365	0.0631266	0.211897	0.0334813	0.245378
TCGA-D8-A1XR-01	-0.5425	0.6587	-0.6016	-0.4599	-0.0471	-0.8782	0.086	-0.1245	-1.0239	-0.8744	-0.9624	0.0154594	0.0323593	0.0338596	0.040358	0.0742176
TCGA-D8-A1XS-01	-0.2613	0.3214	-0.485	0.371	0.6245	-0.7933	-1.4293	-0.9542	-0.6477	-0.2383	-1.2406	0.0188156	0.0163453	0.0584941	0.0175804	0.0760745
TCGA-D8-A1XT-01	0.6703	1.4359	-1.1432	1.2867	1.2055	-0.8486	0.1655	-1.3379	-1.365	-1.1969	-1.2406	0.0595261	0.0426579	0.089526	0.0546739	0.1442
TCGA-D8-A1XU-01	-0.11	0.5967	0.1334	0.5351	-0.6611	5.9492	0.9865	-0.6599	-1.8797	-0.7035	-0.9265	0.0118974	0.0146382	0.0553332	0.0162554	0.0715886
TCGA-D8-A1XV-01	-1.3097	0.6976	-0.8418	-0.8553	-1.4795	-1.447	-2.6396	-1.3379	-0.5572	-1.1969	-1.2406	0.00795163	1.46669e-17	0.0443519	0.00397582	0.0483277
TCGA-D8-A1XW-01	1.1271	2.5941	-1.0959	-0.8019	-0.1516	0.1932	-0.906	6.5982	0.5102	-0.9876	-1.2406	0.0821933	4.93715e-18	0.148135	0.0410966	0.189231
TCGA-D8-A1XY-01	0.5353	1.1484	-1.0585	0.8041	1.2405	-0.7191	0.3877	-0.9106	0.3762	-0.7934	-0.0246	0.0360702	0.114061	0.036399	0.0775487	0.113948
TCGA-D8-A1XZ-01	-0.238	-0.2353	-1.5345	0.009	0.0876	-1.447	-1.604	-0.9682	0.1509	-0.8429	-0.303	0.00561747	0.0468388	0.09473	0.0262281	0.120958
TCGA-D8-A1Y0-01	0.0333	-0.4529	1.1569	1.1743	-0.0356	-0.8749	-2.0729	0.5433	-1.4204	1.7164	-1.2406	0.0653276	0.0798156	0.107852	0.0728367	0.180689
TCGA-D8-A1Y1-01	0.6791	0.2243	0.3703	-0.1029	1.6645	-0.8439	-0.4578	0.0926	-0.2393	-1.0088	-0.9457	0.00949985	0.141083	0.0555993	0.0765553	0.132155
TCGA-D8-A1Y2-01	-0.1835	-0.2607	-0.3854	1.0964	1.4689	-0.7185	-0.374	-0.5781	1.0806	0.1776	-1.2406	0.0415284	0.120232	0.333554	0.0823471	0.415901
TCGA-D8-A1Y3-01	-2.1436	-0.5882	-1.5345	-0.3818	-1.0807	-1.447	-1.356	-1.3379	1.4331	-0.9788	-0.6306	0.0128692	0	0.122317	0.00643462	0.128752
TCGA-D8-A27E-01	-0.9589	-0.9748	-1.1126	-0.8583	-1.2639	-1.447	-1.3731	-0.4062	0.3083	-1.1969	-1.2406	0.0262309	0.0107997	0.0944158	0.0185153	0.112931
TCGA-D8-A27F-01	-0.1239	-0.1664	-1.5345	0.1592	0.5946	-0.3438	1.4952	-0.6904	-0.2204	2.504	-1.2406	0.0161373	0.0410344	0.0336001	0.035451	0.0690511
TCGA-D8-A27G-01	-0.2777	0.4932	-1.5345	2.4809	1.7076	-0.7321	-0.0098	2.2548	1.3966	0.5298	-0.3946	0.0268876	0.0845639	0.0647653	0.0659343	0.1307
TCGA-D8-A27H-01	-0.5105	1.7226	-0.6649	-0.6947	0.9248	-0.6964	0.645	-0.5574	0.3032	3.852	-0.5903	0.027492	0.0481634	0.0200428	0.0382884	0.0583312
TCGA-D8-A27I-01	0.9669	0.8827	3.1915	1.5809	0.9398	-0.7949	0.6574	2.1971	-0.3367	1.542	0.6337	0.129304	0.201439	0.0467214	0.276201	0.322922
TCGA-D8-A27K-01	-0.3059	-0.9323	-1.0647	0.1967	-0.0046	-0.7285	-0.7698	-0.5874	-0.8019	-0.798	-0.2009	0.0160145	0.117059	0.0698357	0.0817354	0.151571
TCGA-D8-A27L-01	0.0925	0.3379	-0.813	1.332	0.6942	-1.447	-0.8445	1.4433	0.051	2.3331	-0.701	0.0239711	0.0827575	0.060552	0.0668892	0.127441
TCGA-D8-A27M-01	1.6849	0.202	0.019	0.0677	0.5569	-0.2238	0.123	-0.6199	0.4635	-0.8153	-0.4251	0.00467286	0.0326538	0.338903	0.0598493	0.398753
TCGA-D8-A27N-01	-0.4384	-0.2745	-0.3848	0.3763	1.5775	-0.7181	0.6249	-0.3059	-0.344	-0.7928	-0.1892	0.0392579	0.0206723	0.105122	0.0802302	0.185352
TCGA-D8-A27P-01	-0.5541	0.196	0.8387	-0.1047	-0.9472	-1.447	-0.0359	-0.8408	-0.0297	-0.7348	-0.8265	0.00573596	0.0187008	0.0155691	0.0162122	0.0317813
TCGA-D8-A27R-01	-0.6062	-0.3538	-0.8065	-0.2378	-0.454	-0.3337	-0.1618	-1.3379	-0.3691	-0.8496	0.3084	0.0349236	0.0803798	0.102858	0.0703464	0.173204
TCGA-D8-A27T-01	0.4377	1.3044	1.1417	1.569	1.3167	0.7056	-0.1218	-0.0744	-0.3546	1.9363	-0.8836	0.0446994	0.157164	0.0829701	0.148641	0.231611
TCGA-D8-A27V-01	1.1839	-1.2069	0.9969	1.34	0.8678	-1.447	-1.7909	3.869	-1.3299	1.9286	-1.0033	0.0472099	0.129523	0.0153015	0.0915584	0.10686
TCGA-D8-A27W-01	-0.216	0.817	-0.0256	-0.0772	0.0125	-1.447	0.1475	-1.3379	-0.6587	0.3927	-0.2425	0.0274201	0.0164414	0.110848	0.0222281	0.133076
TCGA-D8-A4Z1-01	0.4819	-0.7853	2.964	1.7876	0.3894	-0.3909	0.2164	1.1017	0.5676	2.474	-0.7241	0.110001	0.150265	0.014286	0.14432	0.158606
TCGA-D8-A73U-01	-0.0509	0.1711	1.5526	0.3732	0.2818	-0.4333	0.2064	1.184	1.625	-1.1969	-0.7449	0.0576373	0.115981	0.455179	0.0954569	0.550635
TCGA-D8-A73W-01	0.0508	1.1854	-1.5345	0.7743	1.1783	-1.447	0.6896	-0.1217	-0.5971	-0.9191	-0.4831	0.104431	0.11346	0.0689337	0.125395	0.194329
TCGA-D8-A73X-01	-0.7929	-0.5474	1.1047	0.9118	-0.2643	-0.0887	-1.6063	-0.8867	0.0455	-0.7732	-0.3423	0.00149654	0.0909911	0.0438724	0.0489245	0.0927969
TCGA-E2-A105-01	-1.621	-0.5214	-0.1591	-1.2046	-0.8582	-1.447	0.4894	-1.3379	1.4587	-0.5407	-0.894	0.0136527	0.0110602	0.0217282	0.016122	0.0378502
TCGA-E2-A107-01	-1.168	-1.9726	-1.5345	-0.6663	-1.8156	-0.1531	-0.3646	-0.5785	-1.8222	0.0778	-0.1902	0.0398789	0.0533121	0.0175329	0.0524065	0.0699394
TCGA-E2-A108-01	1.6407	0.7396	2.004	1.3992	1.2575	0.142	1.2123	0.5767	0.5461	2.5779	0.4962	0.161663	0.149235	0.324788	0.371822	0.69661
TCGA-E2-A109-01	0.0861	-0.6578	-0.4438	-0.0035	-1.088	-1.447	-0.5743	-0.9362	-0.5348	-1.1969	0.064	0.028031	3.10814e-18	0.0346191	0.0140155	0.0486346
TCGA-E2-A10A-01	-0.0479	-0.0566	-0.7032	0.4386	-0.6259	-0.7329	-1.1902	-1.3379	-1.8214	-1.1969	-1.2406	0.00673516	0.0370345	0.0399427	0.0222431	0.0621858
TCGA-E2-A10B-01	-0.0388	-0.6089	-0.2678	0.0791	-0.2083	-1.447	-0.1825	-1.3379	0.0525	-1.1969	-1.2406	0.0131024	0.0846845	0.0211509	0.0695361	0.090687
TCGA-E2-A10C-01	-0.8575	-1.3688	-1.5345	-0.1406	-1.1323	-1.447	-0.1031	0.2567	-1.5491	-1.1969	-0.4071	0.0174937	0.0963818	0.102942	0.0608949	0.163837
TCGA-E2-A10F-01	0.4906	-0.0352	0.7369	1.1922	0.9891	-1.447	-0.1912	0.9561	0.2047	0.4096	-0.8543	0.0161376	0.107672	0.0997118	0.081558	0.18127
TCGA-E2-A14N-01	0.0774	-2.2313	-1.5345	-0.4911	-1.8993	1.8748	0.2495	0.7832	-1.6942	-0.1606	-0.7802	0	6.07379e-18	0.0772012	0.00284757	0.0800488
TCGA-E2-A14O-01	-1.381	-1.6549	-0.9727	-1.0958	-1.4397	-0.5878	1.0901	-0.8336	-0.0566	-1.1969	-1.2406	0.00572141	0.0346381	0.0325567	0.0243556	0.0569123
TCGA-E2-A14P-01	-0.249	-0.4083	-1.5345	0.2578	-0.4629	0.5646	0.36	-0.4576	0.3658	-1.1969	-0.2569	0.0188363	6.38674e-19	0.0594738	0.0572889	0.116763
TCGA-E2-A14Q-01	0.0431	-1.3488	2.1825	0.3124	-0.2138	-0.1492	0.2482	0.1257	-1.8019	0.0803	-1.2406	0.0273465	0.0413999	0.00930778	0.0452128	0.0545206
TCGA-E2-A14R-01	-1.35	-0.102	-1.5345	-1.2419	-0.9933	4.5787	1.5224	-0.3641	0.6878	-1.1969	-1.2406	0.011029	0.00842456	0.1775	0.010138	0.187638
TCGA-E2-A14T-01	0.8426	-0.6434	-1.1332	-0.5075	-0.4486	-1.447	0.9147	-0.6875	1.2188	-0.7222	0.5679	0.0108925	0.0423101	0.0708942	0.0587454	0.12964
TCGA-E2-A14V-01	-1.055	0.315	-0.1327	-0.7067	0.1491	-1.447	-0.4939	-0.9116	0.2529	-0.9703	-1.2406	0.00286714	0.0152272	0.0109381	0.0117242	0.0226624
TCGA-E2-A14W-01	-1.6714	-0.7831	-1.5345	-1.5674	-0.184	-1.447	-1.2026	-1.3379	-1.2667	-0.6624	-1.2406	0	0.0947119	0.0152899	0.0478375	0.0631274
TCGA-E2-A14X-01	3.1948	-0.4285	-1.1631	-0.2267	-0.5939	-0.4146	-0.2975	-0.1257	1.2016	0.9688	-0.9628	0.0411269	0.029195	0.214827	0.0407479	0.255575
TCGA-E2-A14Y-01	2.1262	0.1449	-1.5345	-1.2339	-0.4993	0.3939	-0.0635	-1.3379	-0.3853	-1.1969	-0.7109	0.0152914	6.66453e-18	0.00583912	0.00839407	0.0142332
TCGA-E2-A14Z-01	-0.5852	0.4884	-0.917	0.4838	0.1272	-1.447	0.671	-0.3799	0.2444	1.5352	0.2258	0.052172	0.0682482	0.204691	0.0699088	0.2746
TCGA-E2-A150-01	-0.0717	1.0835	-0.2095	-0.8353	-0.4923	-0.5807	0.2659	-1.3379	-1.3485	-1.1969	-0.817	0.0369797	1.79013e-18	0.0435125	0.0246623	0.0681748
TCGA-E2-A152-01	-0.0604	1.3848	-1.5345	-0.6141	1.3403	-1.447	0.335	-1.3379	-0.0132	-1.1969	-1.2406	0.0293776	9.92341e-21	0.045129	0.0146888	0.0598178
TCGA-E2-A153-01	0.6536	1.9916	0.9113	0.2181	1.8638	-1.447	1.5767	-1.3379	-0.1047	-0.8452	-1.2406	0.106878	0.154224	0.061122	0.13337	0.194492
TCGA-E2-A154-01	-0.8368	0.2357	-1.5345	0.6084	-0.2017	-1.447	-1.2543	-0.7342	-0.6824	-1.1969	-1.2406	0.00327301	0.0755958	0.0148322	0.0397022	0.0545344
TCGA-E2-A155-01	-1.0382	-2.3032	-1.5345	-0.9161	-1.2835	-1.447	-1.0872	-0.0212	-0.6381	-0.9992	1.2217	0.00191552	0.0323898	0.0387027	0.0237489	0.0624517
TCGA-E2-A156-01	-0.8517	1.3221	-0.6325	-1.7753	-1.3322	-1.447	-0.0343	-1.3379	-0.5279	-1.1969	-0.5661	0.0193015	8.73115e-18	0.0305297	0.00965077	0.0401805
TCGA-E2-A158-01	-1.803	-0.9788	-1.5345	-1.257	-0.2283	-0.1161	0.318	-1.3379	1.61	-0.6345	-1.2406	0	0	0.0371013	0	0.0371013
TCGA-E2-A159-01	0.5624	0.2468	-0.636	-0.0479	-0.3028	-0.6684	-0.4054	-1.3379	0.2072	-0.7682	-1.2406	0.00663796	0	0.198258	0.00706697	0.205325
TCGA-E2-A15A-01	-0.3952	-0.479	-1.0718	-0.0662	0.2111	-1.447	-0.2997	-0.9226	-0.5144	-1.1969	-1.2406	0.019623	0.0350445	0.0905222	0.0273338	0.117856
TCGA-E2-A15C-01	-0.7135	0.1027	-0.5547	0.5307	0.2945	-0.5892	-0.7458	-0.8344	0.1164	-0.5699	-1.2406	0.0173778	0.048913	0.0622113	0.0372624	0.0994737
TCGA-E2-A15D-01	0.5825	-0.846	-1.0339	0.6137	-0.0879	-1.447	0.6827	-0.5435	0.1344	-0.9581	0.6352	0.0581648	0.0848284	0.0190647	0.222024	0.241089
TCGA-E2-A15E-01	0.3402	-0.3567	-1.5345	-0.0872	0.187	-1.447	0.2682	-1.3379	-0.8189	2.593	-1.2406	0.0127294	0.0871553	0.0144257	0.0710946	0.0855202
TCGA-E2-A15F-01	-1.2431	-1.2379	-0.5135	-0.5178	-2.0622	-1.447	0.0535	-1.3379	-0.7699	-0.9166	-0.007	0.0108434	0.0164271	0.0611343	0.0395213	0.100656
TCGA-E2-A15G-01	-1.3298	-0.5719	-0.962	-0.5042	-1.0099	-1.447	-0.7525	-0.4421	-1.039	-0.9238	-1.2406	0.0299224	0.0120879	0.0181433	0.0227903	0.0409336
TCGA-E2-A15H-01	-0.7236	-0.3911	-0.5502	-0.5793	0.1175	0.0582	-1.0501	-1.3379	-1.7344	-0.7273	-1.2406	0.0107464	0.0240873	0.0160308	0.0174168	0.0334476
TCGA-E2-A15I-01	0	-0.3723	0.362	0.6352	-0.8946	0.395	0.2135	1.7856	-0.7329	-0.3877	-1.2406	0.0111322	0.0719725	0.111104	0.0441223	0.155226
TCGA-E2-A15J-01	-1.4128	-0.0012	-0.3297	-0.8938	-1.4204	-1.447	-1.0633	-0.8851	0.3743	-0.9562	-1.2406	0.00653289	1.32948e-18	0.0275129	0.00326644	0.0307794
TCGA-E2-A15K-01	-1.0688	0.3888	-1.5345	-0.8026	-0.2125	-0.6209	0.1824	1.1318	0.8393	-1.1969	-0.532	0.0269007	0.0390395	0.173575	0.0345674	0.208142
TCGA-E2-A15L-01	0.2621	0.898	-0.1635	-1.3508	0.265	-0.7412	0.128	-0.9236	-0.1339	-0.9767	-0.6254	0.00746124	0	0.0221716	0.00453267	0.0267043
TCGA-E2-A15M-01	1.333	0.8106	0.44	1.5821	0.4584	-0.5666	0.7268	2.5194	-1.9721	-0.3068	0.1548	0.113032	0.0343474	0.202282	0.228031	0.430313
TCGA-E2-A15O-01	-1.1861	-1.5181	-1.5345	-1.4842	-1.2648	0.0853	-0.0878	-1.3379	-1.0411	-0.9225	-0.8104	0.00754825	0.00368261	0.0235011	0.00990481	0.0334059
TCGA-E2-A15P-01	-0.4528	0.3637	-1.1312	0.6344	-0.1703	0.7512	-0.3368	-0.2314	1.0757	-0.5111	-0.3187	0.0623657	0.0443939	0.0231262	0.0645382	0.0876643
TCGA-E2-A15R-01	-1.3402	1.8484	-0.6425	-1.4114	-0.9063	-1.447	-1.2248	-1.3379	-2.2728	0.0846	-0.2695	0.014321	4.92063e-18	0.0126534	0.0071605	0.0198139
TCGA-E2-A15S-01	-0.2267	-0.1047	-0.7772	0.2703	-1.2894	-1.447	0.0763	-0.9596	-0.2498	-0.8356	1.0859	0.0373663	0	0.0152261	0.0186831	0.0339092
TCGA-E2-A15T-01	-0.861	0.1244	0.038	-1.1581	-1.2913	-0.7514	-0.6595	-0.6092	0.0672	-0.9799	0.4313	0.0197081	0	0.0402536	0.0100097	0.0502634
TCGA-E2-A1AZ-01	0.3389	1.256	-1.5345	0.1926	-0.2225	1.5582	0.5592	-0.5004	-1.4402	-1.1969	-1.2406	0.0549319	0.0204506	0.141182	0.0430126	0.184194
TCGA-E2-A1B0-01	0.7835	1.0168	-0.0169	0.1167	0.8374	-1.447	1.4853	-1.3379	-0.6197	-1.1969	-1.2406	0.0431121	0	0.0684387	0.0399898	0.108428
TCGA-E2-A1B1-01	0.8724	0.7383	2.0884	1.8273	1.1129	-0.1993	0.2871	0.3572	0.3457	0.4513	-0.6305	0.0650764	0.0894008	0.121132	0.125618	0.24675
TCGA-E2-A1B4-01	-1.4433	-0.245	-1.5345	-0.5321	-1.6217	-1.447	-0.2749	-1.3379	0.8961	-0.7325	-0.5126	0.00647017	0.0685386	0.00740831	0.0410754	0.0484838
TCGA-E2-A1B5-01	0.5159	0.955	0.7713	0.8248	0.3892	-1.447	0.6043	-0.4145	-0.5018	0.1865	0.1834	0.138871	0.158782	0.503233	0.219308	0.722542
TCGA-E2-A1B6-01	0.3313	-1.1622	-0.9195	-0.5235	-1.0776	-0.5065	-0.9307	3.806	2.0451	0.2453	-0.7807	0.0168701	0.0175724	0.756363	0.0179545	0.774317
TCGA-E2-A1BC-01	0.9442	-0.0313	1.141	0.9962	0.3982	-1.447	0.8088	2.187	-0.8166	0.4726	2.9156	0.0620882	0.0425573	0.0112864	0.253563	0.264849
TCGA-E2-A1BD-01	-0.3525	1.0069	1.0715	-0.0343	-0.5829	-0.8749	-1.1148	-1.3379	0.7392	-1.1969	-0.9608	0.0771938	0.0514916	0.00560357	0.066867	0.0724705
TCGA-E2-A1IE-01	-0.2562	-0.5289	-0.8605	-0.4408	-0.9278	-0.0242	-0.7327	-0.5028	-1.1349	-0.753	1.0892	0.0448092	3.78703e-18	0.00831962	0.0411064	0.049426
TCGA-E2-A1IF-01	-0.6081	-0.0037	-0.9445	0.6942	0.8708	1.084	1.0902	0.1476	0.4481	0.1833	2.026	0.097275	0.181185	0.0101037	0.17748	0.187584
TCGA-E2-A1IG-01	-0.4597	0.8047	-0.5436	0.1124	1.0816	-1.447	-0.5689	-1.3379	-1.3544	-1.1969	-0.2475	0.0476377	0.0447058	0.0187163	0.0502199	0.0689362
TCGA-E2-A1IH-01	0.1554	0.8651	0.0842	1.0467	0.7476	0.2999	-0.3439	1.0514	0.0531	-1.1969	-0.6117	0.0865931	0.17052	0.238336	0.193332	0.431669
TCGA-E2-A1II-01	0.7334	-0.9723	-1.5345	0.1501	-1.7985	-1.447	-1.1958	-0.2691	0.8564	-1.1969	-1.2406	0.0159462	4.81253e-18	0.472251	0.0079731	0.480224
TCGA-E2-A1IJ-01	0.4179	0.185	0.2557	1.5689	0.9681	-1.447	-0.9442	-1.3379	1.1217	-0.8024	-0.6222	0.107513	0.162212	0.0710433	0.141383	0.212426
TCGA-E2-A1IK-01	-0.5259	-0.7976	-0.7979	-1.0893	-1.8364	-1.447	-0.51	0.1297	0.0778	-0.8455	-0.6898	0.0362468	0	0.107373	0.0181234	0.125496
TCGA-E2-A1IL-01	0.9627	-0.5669	0.4521	0.633	0.4958	-1.447	0.8655	-0.3641	-0.0283	-0.2491	0.7971	0.0358842	0.0394837	0.00567808	0.170943	0.176621
TCGA-E2-A1IN-01	0.4326	0.9639	-0.3057	-0.421	1.2559	-1.447	-2.2203	-1.3379	-0.9029	0.2153	-0.9402	0.0265538	0.0790616	0.0332757	0.0550697	0.0883454
TCGA-E2-A1IO-01	-0.0087	-0.2517	0.2137	1.0011	1.8313	-1.447	-0.2288	0.2312	0.4724	-0.3629	0.6907	0.0405006	0.143192	0.0716593	0.105708	0.177367
TCGA-E2-A1IU-01	-0.1834	-1.2022	-0.1951	-0.2811	-1.2854	-0.5691	0.0092	-0.4401	-1.3709	0.162	-1.2406	0.0325065	7.56932e-18	0.0672009	0.0162532	0.0834542
TCGA-E2-A1L6-01	0.3271	-0.4035	-0.7269	0.2126	0.1083	-1.447	-0.6852	-0.3503	-0.2034	0.4733	0.4252	0.0273403	0.0685177	0.0192268	0.0916141	0.110841
TCGA-E2-A1L7-01	-0.3749	-0.529	0.7392	-0.5311	-0.1654	-1.447	-0.3189	0.0064	-0.6015	-1.1969	-1.2406	0.0049589	0.101442	0.103138	0.0598555	0.162994
TCGA-E2-A1L8-01	0.6875	0.8806	-1.048	0.1886	0.6274	1.0797	0.7429	1.2778	-1.8286	-0.6391	-1.2406	0.0349972	0.13118	0.0316667	0.173505	0.205171
TCGA-E2-A1L9-01	0.1259	0.7354	0.0691	0.0924	1.1706	-0.8387	-0.0104	-0.9808	0.6054	-0.6153	-0.9431	0.0438333	0.134544	0.0664131	0.110083	0.176496
TCGA-E2-A1LA-01	-0.4886	-0.3106	-1.5345	-1.1724	-0.0999	0.1759	-0.9979	-1.3379	-1.1525	-0.6906	-0.447	0.00281259	0.0740623	0.198073	0.0439542	0.242028
TCGA-E2-A1LB-01	-0.7351	-0.4038	-0.9159	-1.0806	0.0596	-0.501	-0.9187	-1.3379	-0.4727	-1.1969	-1.2406	0.0329081	0.0407808	0.0430949	0.038035	0.0811298
TCGA-E2-A1LG-01	2.3603	-1.9996	-1.5345	-0.2297	-3.2337	-1.447	0.9735	-0.6213	-0.6639	-1.1969	-1.2406	0	0.0153531	0.0507304	0.00767654	0.0584069
TCGA-E2-A1LH-01	-0.128	-0.2801	0.0217	-0.5176	-0.3428	-1.447	1.1215	-1.3379	1.4059	-0.4545	0.9138	0.0467154	0.055425	0.353101	0.096529	0.44963
TCGA-E2-A1LI-01	0.8519	-0.9355	-1.0965	-1.1333	-1.1892	-1.447	-0.5078	2.1095	-0.5717	-1.1969	-1.2406	0.0163129	0	0.0747354	0.00815644	0.0828918
TCGA-E2-A1LK-01	2.0816	-0.8588	0.1583	-2.7243	-0.1488	-1.447	1.1352	-1.3379	2.4377	-0.3893	0.4671	0	6.732e-18	0.0349405	3.9101e-18	0.0349405
TCGA-E2-A1LL-01	-0.5666	0.1545	-0.7764	-0.8788	-0.3061	0.5063	1.4125	-1.3379	0.9352	-1.1969	-1.2406	0.0535627	6.72488e-18	0.00135804	0.032463	0.033821
TCGA-E2-A2P6-01	-0.4134	0.0004	-0.6498	1.5185	0.0641	0.3832	-0.4373	-0.5437	0.223	-0.9582	0.8961	0.0464837	0.0767491	0.0275707	0.0775981	0.105169
TCGA-E2-A56Z-01	-0.3684	-0.2169	-1.5345	-0.9299	-1.1199	0.1915	-0.539	-0.781	-0.4539	-1.1969	1.5144	0.0263024	0.0444821	0.00637754	0.0381261	0.0445037
TCGA-E2-A570-01	0.1645	-0.6905	-1.5345	0.099	0.1904	0.9939	-0.824	1.1519	0.4232	-0.4355	-0.3336	0.0255344	0.153493	0.0057937	0.108386	0.11418
TCGA-E2-A574-01	-1.6283	-2.8463	-0.2801	-1.4491	-1.737	-0.3114	0.6667	-1.3379	1.403	0.9583	-1.2406	0	0.0287188	3.22614e-18	0.0161277	0.0161277
TCGA-E2-A576-01	-1.9874	-1.2036	-0.9056	-0.4694	-0.7397	-1.447	0.6738	-0.3645	1.5535	-0.3687	1.332	0.0405823	0.0823607	0.00890651	0.0778346	0.0867411
TCGA-E2-A9RU-01	-0.5374	0.6946	-1.5345	-0.4359	0.6487	-1.447	1.2218	-1.3379	-0.9393	-1.1969	-1.2406	0.0018645	0.0721267	0.0350465	0.0416479	0.0766944
TCGA-E9-A1N4-01	0.5639	0.2638	-0.0202	1.608	0.1401	-1.447	-0.658	0.8973	2.022	-0.5578	-0.9657	0.060713	0.0654047	0.166398	0.0704187	0.236817
TCGA-E9-A1N5-01	-0.4456	-0.15	-1.5345	1.1897	1.6457	0.8672	-0.3071	1.0532	-0.3896	-1.1969	-1.2406	0.0519951	0.0800609	0.0707043	0.0928227	0.163527
TCGA-E9-A1N8-01	1.2469	-0.0783	-0.8926	-1.0448	-0.5769	-0.4654	0.326	-0.7617	0.8013	0.5492	-0.7606	0	0.0655819	0.00831655	0.0328342	0.0411507
TCGA-E9-A1N9-01	0.3277	-0.081	0.6591	0.4747	-0.0787	-0.4915	-0.3814	-1.3379	2.0628	-0.2539	-0.7734	0.0570156	0.0413968	0.00901912	0.0504925	0.0595117
TCGA-E9-A1NA-01	0.1655	-0.6426	0.3859	-0.3737	0.7345	-1.447	0.6	-1.3379	0.0999	-1.1969	-1.2406	3.73816e-20	0.0476871	0.109126	0.0238436	0.132969
TCGA-E9-A1ND-01	1.3913	0.8388	-0.3795	-0.6598	-0.2679	-0.4139	0.9157	-1.3379	1.0298	-1.1969	-1.2406	0.017024	0.000798357	0.273787	0.0126187	0.286406
TCGA-E9-A1NF-01	1.845	2.2921	0.8159	0.7953	2.3866	0.607	0.0001	-1.3379	-0.3756	-0.8136	-1.2406	0.110335	0.197259	0.0509349	0.155911	0.206846
TCGA-E9-A1NG-01	1.6643	2.5357	-0.2066	0.2915	2.094	-0.7694	-0.0441	-1.3379	0.3219	-1.1969	-0.9092	0.0965029	0.144158	0.136301	0.12033	0.256631
TCGA-E9-A1NH-01	-0.0244	1.6877	-0.4694	0.2613	1.1608	-1.447	-0.2765	-1.3379	-1.2496	-1.1969	-1.2406	0.0851214	0.0909261	0.0354213	0.0915608	0.126982
TCGA-E9-A1QZ-01	1.2485	0.204	1.4133	2.0022	1.0778	-0.7707	1.0882	0.6335	-0.6973	2.017	0.2961	0.0784168	0.125306	0.207209	0.24945	0.456659
TCGA-E9-A1R0-01	1.2336	0.2609	2.1672	0.8944	1.016	-0.7913	1.3098	1.6674	-0.4163	0.729	0.0249	0.0916652	0.119174	0.0301473	0.251991	0.282139
TCGA-E9-A1R3-01	-0.2571	0.9039	-0.8575	-1.1474	1.2505	-0.8771	-0.34	-1.0034	-0.4023	-1.1969	-1.2406	0.00876303	0.0194006	0.1264	0.0140818	0.140482
TCGA-E9-A1R4-01	0.1112	-1.2075	-0.9767	0.2267	-0.3908	-1.447	0.2902	-0.8372	-0.6388	-0.9308	-1.2406	0.00640515	0.0453861	0.174646	0.0274223	0.202069
TCGA-E9-A1R5-01	-0.0604	0.282	0.279	0.0758	0.5669	-1.447	-0.4314	-0.5832	-1.4573	-1.1969	-0.1958	0.0175569	0.0933034	0.0143716	0.0710356	0.0854073
TCGA-E9-A1R6-01	0.0042	-0.0959	-1.5345	-0.7701	-0.3765	-1.447	-1.3814	-1.3379	-0.5249	-0.9495	0.9386	0.0140315	0.0357076	0.0186328	0.0250119	0.0436448
TCGA-E9-A1R7-01	-0.5174	-1.2562	-1.0319	-0.1452	-1.1762	-1.447	-1.1493	0.6655	-1.1824	-1.1969	0.0247	0.0144309	1.00092e-20	0.0136335	0.0109367	0.0245702
TCGA-E9-A1RA-01	-0.7075	-0.3004	-0.4284	-0.2771	0.5793	-1.447	-0.0198	-0.7606	1.3762	-0.4966	0.0795	0.0248552	0.0562104	0.05138	0.072538	0.123918
TCGA-E9-A1RB-01	-0.77	-0.2672	-1.5345	-0.8838	-0.3366	-1.447	0.5579	-1.3379	-0.7094	-1.1969	-1.2406	0.00326075	0.0314697	0.0287706	0.0307171	0.0594877
TCGA-E9-A1RC-01	-1.1779	0.0786	-0.8631	-0.586	-0.284	-1.447	0.989	-0.3067	-0.9233	-1.0207	-0.9644	8.18804e-20	0.0209411	0.0194725	0.0150988	0.0345713
TCGA-E9-A1RD-01	-0.531	1.4182	-0.5809	-0.3605	-0.4591	-1.447	-1.7917	-0.9953	0.0858	-1.0148	-1.2406	0.0440453	3.35428e-19	0.0439315	0.0237127	0.0676442
TCGA-E9-A1RE-01	-0.0079	-0.5712	-1.5345	-0.3398	-0.2598	-0.7945	-0.2585	-0.9549	-1.2973	-1.1969	1.3965	0.0142493	0.0187139	0.0538673	0.0426081	0.0964754
TCGA-E9-A1RF-01	-0.398	0.461	-1.5345	0.0776	1.4516	-1.447	-0.2007	-0.5593	0.6184	-0.9634	-0.8746	0.0394079	0.0126035	0.138196	0.0284823	0.166679
TCGA-E9-A1RG-01	-2.0454	-1.1469	-0.9013	-1.8472	0.3712	-1.447	1.3103	-0.0365	0.2108	-1.1969	-0.4247	0.0318076	0.0775269	0.0746489	0.0546673	0.129316
TCGA-E9-A1RH-01	1.278	0.9979	-0.7156	-1.8606	0.5898	-1.447	1.8381	-0.9256	-0.0069	-1.1969	-1.2406	0	0.0153607	0.0478161	0.0174184	0.0652345
TCGA-E9-A1RI-01	0.1623	0.4664	0.8637	1.2209	1.4285	0.2744	-1.6199	0.6959	0.2234	-0.802	-0.6216	0.00902033	0.107887	0.0603647	0.0602509	0.120616
TCGA-E9-A226-01	0.7123	0.0209	-0.4016	0.058	0.912	-1.447	-2.2589	-1.3379	-2.2728	-1.1969	-1.2406	0.00122851	0.136796	0.0336827	0.0711123	0.104795
TCGA-E9-A228-01	0.0737	-0.4833	-0.776	-0.6766	-0.8075	-0.8016	-0.8529	0.1641	0.5078	-1.1969	0.45	0.0365167	1.01247e-17	0.0613086	0.0182583	0.079567
TCGA-E9-A229-01	0.3572	0.0946	-0.532	0.3326	1.3584	-1.447	-1.3833	-0.4381	-0.7859	1.079	-0.4909	0.00292996	0.112355	0.0991047	0.0612663	0.160371
TCGA-E9-A22A-01	1.8293	1.5555	1.0924	1.3027	1.8621	-0.788	-0.6186	-0.9511	0.8145	-0.3867	-0.6625	0.0640409	0.16263	0.124328	0.114523	0.238851
TCGA-E9-A22B-01	0.6105	1.4785	0.0564	0.7559	0.4126	-1.447	0.3763	-0.1063	-1.2333	-1.1969	-0.0509	0.103405	0.0670644	0.0411301	0.144706	0.185836
TCGA-E9-A22D-01	-0.5815	-0.2808	-1.5345	-0.606	-0.4426	-1.447	-2.2347	0.0609	0.5093	-1.1969	-1.2406	0.0139219	2.48593e-18	0.425919	0.00696096	0.43288
TCGA-E9-A22E-01	1.8065	2.6842	0.4284	1.3473	2.7981	-1.447	-0.534	-0.5016	-0.6192	-1.1969	-0.8442	0.0821126	0.233801	0.0664168	0.159693	0.22611
TCGA-E9-A22G-01	-0.8002	0.4948	-1.0831	-0.3082	-1.208	1.4997	-0.7721	-1.3379	-1.2277	-1.1969	-1.2406	0.00928765	0	0.0178835	0.00464383	0.0225273
TCGA-E9-A22H-01	-0.0813	0.0209	-0.3719	-0.6805	-1.2913	-1.447	-1.8984	-0.2943	-2.2728	-1.1969	-0.9602	0.0276511	0	0.0354626	0.0138255	0.0492881
TCGA-E9-A243-01	0.6774	-1.4388	-1.5345	0.7375	0.3044	-0.4706	-2.198	-1.3379	-0.0651	-1.0301	-1.2406	0.00302448	0	0.519032	0.00339232	0.522425
TCGA-E9-A244-01	0.4884	-0.8421	-1.0633	-0.6221	-0.0342	-1.447	-0.3614	1.923	-1.5151	0.8483	-1.2406	0.000440802	0.120378	0.0160992	0.0746818	0.090781
TCGA-E9-A245-01	-0.8684	-1.0291	0.3607	0.4147	-0.9914	1.4513	-0.9379	0.3632	0.3559	0.8848	-0.1433	0.0346038	0.0334722	0.0168947	0.0353766	0.0522713
TCGA-E9-A247-01	-0.8239	-0.1572	-1.5345	-0.9654	-0.3962	-0.8022	-0.4079	-0.6577	-1.5168	-0.702	-0.9253	0.0127708	0.0656215	0.0106362	0.0470507	0.0576869
TCGA-E9-A248-01	2.1219	-0.1329	-1.5345	-0.5463	-0.7629	1.5703	-1.4686	-0.9183	0.0361	-0.7999	-1.2406	0	9.17856e-18	0.426901	4.63799e-18	0.426901
TCGA-E9-A249-01	-1.4892	-0.993	-1.5345	-1.1063	-1.2837	-0.367	-0.3628	-0.4657	-0.7	-1.1969	-0.9488	0.00146433	0.0182993	0.0497962	0.0134899	0.0632861
TCGA-E9-A24A-01	0.449	0.6858	-1.0973	-0.0263	0.1146	-1.447	-0.8775	-0.9454	0.0343	-0.6865	-1.2406	0.0374389	0.0311928	0.10157	0.0347142	0.136284
TCGA-E9-A295-01	-0.1354	-0.8444	-0.4078	1.9895	1.0052	-1.447	-0.4587	4.634	-0.5933	1.2873	0.4552	0.0699895	0.159848	0.0178319	0.130036	0.147868
TCGA-E9-A2JT-01	1.1623	-1.1915	-0.0637	0.9983	0.0704	-1.447	0.2521	0.3668	2.8739	0.0065	2.3625	0.106407	0.0827052	1.11379	0.226661	1.34045
TCGA-E9-A3QA-01	-0.8817	-1.1376	0.2232	-0.8342	-0.6674	0.2361	0.5694	-0.9319	0.9608	-0.9811	-0.9024	0.00312109	0.0238589	0.35012	0.01349	0.36361
TCGA-E9-A54Y-01	-3.5594	-1.0329	-1.5345	-1.9066	-2.8303	-1.447	1.2256	-1.3379	-1.0298	-0.8269	1.8835	0	0	0.0937285	6.47065e-19	0.0937285
TCGA-E9-A5FL-01	0.5276	-0.2501	-1.5345	0.3606	0.6433	-1.447	1.8833	-1.3379	-2.2728	0.4673	0.8896	0.0166793	0.127156	0.0393914	0.212592	0.251983
TCGA-E9-A5UO-01	0.8412	1.1645	1.1254	-1.0756	-1.6874	-0.6018	-1.1608	-0.8418	-0.8664	-0.9332	-0.5174	0.0382054	8.5423e-18	0.0169485	0.0191027	0.0360513
TCGA-EW-A1IW-01	0.5036	-0.7722	-1.1318	0.7219	-0.3207	0.749	0.4419	-0.2326	-0.5475	1.0621	1.1379	0.0349649	0.060267	0.0154354	0.107627	0.123062
TCGA-EW-A1IX-01	-0.0896	-0.4557	0.8955	1.2491	0.937	-0.6516	-0.4444	0.7099	0.3621	2.0731	0.0567	0.0285237	0.135902	0.0569822	0.111349	0.168331
TCGA-EW-A1IY-01	0.6969	1.2217	-1.1202	-0.6156	0.4673	-0.8133	-1.2423	0.2936	-0.9059	-0.3298	-1.2406	0.016118	0.0252562	0.188723	0.0220529	0.210776
TCGA-EW-A1IZ-01	-0.6014	-0.7813	0.1276	-0.6613	-0.3568	-1.447	-0.9694	-1.3379	1.003	1.0478	3.6824	0.0711355	0.00117276	0.442299	0.0361541	0.478453
TCGA-EW-A1J1-01	-0.8249	1.2684	-1.0707	-0.7894	-1.444	-1.447	-1.9038	-0.3291	-1.234	-0.9756	-0.6227	0.00536873	6.83971e-18	0.148934	0.00268437	0.151619
TCGA-EW-A1J2-01	0.7128	0.0207	1.3874	1.002	0.3557	-0.4096	0.3652	0.1799	-0.7074	0.5753	-0.0926	0.04898	0.123836	0.0511058	0.115629	0.166735
TCGA-EW-A1J3-01	-0.7023	0.8987	-1.0535	-0.3452	-0.0758	-0.1414	-0.792	-1.3379	-1.0303	-0.7896	-0.6021	0.0110764	7.7868e-19	0.029017	0.00623452	0.0352515
TCGA-EW-A1J5-01	-0.716	-0.5872	0.2068	0.0911	-0.6739	0.3862	-0.3742	-0.7052	-0.0113	-0.8606	-0.7135	0.0177973	0	0.147502	0.00889864	0.156401
TCGA-EW-A1J6-01	-0.3737	-0.0083	-0.9102	-0.0179	-1.8494	-0.4922	-0.6363	-1.3379	-0.4899	0.0226	0.7877	0.0447757	0.0128926	0.140243	0.0312063	0.171449
TCGA-EW-A1OV-01	-0.3785	-0.2388	-0.8284	0.3407	-0.3235	0.9715	-0.8133	0.3597	1.0537	-1.1969	-0.3427	0.0801333	0.0539431	0.519832	0.0700798	0.589912
TCGA-EW-A1OX-01	-1.2081	0.4121	0.123	-1.7294	-1.6287	-1.447	-1.7408	1.6539	-1.7315	-1.1969	-0.4728	0.0239523	0	0.0150357	0.0119761	0.0270118
TCGA-EW-A1OZ-01	-0.418	0.2615	-1.5345	-0.864	0.4584	-1.447	1.0991	-0.8945	0.1315	-1.1969	-0.8712	0.0405379	0.0164838	0.0736306	0.0365348	0.110165
TCGA-EW-A1P0-01	-1.6005	-1.6274	-1.5345	-0.0078	-1.0545	-0.5054	-0.3609	-0.3825	0.5434	-1.1969	-0.7802	0.00523384	0.0738427	0.0681087	0.0416997	0.109808
TCGA-EW-A1P1-01	1.2772	1.994	1.3266	1.8042	1.5019	-1.447	1.9741	1.4807	-0.1745	1.6066	-0.7293	0.307134	0.206872	0.0650581	0.447188	0.512246
TCGA-EW-A1P4-01	-0.3433	-1.117	-1.5345	-0.8347	0.0899	-1.447	0.0751	-1.3379	0.3603	-1.1969	-1.2406	0.0103232	6.61239e-19	0.152767	0.00516158	0.157929
TCGA-EW-A1P5-01	-1.3148	-0.9646	-0.2646	-0.4416	-0.3996	-1.447	-1.5908	0.0467	0.7619	-0.9404	-0.8385	4.8887e-20	3.9118e-18	0.0737551	1.98035e-18	0.0737551
TCGA-EW-A1P6-01	-0.5381	-1.7932	-0.3311	0.5716	-0.6388	-0.3642	-1.9867	-0.7023	-1.119	-0.6228	-0.3407	0.000215938	0.093853	0.0461293	0.0498537	0.095983
TCGA-EW-A1P7-01	2.8246	-0.4904	0.5459	0.8505	0.3722	-0.5641	0.8761	0.1235	2.0297	2.3364	-0.4887	0.0647006	0.108323	0.661719	0.153612	0.815331
TCGA-EW-A1P8-01	-0.3595	-0.575	-1.0239	-1.1156	-0.5476	-1.447	1.1773	-1.3379	0.1276	-0.6163	-0.8588	0.0129812	0.0354746	0.138089	0.0337285	0.171818
TCGA-EW-A1PA-01	-0.2972	-0.2077	-0.9029	-0.6739	-0.541	0.2177	-0.8033	-0.3608	0.448	-0.5067	-0.7682	0.0739424	0.0103729	0.0534326	0.0549535	0.108386
TCGA-EW-A1PB-01	0.4958	-1.3255	-1.5345	-0.9185	-2.3698	-1.447	-0.9824	-1.3379	1.6032	-1.1969	-0.6198	0	0.0258671	0.276709	0.0174288	0.294138
TCGA-EW-A1PD-01	0.3288	0.1542	0.7923	0.5279	0.6683	-1.447	1.0357	-0.5659	-0.9578	-0.2323	-1.2406	0.142684	0.117988	0.0135846	0.182912	0.196496
TCGA-EW-A1PE-01	0.3864	1.4196	0.0515	0.7981	0.1994	-0.1924	0.2774	-0.9248	0.8146	-0.5444	-1.2406	0.0700611	3.69072e-19	0.136693	0.0376961	0.174389
TCGA-EW-A1PG-01	-0.3786	0.3542	-0.2937	0.8092	-0.0799	-0.3257	2.3153	-0.2242	-0.8141	0.0617	-1.2406	0.0541407	0.122063	0.00631201	0.104563	0.110875
TCGA-EW-A1PH-01	3.6249	-0.1176	-1.5345	-1.0788	-0.7559	-1.447	-0.4968	-1.3379	-0.272	-1.1969	-1.2406	0	0	0.0319037	8.81288e-19	0.0319037
TCGA-EW-A2FS-01	0.2212	-0.6886	0.5987	0.5375	-0.8557	1.8153	-0.8322	-0.5077	0.2801	0.5643	-0.1068	0.05208	0.0510193	0.098578	0.0552018	0.15378
TCGA-EW-A2FV-01	0.1857	1.3847	1.3239	0.5333	0.2472	-0.2981	0.0507	-0.6635	0.6855	-0.1866	-0.6788	0.107949	0.0632737	0.0746136	0.0913485	0.165962
TCGA-EW-A2FW-01	-0.3424	-0.3492	-1.0071	-0.6869	-0.86	-1.447	-0.5559	-1.3379	-1.0924	-1.1969	0.789	0.0679232	0.00228523	0.0147066	0.0362318	0.0509383
TCGA-EW-A423-01	-1.481	-0.6986	-0.3907	-0.7694	-1.0193	2.9453	-1.1924	-1.3379	-0.0161	-0.5295	-0.1944	0.0324763	0.0174271	0.0398668	0.0249517	0.0648184
TCGA-EW-A6S9-01	0.1535	0.4958	-0.9947	-0.4212	0.355	1.5924	-0.1131	-0.8534	0.5546	-0.9394	-0.8369	0.0192844	0.0242646	0.03251	0.0235852	0.0560952
TCGA-EW-A6SA-01	-0.2948	0.8668	-1.5345	-1.2633	-0.8478	0.6108	-1.1789	-1.3379	-0.8232	-1.1969	-0.4201	0.0412024	0.0011435	0.0213961	0.021173	0.0425691
TCGA-EW-A6SB-01	-0.1341	-2.4665	-1.5345	-2.7022	-1.8836	-0.2068	-1.3875	-1.3379	3.0016	-1.1969	-1.2406	0	0.0290287	0.444199	0.0175146	0.461713
TCGA-EW-A6SC-01	-0.3422	0.4074	-0.9502	0.4119	0.6788	-0.5534	-0.1445	-0.1183	0.3135	-0.1067	0.3278	0.0462881	0.152499	0.0442055	0.116235	0.160441
TCGA-EW-A6SD-01	-0.3214	0.5251	-1.5345	-0.8346	0.5887	-0.5549	0.124	-1.3379	0.7761	-0.9186	-0.4818	0.0288036	0	0.145435	0.0169291	0.162364
TCGA-GI-A2C8-01	1.4883	0.2686	0.1047	0.5203	0.6562	-0.711	-1.4975	-0.9059	0.4269	-0.7894	-0.8807	0.0736416	0.142441	0.0787015	0.109109	0.18781
TCGA-GM-A2DD-01	-0.3892	1.2173	1.2852	0.6127	0.6691	-1.447	1.5759	0.2898	1.5207	1.0441	0.1155	0.0921845	0.0779717	0.258643	0.107645	0.366288
TCGA-GM-A2DK-01	0.8581	0.9104	1.9623	1.1278	0.6229	-1.447	1.8947	1.2832	0.782	0.6385	3.0022	0.174748	0.113631	0.0681752	0.269708	0.337883
TCGA-GM-A2DL-01	0.0005	0.3471	-0.8909	0.9651	1.6184	-1.447	0.5109	0.6703	-0.4068	-0.8899	1.0306	0.0449496	0.14773	0.0637141	0.179097	0.242811
TCGA-GM-A2DO-01	-1.5105	-1.3558	-1.5345	-1.1861	-2.0111	0.2999	-1.7869	-1.3379	2.7936	-1.1969	-1.2406	3.37695e-21	5.93579e-20	0.888118	3.13674e-20	0.888118
TCGA-GM-A5PX-01	0.1688	0.3475	0.4782	1.4877	0.4466	-1.447	0.5786	0.634	-2.2728	0.6333	1.6762	0.113223	0.16609	0.00406747	0.215463	0.21953
TCGA-HN-A2NL-01	1.9827	-2.3942	-1.5345	-1.2618	-1.8265	-0.6998	-1.3819	-1.3379	0.8776	2.4445	-1.2406	0.00237123	3.2835e-18	0.0890879	0.00118562	0.0902735
TCGA-HN-A2OB-01	0.779	-0.973	1.5589	1.4409	1.1769	0.73	1.3208	-1.3379	-0.0518	-0.0656	0.5327	0.0662342	0.204837	0.0136829	0.288219	0.301902
TCGA-JL-A3YX-01	-0.9635	-0.0427	-0.7309	0.1318	-0.1058	-0.7592	0.6043	-1.3379	-0.2004	1.2292	1.1071	0.029551	0.11602	0.0193882	0.0833676	0.102756
TCGA-LD-A66U-01	-1.2272	-1.9496	-0.2791	1.1193	0.1952	-0.0217	0.3449	0.5877	0.8571	-0.0952	0.4864	0.0447286	0.189776	0.0650182	0.129231	0.194249
TCGA-LD-A7W6-01	0.2102	-1.6197	0.234	0.3609	0.1921	0.9002	-0.336	-1.3379	-1.1055	0.3118	0.6064	0.0504741	0.0828423	0.00853593	0.100576	0.109112
TCGA-LD-A9QF-01	-0.1004	0.2446	0.5286	0.9504	1.0132	-1.447	0.3571	-0.7417	2.9036	-0.2127	1.5422	0.125372	0.16687	0.343104	0.162204	0.505308
TCGA-LL-A50Y-01	-2.2814	-1.5963	-1.5345	-1.2137	-1.0767	-1.447	-0.4638	0.5512	0.6159	-1.1969	-0.7294	0.0131142	0	0.107998	0.00655711	0.114555
TCGA-LL-A5YL-01	-1.7568	-2.4775	-1.5345	0.2402	-0.5912	0.1529	-0.0154	-0.3988	1.0379	-0.6978	-0.7891	0.0365216	0.0837661	0.0795927	0.0639825	0.143575
TCGA-LL-A5YM-01	-1.5216	-1.5614	-1.5345	-0.4003	-0.1657	-1.447	1.7136	-0.7217	0.2409	-0.1899	1.2054	0.0991618	0.0709931	0.0271011	0.160103	0.187205
TCGA-LL-A5YN-01	-0.3294	-1.9986	-1.5345	-1.1898	-1.317	-1.447	-0.26	-1.3379	3.006	-0.2997	-0.0652	0.00960505	0.00810031	0.421545	0.00885268	0.430397
TCGA-LL-A5YP-01	0.0219	-0.4589	-1.5345	0.3718	1.0627	-1.447	0.9817	-0.7798	-0.1661	0.3365	-1.2406	0.0450958	0.153029	0.0649045	0.101911	0.166815
TCGA-LL-A6FP-01	-2.5302	-3.4834	-1.5345	-1.8211	-2.7939	-1.447	-0.0875	0.7454	0.6184	-0.9665	0.9301	0.0142371	0	0.00485531	0.00711855	0.0119739
TCGA-LL-A6FQ-01	-2.0985	-2.1527	-0.8912	-0.2431	-0.4739	-1.447	0.3197	-0.3447	2.8707	-0.4963	0.2685	0.0274978	0.0723431	0.0329711	0.0535328	0.0865038
TCGA-LL-A6FR-01	0.1084	-0.2718	-1.5345	-2.0198	0.898	-0.2128	1.2238	-1.3379	0.4378	0.1382	0.073	2.07308e-18	0.115925	0.0116545	0.0583987	0.0700532
TCGA-LL-A73Y-01	3.9713	0.1865	-1.0177	-0.0844	0.461	-1.447	0.4943	0.3937	0.447	3.9423	-0.5594	0.0710214	0.0956494	0.151649	0.0861687	0.237818
TCGA-LL-A7T0-01	-1.032	-1.6974	-0.8914	-0.9656	-0.3285	-0.4635	-0.7871	-1.3379	0.2009	-1.1969	0.5765	0.00904346	0.0556037	0.0615689	0.0348927	0.0964616
TCGA-LL-A9Q3-01	-1.6719	-0.6429	-0.8525	-1.1164	-0.4673	-1.447	0.8896	-0.2925	0.5926	-1.1969	0.3309	0.0218203	0.0497093	0.0627614	0.0357648	0.0985262
TCGA-OK-A5Q2-01	0.8608	-0.6748	0.6296	1.2071	0.0574	-0.0048	0.8327	1.2303	2.3698	1.3118	-0.2915	0.062024	0.129143	0.106695	0.150941	0.257636
TCGA-OL-A5D6-01	0.1479	0.3556	1.4869	-0.3335	0.1528	0.3518	1.0217	-1.3379	1.7291	-1.1969	-1.2406	0.0919124	0.0464826	0.0419801	0.0770501	0.11903
TCGA-OL-A5D8-01	-0.0673	-0.9491	-0.1896	-0.7383	-1.197	-1.447	-0.419	-1.3379	0.0113	-1.1969	-0.4892	0.01513	0.0244807	0.0357338	0.0239663	0.0597001
TCGA-OL-A5DA-01	-1.2595	-0.3047	-1.5345	-1.0314	-0.96	-0.5615	-1.3742	-0.8182	-0.3675	-1.1969	-0.4868	0.0204596	0.0244804	0.0205482	0.0233152	0.0438634
TCGA-OL-A5RX-01	-0.1761	-0.9767	-0.1883	0.766	0.3653	-0.5637	0.6661	-1.3379	0.0988	1.4268	-0.4885	0.0385551	0.0922067	0.0128257	0.0889009	0.101727
TCGA-OL-A5RY-01	0.3184	0.8484	0.8005	1.6583	0.7716	-1.447	1.6014	-1.3379	0.8648	-0.083	-1.2406	0.0803335	0.146342	0.414946	0.164202	0.579148
TCGA-OL-A66H-01	-0.4332	-0.837	-0.9535	0.0237	-0.9617	-1.447	0.1269	-0.4304	-0.0006	0.7107	-1.2406	0.0674016	0.0723733	0.123212	0.0698875	0.1931
TCGA-OL-A66J-01	1.0985	0.4814	1.9753	0.7723	0.5351	-1.447	1.7445	-0.3765	0.6393	0.4775	2.2746	0.137517	0.17154	0.0101143	0.291868	0.301982
TCGA-OL-A66K-01	-0.5311	-0.1963	0.9031	1.103	-0.2214	-0.563	0.5715	0.1248	1.0887	0.1673	-0.488	0.0362529	0.100608	0.0143663	0.0769121	0.0912784
TCGA-OL-A66L-01	-0.8593	-0.189	-0.058	1.2427	0.8488	-1.447	1.906	1.6103	2.5327	0.8639	0.8323	0.131311	0.146704	0.0418524	0.220783	0.262635
TCGA-OL-A66N-01	-0.561	-0.6366	1.2323	1.4791	0.2845	-0.5427	-0.6895	-0.4161	2.3456	-0.0983	1.6749	0.111938	0.166617	0.0384771	0.141332	0.179809
TCGA-OL-A6VQ-01	-0.5494	0.0466	1.162	1.2554	0.8651	-1.447	0.432	-0.2931	0.7487	0.8504	-0.3702	0.0757925	0.133927	0.0222521	0.151833	0.174085
TCGA-OL-A6VR-01	-1.3774	-1.4236	1.2327	0.713	-1.6149	-0.7699	-1.0993	-0.6267	0.4007	0.9065	-1.2406	0.0136729	0.0198332	0.00866621	0.0196043	0.0282705
TCGA-OL-A97C-01	-0.3324	0.3408	-0.6745	-1.2322	0.967	-0.1317	1.4547	-0.5659	0.3285	0.0912	-0.1753	0.0577176	0.157618	0.0695786	0.107668	0.177246
TCGA-PE-A5DC-01	-0.7442	0.5063	-0.9392	-0.2	-0.0715	1.801	0.2424	-1.3379	-0.9519	1.0901	1.024	0.140575	0.0782895	0.00753231	0.11537	0.122903
TCGA-PL-A8LV-01	-0.8538	-1.7594	-1.5345	-0.734	-0.4496	-1.447	-1.5174	-1.3379	1.372	-0.3699	-1.2406	0.0155747	0.0452656	0.128045	0.0306632	0.158708
TCGA-PL-A8LX-01	-0.5618	1.4038	-0.4732	-0.0607	-0.9805	-1.447	-1.0859	0.1921	-0.2663	-1.1969	1.3705	0.102643	0	0.0342392	0.0513215	0.0855607
TCGA-PL-A8LY-01	0.0221	-1.9671	-1.5345	-1.5469	0.3988	-1.447	0.284	-1.3379	-0.4531	0.8782	-0.0295	0.037251	0.0295604	0.00479059	0.0365097	0.0413003
TCGA-PL-A8LZ-01	1.2539	1.2294	-0.9418	1.5446	0.6869	-0.5406	0.6909	-0.4141	0.3801	-0.9141	-0.4709	0.208426	5.52721e-19	0.13632	0.183573	0.319893
TCGA-S3-AA11-01	-1.0881	-0.7559	-0.4747	-1.3171	-1.2454	1.1568	-0.3653	-0.0705	1.4758	-1.1969	-0.7824	8.65017e-22	2.44872e-18	0.0207534	0.00665086	0.0274043
TCGA-S3-AA12-01	-0.9196	-0.8715	-1.5345	-2.0304	-1.534	1.3193	-1.7441	-1.3379	-0.2065	-1.1969	1.0715	0.00610272	0	0.0184214	0.00305136	0.0214728
TCGA-S3-AA17-01	-0.7517	-0.6977	-0.4934	-0.149	-1.1789	-0.5286	-0.4701	-1.3379	1.2144	-0.7002	-0.462	0.0294193	0.0176219	0.306394	0.0235206	0.329914
TCGA-UL-AAZ6-01	-1.5864	1.1992	-0.5562	-1.5675	-0.5236	-0.5907	0.1848	-0.8353	1.3625	-0.5707	0.5466	0.0252069	0.0198198	0.0270717	0.0234899	0.0505616
TCGA-UU-A93S-01	-0.5613	0.1894	-1.5345	-0.8244	-1.5947	-0.0591	0.9985	-1.3379	-1.3811	-0.7639	-1.2406	0.030737	0.0242838	0.0241462	0.0408426	0.0649887
TCGA-V7-A7HQ-01	-1.4885	-1.5236	-1.5345	-1.0062	-0.2743	-0.2238	0.2503	-1.3379	1.059	-1.1969	-0.6424	8.99421e-20	0.0333417	0.0256652	0.02312	0.0487852
TCGA-W8-A86G-01	-0.0301	-1.4723	-0.0587	0.1682	-0.6265	-1.447	0.759	-0.3392	1.4121	1.781	-0.4086	0.0239236	0.144929	0.00348435	0.108794	0.112278
TCGA-WT-AB44-01	-2.2234	-0.2712	-1.5345	0.1616	0.0677	-1.447	2.2055	-0.4464	0.81	0.2129	-0.4979	0.0220068	0.158334	0.0242031	0.105378	0.129581
TCGA-XX-A89A-01	1.6448	-0.2176	1.7426	1.3394	1.4418	3.8812	1.8566	1.7894	1.3427	-0.668	1.8917	0.0977793	0.192269	0.0819405	0.327794	0.409734
